# Supplementary material for: Gravitational and magnetic field variations synergize to cause subtle variations in the global transcriptional state of Arabidopsis in vitro callus cultures
Source: BMC Genomics. 2012 Mar 21;13:105. doi: 10.1186/1471-2164-13-105 (PMC3368779; doi:10.1186/1471-2164-13-105)
Supplement: Additional file 2 — Table S1. Quantitative expression of probe sets (fold change) showing induction or repression under at least one g* condition. From the approximate 44 k probe set list included in the Agilent microarrays, 2470 probe set have been significantly induced or repressed in at least one condition using a limma p value < 0.01 by FIESTA viewer v.1.0 (EXCEL format). Additional p values (limmaFDR, Rankprod & RankprodFDR) are also shown. Bars with a red star indicate that gene variation have statistical meaning. Genes that show no variations through our samples have been removed for convenience although the whole data is available at the Gene Expression Omnibus (GEO) database with the accession number [GEO:GSE29787]. [file 1471-2164-13-105-S2.XLS]

## Sheet: Table S1
		0,1g					0g					1g					1,9g					2g					LDC					RPM
ProbeID	Description	fold change	pval (LiMMA)	FDR (LiMMA)	pval (RankProd)	FDR (RankProd)	Fold Change	pval (LiMMA)	FDR (LiMMA)	pval (RankProd)	FDR (RankProd)	Fold Change	pval (LiMMA)	FDR (LiMMA)	pval (RankProd)	FDR (RankProd)	Fold Change	pval (LiMMA)	FDR (LiMMA)	pval (RankProd)	FDR (RankProd)	Fold Change	pval (LiMMA)	FDR (LiMMA)	pval (RankProd)	FDR (RankProd)	Fold Change	pval (LiMMA)	FDR (LiMMA)	pval (RankProd)	FDR (RankProd)	Fold Change	pval (LiMMA)	FDR (LiMMA)	pval (RankProd)	FDR (RankProd)							FDR (RankProd)
AT5G66460,1	(1-4)-beta-mannan endohydrolase	-2.48	0.234698	0.878288	0.001153	0.304024	-2.96	0.108911	0.971424	0.00251515	0.410549	-2.18	0.0238272	0.999884	0.00114425	0.364214	-3.47	0.0093798	0.999995	0.00108714	0.369809	-1.93	0.246152	0.999988	0.00381648	0.49439	1.4	0.143688	0.670348	0.0461517	0.706496	1.37	0.136166	0.92646	0.0548559	0.948058	0.304024	0.410549	0.364214	0.369809	0.49439	0.706496	0.948058
AT1G09070,1	(AT)SRC2/SRC2 (SOYBEAN GENE REGULATED BY COLD-2); protein binding [AT1G09070,1]	1.09	0.301579	0.902586	0.339985	0.960066	-1.02	0.914522	0.995096	0.461055	1.04914	-1.25	0.142703	0.999884	0.146816	0.964528	-1.16	0.391307	0.999995	0.266942	0.939984	-1.24	0.249015	0.999988	0.0955565	0.95234	-2.22	0.00838467	0.34119	0.00070868	0.0704911	-1.31	0.234974	0.92646	0.195788	0.937779	0.960066	104913611	0.964528	0.939984	0.95234	0.0704911	0.937779
AT5G06690,1	(THIOREDOXIN-LIKE 5); thiol-disulfide exchange intermediate [AT5G06690,1]	1.22	0.396331	0.922887	0.126345	0.962422	1.21	0.176827	0.971424	0.178145	0.980478	-1.01	0.939869	0.999884	0.474934	0.983491	-1.41	0.0512994	0.999995	0.075033	1.01059	-1.02	0.842857	0.999988	0.504247	1.02612	1.62	0.0045397	0.306403	0.0092626	0.40348	1	0.994618	0.999701	0.481029	1.01355	0.962422	0.980478	0.983491	101059046	102612402	0.40348	101355126
AT1G23100,1	10 kDa chaperonin	1.12	0.379895	0.920227	0.276762	0.956099	1.13	0.436896	0.971424	0.235899	0.957324	1.18	0.267738	0.999884	0.227174	0.942147	1.17	0.662852	0.999995	0.182524	1.10606	1.16	0.60106	0.999988	0.0436679	0.794581	3.29	0.00321887	0.283575	2.02e-06	0.00310345	1.09	0.822043	0.978049	0.0524543	1.01365	0.956099	0.957324	0.942147	110605758	0.794581	0.00310345	101364701
AT1G23100,1	10 kDa chaperonin	-1.25	0.14066	0.8397	0.159954	1.00051	-1.13	0.289374	0.971424	0.270331	0.977577	-1.06	0.789173	0.999884	0.285533	1.11555	1.28	0.106137	0.999995	0.142104	1.00305	-1.01	0.93596	0.999988	0.456262	1.1004	2.83	0.00042742	0.210868	1.84e-05	0.0149091	-1.2	0.396764	0.92646	0.0377575	0.93385	100050882	0.977577	111554620	100304982	110040372	0.0149091	0.93385
DR368506	12842501 CERES-AN65 Arabidopsis thaliana cDNA clone 1366811 5'	-2.11	0.0009598	0.808894	0.00342848	0.422044	-1.66	0.0335335	0.971424	0.0311936	0.812895	-1.51	0.0253522	0.999884	0.0219133	0.999317	-1.92	0.0180864	0.999995	0.0138973	0.80323	-1.51	0.0287156	0.999988	0.00461761	0.540079	2.28	0.0695875	0.557212	0.00054576	0.128677	-1.07	0.687005	0.959373	0.377089	1.03965	0.422044	0.812895	0.999317	0.80323	0.540079	0.128677	103965124
AT5G37670,1	15,7 kDa class I-related small heat shock protein-like (HSP15,7-CI) [AT5G37670,1]	1.04	0.746793	0.979785	0.505815	1.03662	-1.04	0.795269	0.989706	0.333523	1.00765e-08	-1.21	0.417276	0.999884	0.113907	1.07154	1.02	0.956858	0.999995	0.229209	1.12021	-1.23	0.196086	0.999988	0.112402	0.967797	-1.37	0.23338	0.755384	0.0432808	0.726707	-1.76	0.00575625	0.92646	0.00403056	0.520609	103662298	1.00765	107153892	112020712	0.967797	0.726707	0.520609
AT1G54050,1	17,4 kDa class III heat shock protein (HSP17,4-CIII) [AT1G54050,1]	1.13	0.742054	0.979404	0.202446	1.07963	1.52	0.279234	0.971424	0.0567098	0.819689	1.26	0.364976	0.999884	0.0415251	0.935892	1.68	0.270701	0.999995	0.0140813	0.853728	1.28	0.425953	0.999988	0.163769	1.02746	-1.27	0.289427	0.793737	0.0593997	0.820257	-1.9	0.0085096	0.92646	0.00209147	0.412389	107963260	0.819689	0.935892	0.853728	102746303	0.820257	0.412389
AT1G07400,1	17,8 kDa class I heat shock protein (HSP17,8-CI) [AT1G07400,1]	1.3	0.101428	0.812172	0.121324	0.951838	1.32	0.148928	0.971424	0.119516	0.969313	1.21	0.512909	0.999884	0.0419416	0.97547	1.62	0.318844	0.999995	0.0154627	0.877771	1.49	0.121766	0.999988	0.011714	0.549474	-2.07	0.0310806	0.455047	0.0014573	0.113531	-1.95	0.00180876	0.92646	0.00090481	0.292174	0.951838	0.969313	0.97547	0.877771	0.549474	0.113531	0.292174
H76570	18275 Lambda-PRL2 Arabidopsis thaliana cDNA clone 198H4T7	1.02	0.98701	0.998934	0.00214308	0.271307	-1.63	0.680267	0.979902	0.00537117	0.421637	-1.94	0.471533	0.999884	0.00010323	0.109524	-5.61	0.00110305	0.999995	5.274e-05	0.0903846	-1.84	0.553599	0.999988	0.00552017	0.5788	-1.15	0.787803	0.96899	0.0426316	0.724819	2.3	0.249991	0.92646	0.00016135	0.146735	0.271307	0.421637	0.109524	0.0903846	0.5788	0.724819	0.146735
AT1G52560,1	26,5 kDa class I small heat shock protein-like (HSP26,5-P) [AT1G52560,1]	1.35	0.186147	0.862901	0.102403	0.910471	-1.47	0.069821	0.971424	0.0218983	0.746618	-1.3	0.701936	0.999884	0.00950653	0.715544	-1.23	0.836122	0.999995	0.0120553	0.840704	-1.08	0.78187	0.999988	0.131209	1.09678	-1.54	0.00259264	0.276099	0.0140072	0.42318	-1.31	0.0500495	0.92646	0.0899275	0.999406	0.910471	0.746618	0.715544	0.840704	109677734	0.42318	0.999406
AA394855	26722 Lambda-PRL2 Arabidopsis thaliana cDNA clone 315H12T7	1	0.957723	0.996592	0.565412	1.0422	1.04	0.774706	0.98833	0.40825	1.03373e-08	1.24	0.0836561	0.999884	0.147657	0.98488	-1.15	0.38448	0.999995	0.247025	0.942965	1.15	0.184665	0.999988	0.186342	0.973304	2.91	0.00523633	0.310922	7.18e-06	0.00780488	1.44	0.0139796	0.92646	0.0224889	0.909392	104219933	1.03373	0.98488	0.942965	0.973304	0.00780488	0.909392
AT1G60000,2	29 kDa ribonucleoprotein	1.68	0.0142774	0.808894	0.0181758	0.565608	1.93	0.00685711	0.971424	0.0044787	0.356393	1.69	0.03795	0.999884	0.0180542	0.784907	1.15	0.733035	0.999995	0.162024	1.12779	1.65	0.00554597	0.999988	0.0029285	0.338961	1.27	0.378483	0.844507	0.114317	0.915235	1.43	0.24705	0.92646	0.0926754	0.970982	0.565608	0.356393	0.784907	112778819	0.338961	0.915235	0.970982
AT1G03410,1	2A6 [AT1G03410,1]	1.01	0.873049	0.991124	0.564937	0.979952	-1.01	0.911596	0.994844	0.578981	0.978116	-1.13	0.255074	0.999884	0.30039	0.952545	-1.09	0.50791	0.999995	0.330049	0.937303	-1.01	0.904388	0.999988	0.566719	1.0022	-1.49	0.0076624	0.336075	0.0221384	0.539382	1.02	0.819906	0.977756	0.411086	0.953541	0.979952	0.978116	0.952545	0.937303	100219660	0.539382	0.953541
AT2G25450,1	2-oxoglutarate-dependent dioxygenase	4.08	0.214701	0.873206	0.00010951	0.08	5.06	0.0821874	0.971424	4.107e-05	0.04575	3.28	0.0697709	0.999884	0.00012791	0.139024	2.3	0.161144	0.999995	0.0127683	0.837968	2.19	0.445234	0.999988	0.00977223	0.510516	-1.04	0.863879	0.981035	0.255296	1.11207	-1.06	0.815361	0.977346	0.165358	1.11174	0.08	0.04575	0.139024	0.837968	0.510516	111207234	111173865
AT2G25450,1	2-oxoglutarate-dependent dioxygenase	3.41	0.243801	0.882845	0.00020892	0.108256	4.71	0.0426969	0.971424	4.735e-05	0.0458696	3	0.184745	0.999884	0.00065706	0.271111	2.46	0.163941	0.999995	0.0096028	0.832529	3.54	0.202884	0.999988	0.00056326	0.176761	-1.04	0.757024	0.964068	0.532709	1.07684	-1.15	0.402109	0.92646	0.382242	0.946106	0.108256	0.0458696	0.271111	0.832529	0.176761	107683811	0.946106
AT2G25450,1	2-oxoglutarate-dependent dioxygenase	4.97	0.178598	0.861857	2.109e-05	0.0552941	6.38	0.0856996	0.971424	6.73e-06	0.025	3.41	0.0856791	0.999884	0.00010143	0.122162	2.73	0.0457314	0.999995	0.00272609	0.554703	2.8	0.384073	0.999988	0.00083345	0.204066	1.05	0.762979	0.965792	0.23841	1.09798	-1.16	0.481808	0.930401	0.226597	1.09528	0.0552941	0.025	0.122162	0.554703	0.204066	109797644	109528296
AT5G43450,1	2-oxoglutarate-dependent dioxygenase	1.16	0.897328	0.99279	0.01087	0.536423	2	0.337317	0.971424	0.0475612	0.776344	1.47	0.615861	0.999884	0.0006905	0.272301	4.07	0.103961	0.999995	0.00067232	0.315368	1.92	0.364033	0.999988	0.0418704	0.79397	1.59	0.00429272	0.30342	0.00719739	0.365296	-1.2	0.328806	0.92646	0.138507	0.990553	0.536423	0.776344	0.272301	0.315368	0.79397	0.365296	0.990553
AT5G43450,1	2-oxoglutarate-dependent dioxygenase	2.76	0.422218	0.931624	0.00021072	0.106705	3.61	0.118168	0.971424	0.00069566	0.152709	2.38	0.332539	0.999884	7.248e-05	0.107667	5.25	0.122933	0.999995	0.00018536	0.223243	2.95	0.154845	0.999988	0.000982	0.225567	1.8	0.00852391	0.34235	0.00451192	0.309323	1.03	0.887094	0.985889	0.23889	1.01185	0.106705	0.152709	0.107667	0.223243	0.225567	0.309323	101184555
AT1G06640,1	2-oxoglutarate-dependent dioxygenase	-1.01	0.933188	0.995443	0.441997	1.05844	-1.01	0.934982	0.995471	0.469801	1.0439	-1.22	0.253023	0.999884	0.170496	0.933729	-1.1	0.613437	0.999995	0.325362	0.95047	-1.1	0.267636	0.999988	0.350714	0.959144	-3.72	0.0142183	0.377723	3.546e-05	0.00975309	-1.53	0.0175096	0.92646	0.0181042	0.820712	105844227	104390138	0.933729	0.95047	0.959144	0.00975309	0.820712
AT1G21400,1	2-oxoisovalerate dehydrogenase	3.28	0.0683595	0.808894	0.00058323	0.160432	2.87	0.00504213	0.971424	0.00041246	0.123356	1.79	0.236863	0.999884	0.0224972	0.839631	1.6	0.500851	0.999995	0.046874	1.06084	2.22	0.0240476	0.999988	0.00102419	0.2282	1.75	0.0347593	0.468107	0.00578767	0.337137	-1.23	0.423578	0.92646	0.0195712	0.838587	0.160432	0.123356	0.839631	106084307	0.2282	0.337137	0.838587
ATCG01240,1	30S chloroplast ribosomal protein S7 [ATCG01240,1]	1.17	0.765716	0.980723	0.0945893	0.88851	1.36	0.360062	0.971424	0.0352581	0.716775	1.17	0.633376	0.999884	0.180881	1.13338	-2.41	0.010115	0.999995	0.00415017	0.592756	-1.2	0.596554	0.999988	0.090427	1.03403	1.69	0.00291895	0.28114	0.00623558	0.342626	1.25	0.398444	0.92646	0.13464	1.1249	0.88851	0.716775	113338184	0.592756	103402874	0.342626	112489769
AT2G35410,1	33 kDa ribonucleoprotein	1.78	0.00545279	0.808894	0.0122481	0.50537	1.63	0.035325	0.971424	0.0168087	0.564454	1.43	0.163504	0.999884	0.0587642	0.929815	1.07	0.873917	0.999995	0.192755	1.12443	1.33	0.0144074	0.999988	0.0321711	0.74396	1.28	0.142464	0.669436	0.146062	0.979947	1.33	0.139331	0.92646	0.143208	0.966868	0.50537	0.564454	0.929815	112443252	0.74396	0.979947	0.966868
AT2G25910,1	3'-5' exonuclease domain-containing protein / K homology domain-containing protein / KH domain-containing protein [AT2G25910,1]	1.75	0.00949872	0.808894	0.0139161	0.52867	1.92	0.0182543	0.971424	0.00409362	0.34813	1.71	0.00334949	0.999884	0.00675149	0.578577	1.42	0.255462	0.999995	0.111552	0.956611	1.51	0.0119806	0.999988	0.0142698	0.583921	1.67	0.0811492	0.580146	0.0188533	0.52215	1.42	0.331821	0.92646	0.1629	0.981424	0.52867	0.34813	0.578577	0.956611	0.583921	0.52215	0.981424
AT4G13885,1	3'-5' exonuclease-related [AT4G13885,1]	1.54	0.0755905	0.808894	0.0483457	0.757518	1.77	0.00340714	0.971424	0.0122293	0.506468	1.48	0.293744	0.999884	0.0344195	0.934674	1.04	0.715029	0.999995	0.483059	0.928902	1.43	0.0221939	0.999988	0.0200413	0.653314	-1.06	0.472796	0.890027	0.408309	0.986198	-1.05	0.551644	0.93913	0.396958	0.933618	0.757518	0.506468	0.934674	0.928902	0.653314	0.986198	0.933618
AT5G66120,1	3-dehydroquinate synthase	1.48	0.00583211	0.808894	0.0427075	0.734232	1.58	0.0138333	0.971424	0.0248196	0.646034	1.4	0.100933	0.999884	0.0732727	0.956809	1.21	0.598955	0.999995	0.175677	1.06857	1.35	0.0138232	0.999988	0.0398084	0.785624	1.17	0.21219	0.739302	0.255759	0.994351	1.2	0.293207	0.92646	0.238565	0.95263	0.734232	0.646034	0.956809	106856572	0.785624	0.994351	0.95263
AT2G45300,1	3-phosphoshikimate 1-carboxyvinyltransferase / 5-enolpyruvylshikimate-3-phosphate / EPSP synthase [AT2G45300,1]	2.09	0.0035057	0.808894	0.00414793	0.348098	1.65	0.0652349	0.971424	0.0277764	0.663684	1.58	0.0580041	0.999884	0.0280735	0.896781	1.3	0.11554	0.999995	0.13509	1.00278	1.26	0.317288	0.999988	0.180081	0.934945	1.02	0.827022	0.974909	0.478406	1.0356	1.51	0.151315	0.92646	0.068875	0.98314	0.348098	0.663684	0.896781	100277851	0.934945	103560103	0.98314
AT5G52650,1	40S ribosomal protein S10 (RPS10C) [AT5G52650,1]	-1.91	0.0325581	0.808894	0.00647659	0.487517	-2.1	0.0382246	0.971424	0.00697612	0.555125	-1.22	0.418558	0.999884	0.119157	0.986104	1.26	0.471741	0.999995	0.0974451	0.949605	-1.1	0.216481	0.999988	0.27122	0.971679	1.73	0.00355742	0.290219	0.0048658	0.32123	-1.77	0.162464	0.92646	0.0273318	0.892278	0.487517	0.555125	0.986104	0.949605	0.971679	0.32123	0.892278
AT4G30800,1	40S ribosomal protein S11 (RPS11B) [AT4G30800,1]	-1.76	0.00863006	0.808894	0.0125544	0.562261	-1.36	0.0223226	0.971424	0.0798855	0.956952	-1.17	0.476932	0.999884	0.16233	1.00978	1.2	0.436426	0.999995	0.193692	0.926808	-1.16	0.1973	0.999988	0.224845	0.963724	1.01	0.952418	0.994934	0.38882	1.05516	-1.29	0.161153	0.92646	0.0588658	0.967735	0.562261	0.956952	100977873	0.926808	0.963724	105516325	0.967735
AT2G36160,1	40S ribosomal protein S14 (RPS14A) [AT2G36160,1]	-1.59	0.0812172	0.808894	0.0277209	0.701476	-1.96	0.119464	0.971424	0.0168309	0.700953	-1.23	0.38602	0.999884	0.0919106	1.03257	1.3	0.33617	0.999995	0.104404	0.931009	-1.07	0.523179	0.999988	0.31163	0.972104	1.55	0.00360798	0.291133	0.0135568	0.468673	-1.49	0.26635	0.92646	0.11689	0.942859	0.701476	0.700953	103256519	0.931009	0.972104	0.468673	0.942859
AT5G59850,1	40S ribosomal protein S15A (RPS15aF) [AT5G59850,1]	-1.38	0.0340388	0.808894	0.078073	0.874143	-1.24	0.172444	0.971424	0.115184	0.988065	-1.21	0.275619	0.999884	0.160054	0.933565	1.12	0.685191	0.999995	0.19962	1.00077	-1.14	0.373019	0.999988	0.211236	0.96617	1.56	0.00286318	0.278623	0.0113817	0.430552	-1.18	0.338115	0.92646	0.255583	0.95649	0.874143	0.988065	0.933565	100076888	0.96617	0.430552	0.95649
AT2G04390,1	40S ribosomal protein S17 (RPS17A) [AT2G04390,1]	-1.02	0.879286	0.991162	0.415571	1.05798	-1.02	0.875947	0.992918	0.54531	0.981477	1.01	0.968975	0.999884	0.415813	1.01193	-1.11	0.390227	0.999995	0.28006	0.963648	-1.03	0.728417	0.999988	0.539868	1.03352	1.46	0.00495239	0.310483	0.0237236	0.575174	1.13	0.321335	0.92646	0.27823	0.936874	105798465	0.981477	101192517	0.963648	103352402	0.575174	0.936874
AT3G53890,1	40S ribosomal protein S21 (RPS21B) [AT3G53890,1]	-1.82	0.00544062	0.808894	0.00986536	0.529025	-1.64	0.00592508	0.971424	0.0223881	0.75012	-1.49	0.124835	0.999884	0.0303279	0.936091	-1.11	0.799005	0.999995	0.209395	1.13092	-1.3	0.0146337	0.999988	0.0598425	0.963751	1.55	0.00459761	0.307649	0.0104315	0.418784	-1.27	0.155489	0.92646	0.180066	0.975834	0.529025	0.75012	0.936091	113092448	0.963751	0.418784	0.975834
AT5G02960,1	40S ribosomal protein S23 (RPS23B) [AT5G02960,1]	-1.43	0.0477023	0.808894	0.0581718	0.820073	-1.52	0.0749053	0.971424	0.0161045	0.690712	-1.28	0.173891	0.999884	0.117653	0.938844	-1.16	0.376943	0.999995	0.259676	0.941915	-1.26	0.263572	0.999988	0.0735207	0.949004	1.39	0.00755721	0.332771	0.0405702	0.677366	-1.07	0.733787	0.966854	0.336255	1.01253	0.820073	0.690712	0.938844	0.941915	0.949004	0.677366	101252909
AT5G02960,1	40S ribosomal protein S23 (RPS23B) [AT5G02960,1]	-1.57	0.0065011	0.808894	0.0300918	0.713651	-1.2	0.151663	0.971424	0.234887	0.985267	-1.23	0.17098	0.999884	0.165901	0.951775	1.15	0.52561	0.999995	0.244165	0.934349	-1.09	0.574587	0.999988	0.259816	1.08401	1.55	0.00714668	0.326765	0.0162654	0.504398	-1.35	0.326628	0.92646	0.246706	0.946784	0.713651	0.985267	0.951775	0.934349	108401449	0.504398	0.946784
AT2G40590,1	40S ribosomal protein S26 (RPS26B) [AT2G40590,1]	3.19	0.362196	0.918071	3.14e-06	0.0175	2.29	0.493697	0.973689	1.35e-06	0.015	2.81	0.292327	0.999884	2.805e-05	0.104167	1.05	0.973263	0.999995	0.00391028	0.590678	2.77	0.405716	0.999988	0	0	2.49	0.376546	0.84341	1.35e-06	0.00230769	3.43	0.322171	0.92646	4.5e-07	0.01	0.0175	0.015	0.104167	0.590678	0	0.00230769	0.01
AT2G45710,1	40S ribosomal protein S27 (RPS27A) [AT2G45710,1]	-1.85	0.0404213	0.808894	0.00811454	0.513636	-1.68	0.0193288	0.971424	0.0171108	0.700174	-1.35	0.347868	0.999884	0.0327651	1.10771	1.23	0.564427	0.999995	0.0829631	1.00639	-1.15	0.215684	0.999988	0.228516	0.967513	1.39	0.00904628	0.347704	0.0433973	0.689929	-1.51	0.197641	0.92646	0.0575066	0.952067	0.513636	0.700174	110770694	100639194	0.967513	0.689929	0.952067
AT5G03850,1	40S ribosomal protein S28 (RPS28B) [AT5G03850,1]	-1.39	0.0882438	0.808894	0.0709335	0.856856	-1.48	0.0164027	0.971424	0.0293328	0.802413	-1.17	0.320522	0.999884	0.215319	0.93765	1.25	0.444902	0.999995	0.121496	0.937075	-1.17	0.247419	0.999988	0.19259	0.963344	1.46	0.00556022	0.313845	0.0248324	0.582104	-1.13	0.241987	0.92646	0.272492	0.951208	0.856856	0.802413	0.93765	0.937075	0.963344	0.582104	0.951208
AT4G33865,1	40S ribosomal protein S29 (RPS29C) [AT4G33865,1]	-1.12	0.463762	0.940027	0.292925	0.987503	-1.27	0.111366	0.971424	0.109382	0.992117	-1.14	0.386626	0.999884	0.27457	0.934754	-1.39	0.0834661	0.999995	0.0842534	1.00988	-1.26	0.0729148	0.999988	0.10309	0.999217	1.55	0.00563811	0.31445	0.0171301	0.511972	-1.03	0.705813	0.962621	0.456585	0.933768	0.987503	0.992117	0.934754	100988379	0.999217	0.511972	0.933768
AT2G31610,1	40S ribosomal protein S3 (RPS3A) [AT2G31610,1]	1.9	0.179555	0.861857	0.00576927	0.393706	1.76	0.296551	0.971424	0.00171357	0.24873	2.04	0.146592	0.999884	0.00417553	0.508388	1.06	0.915432	0.999995	0.136914	1.12378	1.76	0.253349	0.999988	0.00060029	0.17953	2.52	0.120152	0.641899	0.0001131	0.0494118	2.05	0.309308	0.92646	0.00118128	0.395789	0.393706	0.24873	0.508388	112378446	0.17953	0.0494118	0.395789
AT2G17360,1	40S ribosomal protein S4 (RPS4A) [AT2G17360,1]	-1.59	0.00448576	0.808894	0.0280941	0.704916	-1.29	0.29213	0.971424	0.138421	0.999531	-1.17	0.209044	0.999884	0.192402	0.958267	1.37	0.0873699	0.999995	0.0828376	1.00489	1.13	0.526578	0.999988	0.224604	0.992716	1.05	0.780991	0.967788	0.310375	1.1241	-1.63	0.249672	0.92646	0.0941499	0.943907	0.704916	0.999531	0.958267	100489472	0.992716	112410136	0.943907
AT5G20290,1	40S ribosomal protein S8 (RPS8A) [AT5G20290,1]	-1.14	0.413575	0.929479	0.295219	0.975858	-1.03	0.808114	0.990409	0.4135	1.00476	-1.41	0.125493	0.999884	0.04511	0.967952	-1.15	0.438292	0.999995	0.273681	0.931385	-1.19	0.0655117	0.999988	0.143013	1.00134	1.44	0.00528792	0.31147	0.0258837	0.58999	-1.11	0.286546	0.92646	0.225016	0.957795	0.975858	100475735	0.967952	0.931385	100134340	0.58999	0.957795
AT5G15200,1	40S ribosomal protein S9 (RPS9B) [AT5G15200,1]	-1.44	0.00924427	0.808894	0.0582036	0.820003	-1.42	0.0884398	0.971424	0.0344087	0.832873	-1.51	0.0325411	0.999884	0.0201858	1.00003	-1.11	0.39386	0.999995	0.28322	0.961734	-1.22	0.164581	0.999988	0.10587	0.984334	1.49	0.00782121	0.337082	0.0177039	0.514625	-1.22	0.148028	0.92646	0.194882	0.965945	0.820003	0.832873	100002887	0.961734	0.984334	0.514625	0.965945
AT5G15200,2	40S ribosomal protein S9 (RPS9B) [AT5G15200,2]	-1.15	0.467181	0.940485	0.212375	0.992874	1.03	0.894504	0.993368	0.34859	1.09608	1.16	0.516586	0.999884	0.0874828	0.964787	1.25	0.328235	0.999995	0.154648	0.942795	1.1	0.527628	0.999988	0.280853	0.969605	1.37	0.00955729	0.350882	0.0385261	0.66646	-1.09	0.47985	0.930401	0.383975	0.948542	0.992874	109608253	0.964787	0.942795	0.969605	0.66646	0.948542
AT1G51680,3	4CL1 (4-COUMARATE:COA LIGASE 1) [AT1G51680,3]	3.59	0.162598	0.854911	0.00062452	0.166647	3.98	0.126262	0.971424	0.00045038	0.127834	2.99	0.01112	0.999884	5.004e-05	0.10619	4.89	0.00125144	0.999995	2.715e-05	0.15125	2.79	0.29663	0.999988	0.00213074	0.296719	-1.16	0.576745	0.92193	0.220993	1.13739	1.1	0.840807	0.980232	0.00231498	0.448522	0.166647	0.127834	0.10619	0.15125	0.296719	113738847	0.448522
AT1G51680,3	4CL1 (4-COUMARATE:COA LIGASE 1) [AT1G51680,3]	4.46	0.0656875	0.808894	0.00010457	0.0803448	4.59	0.158904	0.971424	4.309e-05	0.0446512	2.77	0.00458974	0.999884	7.383e-05	0.106129	3.96	0.00228127	0.999995	0.00012477	0.198571	2.57	0.274065	0.999988	0.00320789	0.349511	1.17	0.217121	0.742998	0.145152	0.977082	1.87	0.00323453	0.92646	0.00046407	0.268571	0.0803448	0.0446512	0.106129	0.198571	0.349511	0.977082	0.268571
AT3G21240,1	4CL2 (4-coumarate:CoA ligase 2); 4-coumarate-CoA ligase [AT3G21240,1]	3.03	0.00229077	0.808894	0.00033302	0.129043	2.97	0.0162307	0.971424	0.00024303	0.0984546	2.39	0.0238244	0.999884	0.00119317	0.302102	1.78	0.200898	0.999995	0.0396288	0.992869	2	0.0172346	0.999988	0.00170437	0.279228	1.07	0.80675	0.971214	0.175138	1.02395	1.37	0.12371	0.92646	0.0694096	0.940159	0.129043	0.0984546	0.302102	0.992869	0.279228	102394516	0.940159
AT3G20230,1	50S ribosomal protein L18 family [AT3G20230,1]	-1.01	0.902102	0.993528	0.58824	1.01599	-1.07	0.499152	0.973689	0.43873	0.964879	1.02	0.892684	0.999884	0.359536	0.989206	1.01	0.965793	0.999995	0.330679	1.06518	1.01	0.927418	0.999988	0.519326	0.982764	1.42	0.00762437	0.334736	0.032448	0.634467	1.11	0.232154	0.92646	0.306647	0.952907	101599183	0.964879	0.989206	106518009	0.982764	0.634467	0.952907
AT1G01100,4	60S acidic ribosomal protein P1 (RPP1A) [AT1G01100,4]	-1.13	0.268319	0.889256	0.348624	0.97414	-1.28	0.0583337	0.971424	0.118447	1.00232	-1.14	0.297297	0.999884	0.278434	0.938947	-1.03	0.808128	0.999995	0.430696	0.942558	-1.16	0.151906	0.999988	0.215608	0.975219	1.46	0.00551524	0.313083	0.0273412	0.602264	1.03	0.783461	0.973892	0.595082	0.972652	0.97414	100232434	0.938947	0.942558	0.975219	0.602264	0.972652
AT4G00810,1	60S acidic ribosomal protein P1 (RPP1B) [AT4G00810,1]	-1.1	0.275801	0.892935	0.37754	0.971857	-1.35	0.256107	0.971424	0.0355112	0.835948	1.04	0.88296	0.999884	0.105833	1.06077	-1.17	0.319161	0.999995	0.236721	0.958244	-1.09	0.189141	0.999988	0.325882	0.973876	1.61	0.00211043	0.266416	0.00841861	0.38916	1.15	0.524527	0.934017	0.435105	1.05503	0.971857	0.835948	106077478	0.958244	0.973876	0.38916	105503378
AT5G47700,1	60S acidic ribosomal protein P1 (RPP1C) [AT5G47700,1]	-1.48	0.0903932	0.808894	0.049505	0.792684	-1.86	0.0370663	0.971424	0.0159445	0.691167	-1.05	0.84599	0.999884	0.228172	1.14202	1.38	0.28348	0.999995	0.0661779	0.947985	-1.01	0.932982	0.999988	0.54221	1.03455	1.59	0.00438877	0.304128	0.0126792	0.455653	-1.23	0.154525	0.92646	0.129303	0.963935	0.792684	0.691167	114201854	0.947985	103454635	0.455653	0.963935
AT2G27710,3	60S acidic ribosomal protein P2 (RPP2B) [AT2G27710,3]	-1.4	0.00852573	0.808894	0.070541	0.856993	-1.33	0.0266739	0.971424	0.0888596	0.966738	-1.25	0.101994	0.999884	0.146141	0.978334	-1.44	0.0474244	0.999995	0.0684518	1.01066	-1.29	0.0584835	0.999988	0.0554849	0.954272	1.26	0.0776611	0.571907	0.0704434	0.802634	-1.03	0.783892	0.973979	0.319363	0.937767	0.856993	0.966738	0.978334	101065506	0.954272	0.802634	0.937767
AT2G27710,3	60S acidic ribosomal protein P2 (RPP2B) [AT2G27710,3]	1.1	0.698546	0.974712	0.211892	1.0887	-1.23	0.19899	0.971424	0.168544	0.978954	-1.03	0.918662	0.999884	0.252655	1.12425	-1.24	0.361581	0.999995	0.207935	0.933668	-1.02	0.844904	0.999988	0.413949	1.03133	1.7	0.00215574	0.267909	0.00559961	0.335841	1.28	0.313018	0.92646	0.154557	1.01965	108870402	0.978954	112425232	0.933668	103132801	0.335841	101964651
AT2G27710,3	60S acidic ribosomal protein P2 (RPP2B) [AT2G27710,3]	-1.74	0.0592803	0.808894	0.0135378	0.578399	-1.64	0.0393107	0.971424	0.025886	0.775743	-1.2	0.530595	0.999884	0.0916213	1.18872	1.03	0.941351	0.999995	0.138552	1.12503	-1.16	0.303604	0.999988	0.112578	0.950007	1.52	0.00978257	0.351251	0.0102623	0.415359	-1.27	0.252274	0.92646	0.0697839	0.949047	0.578399	0.775743	118872154	112502733	0.950007	0.415359	0.949047
AT4G25890,1	60S acidic ribosomal protein P3 (RPP3A) [AT4G25890,1]	-1.18	0.472325	0.942479	0.171375	1.02248	-1.19	0.254088	0.971424	0.264665	0.977908	-1.14	0.413449	0.999884	0.311979	0.938355	-1.14	0.461945	0.999995	0.290497	0.931055	-1.16	0.478218	0.999988	0.272336	1.09206	1.55	0.00384952	0.295142	0.0142446	0.476554	1.19	0.317177	0.92646	0.3248	0.935635	102247608	0.977908	0.938355	0.931055	109205935	0.476554	0.935635
AT4G25890,1	60S acidic ribosomal protein P3 (RPP3A) [AT4G25890,1]	-1.77	0.0450152	0.808894	0.0124169	0.562317	-1.86	0.0518958	0.971424	0.0187709	0.724216	-1.28	0.134689	0.999884	0.124889	0.958507	-1.12	0.552537	0.999995	0.314911	0.937402	-1.25	0.248553	0.999988	0.141692	0.958105	1.62	0.0062763	0.318855	0.0109793	0.423969	-1.12	0.417535	0.92646	0.416199	0.938169	0.562317	0.724216	0.958507	0.937402	0.958105	0.423969	0.938169
AT5G57290,1	60S acidic ribosomal protein P3 (RPP3B) [AT5G57290,1]	-1.77	0.00436608	0.808894	0.0121438	0.560197	-1.88	0.0283531	0.971424	0.0139834	0.664318	-1.21	0.231849	0.999884	0.189632	0.934504	1.24	0.660913	0.999995	0.0347785	1.02432	-1.16	0.115308	0.999988	0.141202	0.993573	1.26	0.0597479	0.531792	0.110916	0.910413	-1.66	0.0584786	0.92646	0.0195602	0.838922	0.560197	0.664318	0.934504	102432254	0.993573	0.910413	0.838922
AT3G58700,1	60S ribosomal protein L11 (RPL11B) [AT3G58700,1]	-1.44	0.00765626	0.808894	0.056644	0.818473	-1.29	0.0737088	0.971424	0.111933	0.995005	-1.35	0.231963	0.999884	0.0563152	0.965917	1.24	0.536359	0.999995	0.0890649	0.983996	-1.18	0.0790688	0.999988	0.121418	0.997942	1.29	0.0424141	0.488261	0.0677431	0.795041	-1.36	0.143505	0.92646	0.112256	0.957409	0.818473	0.995005	0.965917	0.983996	0.997942	0.795041	0.957409
AT5G48760,1	60S ribosomal protein L13A (RPL13aD) [AT5G48760,1]	-1.68	0.0414065	0.808894	0.0173556	0.625222	-1.66	0.00835065	0.971424	0.0140005	0.66442	-1.38	0.240702	0.999884	0.0390815	0.974065	-1.36	0.16248	0.999995	0.106984	1.00237	-1.28	0.118438	0.999988	0.0708918	0.986288	1.17	0.0798464	0.576867	0.201937	1.02711	-1.28	0.116041	0.92646	0.0994852	0.970347	0.625222	0.66442	0.974065	100236785	0.986288	102711118	0.970347
AT2G20450,1	60S ribosomal protein L14 (RPL14A) [AT2G20450,1]	-1.62	0.0036088	0.808894	0.0249542	0.686002	-1.07	0.525893	0.973689	0.468432	0.974285	-1.09	0.46889	0.999884	0.377515	0.933423	1.1	0.55513	0.999995	0.351775	0.92624	1.1	0.599805	0.999988	0.117053	0.992308	1.36	0.0267012	0.439095	0.0644515	0.786013	-1.14	0.181679	0.92646	0.18808	0.97159	0.686002	0.974285	0.933423	0.92624	0.992308	0.786013	0.97159
AT4G17390,1	60S ribosomal protein L15 (RPL15B) [AT4G17390,1]	-1.87	0.00929506	0.808894	0.00856537	0.520723	-1.3	0.370357	0.971424	0.106622	0.986975	-1.33	0.0691662	0.999884	0.0630279	0.988691	1.25	0.329841	0.999995	0.152237	0.941706	-1.01	0.949315	0.999988	0.277402	1.1052	1.21	0.360995	0.835141	0.129955	0.948418	-1.81	0.209657	0.92646	0.0266211	0.885291	0.520723	0.986975	0.988691	0.941706	110520031	0.948418	0.885291
AT5G27770,1	60S ribosomal protein L22 (RPL22C) [AT5G27770,1]	-1.44	0.00593432	0.808894	0.0575345	0.819383	-1.38	0.0852314	0.971424	0.0919155	0.970372	-1.15	0.290789	0.999884	0.274062	0.941211	1.15	0.303504	0.999995	0.25444	0.974103	-1.01	0.954387	0.999988	0.250717	1.09475	1.67	0.033979	0.465969	0.0133811	0.466581	-1.35	0.185762	0.92646	0.159509	0.974539	0.819383	0.970372	0.941211	0.974103	109475074	0.466581	0.974539
AT3G55280,1	60S ribosomal protein L23A (RPL23aB) [AT3G55280,1]	-1.26	0.0858559	0.808894	0.148479	0.993471	-1.16	0.327984	0.971424	0.205682	0.968892	-1.12	0.461732	0.999884	0.337325	0.938565	1.31	0.222803	0.999995	0.10689	0.987876	-1.07	0.582368	0.999988	0.337288	1.02373	1.56	0.00497737	0.310483	0.0130279	0.460754	1	0.989039	0.999505	0.623225	0.957555	0.993471	0.968892	0.938565	0.987876	102373333	0.460754	0.957555
AT4G15000,1	60S ribosomal protein L27 (RPL27C) [AT4G15000,1]	-1.23	0.195436	0.86404	0.189194	0.969581	-1.13	0.316853	0.971424	0.325078	0.970748	-1.24	0.228493	0.999884	0.145943	0.933374	-1.24	0.145887	0.999995	0.151724	1.00131	-1.1	0.398011	0.999988	0.329682	0.954321	1.59	0.00663134	0.321709	0.0141881	0.476451	1	0.997152	0.999701	0.614136	0.950092	0.969581	0.970748	0.933374	100130749	0.954321	0.476451	0.950092
AT4G15000,1	60S ribosomal protein L27 (RPL27C) [AT4G15000,1]	-1.55	0.00815427	0.808894	0.0343284	0.727063	-1.42	0.156404	0.971424	0.0292271	0.803467	-1.28	0.300514	0.999884	0.0794545	0.96839	1.21	0.569096	0.999995	0.104283	0.9947	-1.15	0.488366	0.999988	0.124458	1.09025	1.62	0.00448235	0.306193	0.00863022	0.391629	-1.12	0.206053	0.92646	0.262065	0.967434	0.727063	0.803467	0.96839	0.9947	109024966	0.391629	0.967434
AT4G29410,1	60S ribosomal protein L28 (RPL28C) [AT4G29410,1]	-1.38	0.0668872	0.808894	0.0757125	0.870684	-1.28	0.0684248	0.971424	0.132608	1.00805	-1.16	0.309455	0.999884	0.247649	0.93348	-1.21	0.176087	0.999995	0.170437	0.996399	-1.1	0.350025	0.999988	0.360755	0.947041	1.46	0.00856212	0.342411	0.0254686	0.585619	-1.14	0.361694	0.92646	0.361289	0.934331	0.870684	100805458	0.93348	0.996399	0.947041	0.585619	0.934331
AT3G06700,1	60S ribosomal protein L29 (RPL29A) [AT3G06700,1]	-1.5	0.0589261	0.808894	0.0409492	0.754041	-1.63	0.0140109	0.971424	0.0187974	0.723359	-1.3	0.230936	0.999884	0.115023	0.934745	-1.16	0.606812	0.999995	0.23411	1.01492	-1.21	0.11113	0.999988	0.152612	0.986749	1.8	0.00085786	0.254805	0.00240025	0.239284	-1.21	0.162367	0.92646	0.216396	0.972163	0.754041	0.723359	0.934745	101491730	0.986749	0.239284	0.972163
AT3G06700,2	60S ribosomal protein L29 (RPL29A) [AT3G06700,2]	-1.2	0.467537	0.94057	0.141456	0.978811	-1.3	0.0829942	0.971424	0.111597	0.994002	-1.13	0.453159	0.999884	0.320311	0.949904	-1.35	0.225572	0.999995	0.127677	0.980476	-1.1	0.463687	0.999988	0.300751	0.988051	2.07	0.00179756	0.260984	0.00070149	0.140811	1.13	0.259917	0.92646	0.340147	0.94403	0.978811	0.994002	0.949904	0.980476	0.988051	0.140811	0.94403
AT3G06700,2	60S ribosomal protein L29 (RPL29A) [AT3G06700,2]	-1.11	0.503461	0.950566	0.324307	0.990918	-1.35	0.113312	0.971424	0.0553467	0.899475	-1.24	0.31794	0.999884	0.156581	0.947087	-1.39	0.228434	0.999995	0.116339	0.976938	-1.18	0.068372	0.999988	0.166625	0.997982	1.6	0.00263717	0.277109	0.00715363	0.36432	1.33	0.27573	0.92646	0.215071	0.934675	0.990918	0.899475	0.947087	0.976938	0.997982	0.36432	0.934675
AT3G06680,1	60S ribosomal protein L29 (RPL29B) [AT3G06680,1]	-1.2	0.105337	0.818833	0.203844	1.0093	-1.4	0.047275	0.971424	0.0744316	0.943887	-1.07	0.543991	0.999884	0.438309	0.933389	1.14	0.336002	0.999995	0.291335	0.961441	-1.19	0.266172	0.999988	0.177078	0.951479	1.74	0.00261087	0.276099	0.00438086	0.305509	1.2	0.151995	0.92646	0.151675	0.966056	100930123	0.943887	0.933389	0.961441	0.951479	0.305509	0.966056
AT3G06680,2	60S ribosomal protein L29 (RPL29B) [AT3G06680,2]	-1.12	0.505382	0.950974	0.269087	0.999834	-1.15	0.429219	0.971424	0.353661	0.972896	1.01	0.923502	0.999884	0.525905	0.961191	-1.13	0.325622	0.999995	0.245955	0.974893	1	0.988504	0.999988	0.202559	1.1054	1.8	0.0077073	0.336262	0.00369687	0.284525	1.32	0.193231	0.92646	0.146171	0.935386	0.999834	0.972896	0.961191	0.974893	110539535	0.284525	0.935386
AT3G18740,1	60S ribosomal protein L30 (RPL30C) [AT3G18740,1]	-1.87	0.0556682	0.808894	0.0081767	0.516105	-1.93	0.0407202	0.971424	0.014132	0.666402	-1.38	0.150041	0.999884	0.0711036	0.936159	-1.01	0.979643	0.999995	0.150735	1.12835	-1.21	0.125445	0.999988	0.145579	0.997609	1.75	0.00167607	0.260984	0.00367959	0.283685	-1.14	0.743208	0.96807	0.132674	1.14512	0.516105	0.666402	0.936159	112834537	0.997609	0.283685	114511718
AT5G56710,1	60S ribosomal protein L31 (RPL31C) [AT5G56710,1]	-1.31	0.0334362	0.808894	0.110018	0.940278	-1.37	0.134884	0.971424	0.0402803	0.846684	-1.32	0.221454	0.999884	0.0669247	0.934935	-1.23	0.472531	0.999995	0.211214	0.955584	-1.26	0.130225	0.999988	0.0830533	0.996063	1.58	0.00933854	0.349155	0.00712064	0.363471	1.25	0.060008	0.92646	0.126729	0.983522	0.940278	0.846684	0.934935	0.955584	0.996063	0.363471	0.983522
AT1G26880,1	60S ribosomal protein L34 (RPL34A) [AT1G26880,1]	-1.3	0.0478371	0.808894	0.114235	0.947432	-1.18	0.218607	0.971424	0.208502	0.983884	-1.14	0.309435	0.999884	0.274287	0.935434	-1.22	0.218393	0.999995	0.181703	0.986347	-1.11	0.340726	0.999988	0.297358	0.950335	1.41	0.00598317	0.31766	0.0321828	0.63317	-1.05	0.634363	0.949686	0.4018	0.933762	0.947432	0.983884	0.935434	0.986347	0.950335	0.63317	0.933762
AT2G39390,1	60S ribosomal protein L35 (RPL35B) [AT2G39390,1]	-1.57	0.00513947	0.808894	0.0308857	0.712018	-1.3	0.0368117	0.971424	0.114286	1.00016	-1.17	0.223815	0.999884	0.244365	0.95193	1.08	0.692205	0.999995	0.325815	0.955025	-1.01	0.937963	0.999988	0.37375	1.0204	1.58	0.00295997	0.282525	0.0117923	0.437544	1.03	0.746006	0.96807	0.508942	0.958625	0.712018	100016104	0.95193	0.955025	102040016	0.437544	0.958625
AT1G07070,1	60S ribosomal protein L35a (RPL35aA) [AT1G07070,1]	-1.57	0.00347769	0.808894	0.031997	0.722681	-1.39	0.0431116	0.971424	0.0829994	0.959434	-1.19	0.211496	0.999884	0.208679	0.945978	-1	0.983	0.999995	0.408464	1.0368	-1.02	0.870412	0.999988	0.341443	1.06172	1.35	0.0854192	0.589154	0.0966882	0.877698	-1.07	0.402658	0.92646	0.37868	0.945267	0.722681	0.959434	0.945978	103679540	106172251	0.877698	0.945267
AT3G55750,1	60S ribosomal protein L35a (RPL35aD) [AT3G55750,1]	-1.69	0.0189662	0.808894	0.0164939	0.615578	-2.03	0.11162	0.971424	0.0132835	0.662867	-1.27	0.272257	0.999884	0.116376	0.956501	1.19	0.608987	0.999995	0.104398	1.01342	1.02	0.813644	0.999988	0.487211	0.948458	1.88	0.00120191	0.258309	0.00164692	0.202735	-1.12	0.311009	0.92646	0.345617	0.93983	0.615578	0.662867	0.956501	101341759	0.948458	0.202735	0.93983
AT3G09630,1	60S ribosomal protein L4/L1 (RPL4A) [AT3G09630,1]	-1.56	0.00409458	0.808894	0.0323536	0.721592	-1.06	0.880336	0.992918	0.154237	1.02937	-1.12	0.452968	0.999884	0.225912	0.937765	1.47	0.0419383	0.999995	0.0558418	1.00565	1.14	0.435074	0.999988	0.177594	0.947094	1.1	0.720105	0.956208	0.103922	0.896436	-1.61	0.264781	0.92646	0.0804351	0.933874	0.721592	102936948	0.937765	100564643	0.947094	0.896436	0.933874
AT2G07725,1	60S ribosomal protein L5 (RPL5) [AT2G07725,1]	-1.01	0.95881	0.9968	0.340868	1.12696	-1.01	0.915999	0.995175	0.55819	1.02738	1.09	0.661868	0.999884	0.280995	0.988117	-1.66	0.031335	0.999995	0.0348265	0.971176	-1.28	0.203701	0.999988	0.0500848	0.933841	-2.35	0.00949217	0.350158	0.00062699	0.0651282	1.72	0.172933	0.92646	0.0320044	0.961038	112696039	102737850	0.988117	0.971176	0.933841	0.0651282	0.961038
AT2G42650,1	60S ribosomal protein-related [AT2G42650,1]	-1.02	0.920728	0.994269	0.460722	1.13492	1.06	0.713629	0.982929	0.328356	0.981746	1.11	0.636393	0.999884	0.218715	1.05237	-1.02	0.962531	0.999995	0.161101	1.12644	1.19	0.296811	0.999988	0.122743	0.934096	1.57	0.00925807	0.349155	0.0169476	0.510974	1.35	0.390436	0.92646	0.0924492	1.13024	113491929	0.981746	105236502	112644290	0.934096	0.510974	113023868
AT5G40080,1	60S ribosomal protein-related [AT5G40080,1]	-1.97	0.0509476	0.808894	0.00493694	0.461216	-1.98	0.00788418	0.971424	0.002694	0.418293	-1.41	0.30463	0.999884	0.0238154	1.13081	-1.18	0.646611	0.999995	0.201912	1.07093	-1.34	0.0519357	0.999988	0.0360626	0.908948	1.21	0.113797	0.63468	0.0965686	0.877685	-1.25	0.426394	0.92646	0.109367	1.13923	0.461216	0.418293	113080655	107093154	0.908948	0.877685	113922861
CB254609	64-E015392-019-006-O16-T7R MPIZ-ADIS-019 Arabidopsis thaliana cDNA clone MPIZp768O166Q 5-PRIME	1.13	0.594582	0.964044	0.219305	1.0643	1.24	0.437232	0.971424	0.121431	1.01523	1.05	0.740675	0.999884	0.443671	0.980377	-1.1	0.612105	0.999995	0.306328	0.94453	-1.05	0.794534	0.999988	0.331106	1.14635	-1.55	0.00261012	0.276099	0.0133576	0.414224	1.09	0.592763	0.943329	0.494248	1.01452	106430164	101523265	0.980377	0.94453	114634962	0.414224	101451967
DR250225	68652 CERES-149 Arabidopsis thaliana cDNA clone 34466 5'	1.01	0.90989	0.993894	0.520574	1.05627	-1.02	0.828335	0.992022	0.578077	0.968939	1.08	0.397725	0.999884	0.38646	0.93682	-1.02	0.85643	0.999995	0.452558	0.947146	-1.04	0.490635	0.999988	0.505434	0.948972	-2.18	0.00077542	0.247027	0.00078991	0.0752137	1.07	0.408012	0.92646	0.386496	0.939645	105626627	0.968939	0.93682	0.947146	0.948972	0.0752137	0.939645
AT3G02360,2	6-phosphogluconate dehydrogenase family protein [AT3G02360,2]	-1.48	0.0492696	0.808894	0.0461413	0.78509	-1.55	0.445739	0.971424	0.021769	0.745634	1.04	0.918289	0.999884	0.0991064	1.18441	1.99	0.00932327	0.999995	0.00727503	0.752181	1.33	0.237729	0.999988	0.0600429	0.870973	-1.07	0.817556	0.973618	0.15841	1.08986	-1.89	0.206939	0.92646	0.018376	0.818052	0.78509	0.745634	118441400	0.752181	0.870973	108986413	0.818052
DR371438	991634 CERES-149 Arabidopsis thaliana cDNA clone 8805 3'	1.45	0.506278	0.950974	0.0194347	0.578524	1.47	0.234432	0.971424	0.0419036	0.749623	1.03	0.963023	0.999884	0.0283147	0.89805	2.35	0.120044	0.999995	0.00996701	0.834868	1.11	0.310185	0.999988	0.197681	0.934267	2.28	0.00062108	0.240666	0.0001793	0.0677119	-1.33	0.465851	0.92939	0.0018904	0.397358	0.578524	0.749623	0.89805	0.834868	0.934267	0.0677119	0.397358
AT3G28580,1	AAA-type ATPase family protein [AT3G28580,1]	1.4	0.499408	0.948975	0.0390198	0.715556	1.69	0.130474	0.971424	0.0283524	0.664619	1.29	0.563346	0.999884	0.119036	1.16486	1.73	0.513282	0.999995	0.0270506	0.979228	1.09	0.365865	0.999988	0.330863	0.93408	-4.13	0.00205034	0.264067	7.41e-06	0.0033	1.35	0.396523	0.92646	0.200236	1.07702	0.715556	0.664619	116485641	0.979228	0.93408	0.0033	107701826
AT5G16930,1	AAA-type ATPase family protein [AT5G16930,1]	1.15	0.29933	0.90219	0.242017	0.956638	1.27	0.0668617	0.971424	0.126654	1.0049	1.14	0.582469	0.999884	0.282512	1.04153	1.53	0.327298	0.999995	0.084419	0.929931	1.13	0.308387	0.999988	0.226471	0.935162	1.64	0.00480817	0.308957	0.00562161	0.335804	-1.16	0.271663	0.92646	0.117946	0.952904	0.956638	100489878	104153447	0.929931	0.935162	0.335804	0.952904
AT5G40000,1	AAA-type ATPase family protein [AT5G40000,1]	2.86	0.00954594	0.808894	0.00096091	0.192018	2.37	0.0981386	0.971424	0.00315538	0.316689	1.96	0.0268275	0.999884	0.00074458	0.269756	1.25	0.677161	0.999995	0.0282894	0.988729	2.02	0.247989	0.999988	0.00212917	0.297429	-1.37	0.106055	0.62325	0.0473363	0.749876	1.26	0.263771	0.92646	0.228807	0.935834	0.192018	0.316689	0.269756	0.988729	0.297429	0.749876	0.935834
TA42031_3702	AAB84348,1	1.61	0.340597	0.914578	0.0510722	0.767323	1.74	0.131099	0.971424	0.0337485	0.705063	1.65	0.00424719	0.999884	0.0083753	0.618939	-1.07	0.71112	0.999995	0.364467	0.959921	1.27	0.301347	0.999988	0.160933	0.935397	1.08	0.657587	0.944234	0.169901	1.01722	1.1	0.664627	0.954439	0.375704	1.04555	0.767323	0.705063	0.618939	0.959921	0.935397	101721752	104555351
TC301265	AAF01580,1	1.81	0.0607253	0.808894	0.0107742	0.483992	1.76	0.00993633	0.971424	0.0101138	0.474411	1.68	0.183869	0.999884	0.0196351	0.815452	1.14	0.846379	0.999995	0.0808916	1.11016	1.6	0.0034719	0.999988	0.00557628	0.431406	1.37	0.266177	0.781175	0.0852074	0.841536	1.37	0.410463	0.92646	0.0849928	1.12287	0.483992	0.474411	0.815452	111016015	0.431406	0.841536	112287281
AT5G20960,2	AAO1 (ALDEHYDE OXIDASE 1) [AT5G20960,2]	4.53	0.022609	0.808894	4.668e-05	0.0611765	3.99	0.027429	0.971424	9.38e-05	0.0674194	2.82	0.00840074	0.999884	0.00016965	0.160851	1.29	0.542659	0.999995	0.134148	1.07388	2.09	0.219625	0.999988	0.0119773	0.551374	1.53	0.110886	0.630477	0.0255588	0.586483	1.41	0.266406	0.92646	0.160849	0.935254	0.0611765	0.0674194	0.160851	107388297	0.551374	0.586483	0.935254
AT1G77380,1	AAP3 (amino acid permease 3); amino acid transmembrane transporter [AT1G77380,1]	1.29	0.396921	0.923042	0.104177	0.916191	1.87	0.0764913	0.971424	0.016552	0.563046	1.35	0.332958	0.999884	0.0212262	0.828266	2.31	0.0329351	0.999995	0.00511938	0.669003	1.56	0.217673	0.999988	0.0500725	0.835704	1.8	0.00166742	0.260984	0.0022012	0.230258	-1.07	0.765629	0.970445	0.215635	1.06573	0.916191	0.563046	0.828266	0.669003	0.835704	0.230258	106572630
BE038835	AB04H01 AB Arabidopsis thaliana cDNA 5' similar to drought-induced protein	-1.49	0.199046	0.86625	0.0478919	0.789552	-1.32	0.0333009	0.971424	0.0861945	0.963623	-1.32	0.383713	0.999884	0.0351878	0.974882	1.03	0.908171	0.999995	0.375656	1.06138	-1.12	0.167676	0.999988	0.220546	0.975442	1.91	0.00273218	0.277109	0.00168978	0.206301	-1.46	0.0426458	0.92646	0.0432532	0.979893	0.789552	0.963623	0.974882	106137615	0.975442	0.206301	0.979893
BP853705	AB079671 protein phosphatase 2C {Arabidopsis thaliana} (exp=-1; wgp=0; cg=0), partial (17%) [TC307270]	-1.53	0.00639912	0.808894	0.0374357	0.738473	-1.49	0.216453	0.971424	0.0700633	0.935619	-1.16	0.264183	0.999884	0.202288	0.944234	1.08	0.53099	0.999995	0.399722	0.941698	1.09	0.502343	0.999988	0.267084	0.947157	1.1	0.603402	0.929892	0.241016	1.1002	-1.44	0.291351	0.92646	0.186152	0.93497	0.738473	0.935619	0.944234	0.941698	0.947157	110020180	0.93497
AT1G31770,1	ABC transporter family protein [AT1G31770,1]	-1.31	0.536001	0.953261	0.0555615	0.813648	-1.41	0.162311	0.971424	0.100747	0.971409	-1.64	0.190041	0.999884	0.0401964	0.954215	-1.64	0.228658	0.999995	0.0655258	0.970712	-1.46	0.146426	0.999988	0.0137613	0.742409	-1.7	0.00226024	0.270029	0.00642835	0.274387	1.13	0.635913	0.949897	0.0425555	0.959654	0.813648	0.971409	0.954215	0.970712	0.742409	0.274387	0.959654
AT5G57050,1	ABI2 (ABA INSENSITIVE 2); protein serine/threonine phosphatase [AT5G57050,1]	2.04	0.0109599	0.808894	0.00538665	0.382839	2.17	0.00139407	0.971424	0.00192608	0.260091	2.28	0.0483389	0.999884	0.00286791	0.430303	1.15	0.802233	0.999995	0.11098	1.11486	1.64	0.00135509	0.999988	0.0047628	0.398199	1.13	0.615336	0.933769	0.306558	1.14062	1.9	0.2184	0.92646	0.00904941	0.706235	0.382839	0.260091	0.430303	111485573	0.398199	114061990	0.706235
AT4G29900,1	ACA10 (autoinhibited Ca2+ -ATPase 10); calcium-transporting ATPase/ calmodulin binding [AT4G29900,1]	1.63	0.0145138	0.808894	0.023928	0.611399	1.52	0.0127764	0.971424	0.0328738	0.70159	1.5	0.0406113	0.999884	0.0383452	0.958889	1.16	0.698561	0.999995	0.174079	1.12604	1.4	0.00611675	0.999988	0.0235099	0.686533	-1.22	0.241434	0.762199	0.146305	0.993706	1.25	0.554528	0.93913	0.19663	1.16035	0.611399	0.70159	0.958889	112604152	0.686533	0.993706	116035091
AT5G53470,1	ACBP1 (ACYL-COA BINDING PROTEIN) [AT5G53470,1]	-1.56	0.00445624	0.808894	0.0326803	0.722371	-1.29	0.271269	0.971424	0.173852	0.96741	-1.15	0.232735	0.999884	0.261457	0.955501	1.13	0.614871	0.999995	0.229689	0.95878	1.06	0.504552	0.999988	0.375785	0.934033	1.19	0.305756	0.804791	0.157488	0.991778	-1.42	0.29678	0.92646	0.19931	0.936556	0.722371	0.96741	0.955501	0.95878	0.934033	0.991778	0.936556
AT5G53470,1	ACBP1 (ACYL-COA BINDING PROTEIN) [AT5G53470,1]	1.03	0.742692	0.979404	0.507232	0.994969	1.09	0.412461	0.971424	0.402867	0.957974	1.14	0.212918	0.999884	0.219818	0.967258	1.07	0.60762	0.999995	0.416264	0.928299	1.18	0.0747548	0.999988	0.104214	0.996883	1.57	0.00937236	0.349155	0.0164313	0.505321	1.19	0.300076	0.92646	0.331307	0.934959	0.994969	0.957974	0.967258	0.928299	0.996883	0.505321	0.934959
AT2G34690,1	ACD11 (ACCELERATED CELL DEATH 11) [AT2G34690,1]	1.14	0.516543	0.951845	0.214097	0.993025	-1.11	0.529984	0.974108	0.358605	0.975335	-1.03	0.801156	0.999884	0.483124	0.967752	-1.2	0.321188	0.999995	0.199707	0.950998	-1.03	0.801764	0.999988	0.463717	1.064	-1.42	0.00649504	0.321709	0.0307376	0.626592	1.07	0.672926	0.956765	0.338012	1.10081	0.993025	0.975335	0.967752	0.950998	106399763	0.626592	110081070
AT1G06460,1	ACD32,1 (ALPHA-CRYSTALLIN DOMAIN 31,2) [AT1G06460,1]	1.56	0.1914	0.863421	0.0468931	0.750862	1.65	0.0981359	0.971424	0.0394289	0.736083	1.38	0.371074	0.999884	0.0168287	0.76134	2.33	0.00615998	0.999995	0.0026379	0.551878	1.22	0.503989	0.999988	0.0969927	0.980978	-1.81	0.0500389	0.51139	0.00907948	0.33773	-1.12	0.575816	0.942936	0.3478	1.10381	0.750862	0.736083	0.76134	0.551878	0.980978	0.33773	110380808
AT4G01130,1	acetylesterase	1.15	0.462577	0.940027	0.329003	1.00664	1	0.992413	0.998943	0.380446	1.09799	-1.15	0.456065	0.999884	0.204099	0.98338	-1.05	0.744041	0.999995	0.390251	0.950472	-1	0.996684	0.999988	0.360879	1.03579	-1.56	0.00390484	0.295142	0.0119409	0.388969	-1.16	0.253905	0.92646	0.302831	0.948591	100663943	109799136	0.98338	0.950472	103578916	0.388969	0.948591
AT2G38600,1	acid phosphatase class B family protein [AT2G38600,1]	1.92	0.110442	0.822585	0.0113446	0.495627	1.32	0.214883	0.971424	0.117905	0.957685	1.01	0.961625	0.999884	0.19556	1.113	1.29	0.111689	0.999995	0.138482	1.0029	1.28	0.145336	0.999988	0.100862	0.948305	1.81	0.00767071	0.336108	0.00292783	0.261988	-2.28	0.0135657	0.92646	1.661e-05	0.0569231	0.495627	0.957685	111300228	100289537	0.948305	0.261988	0.0569231
AT5G44020,1	acid phosphatase class B family protein [AT5G44020,1]	-2.77	0.151208	0.846	0.00077622	0.252482	-3.59	0.00983342	0.971424	6.867e-05	0.095625	-2.92	0.084883	0.999884	0.00051479	0.244043	-3.16	0.217	0.999995	0.00852296	0.705948	-2.41	0.052425	0.999988	0.00015933	0.1	-1.26	0.431558	0.870894	0.0793174	0.903512	-1.44	0.244857	0.92646	0.0529061	1.01446	0.252482	0.095625	0.244043	0.705948	0.1	0.903512	101445783
AT4G14930,1	acid phosphatase survival protein SurE	2.71	0.183658	0.862728	0.00019815	0.105119	3.03	0.0885376	0.971424	3.231e-05	0.0411429	2.4	0.181886	0.999884	0.00050245	0.240753	1.39	0.700252	0.999995	0.0380827	1.02851	2.24	0.134452	0.999988	3.119e-05	0.0496429	1.92	0.250003	0.768914	0.00068444	0.139908	2.31	0.239354	0.92646	0.00037453	0.264921	0.105119	0.0411429	0.240753	102850909	0.0496429	0.139908	0.264921
AT5G24090,1	acidic endochitinase (CHIB1) [AT5G24090,1]	1.98	0.0423696	0.808894	0.0081491	0.44448	2.08	0.0112538	0.971424	0.00498856	0.364426	1.93	0.0854394	0.999884	0.00889547	0.637299	1.36	0.186766	0.999995	0.121098	0.994783	1.94	0.0217547	0.999988	0.00263678	0.321038	1.6	0.00585944	0.315345	0.00809412	0.382492	-1.56	0.00532905	0.92646	0.00727503	0.635667	0.44448	0.364426	0.637299	0.994783	0.321038	0.382492	0.635667
AT5G19530,1	ACL5 (ACAULIS 5) [AT5G19530,1]	1.78	0.115054	0.825731	0.0130001	0.51863	1.31	0.242461	0.971424	0.0937952	0.944778	1.22	0.322214	0.999884	0.205676	0.929894	1.29	0.302329	0.999995	0.175537	0.94313	1.26	0.139703	0.999988	0.0883578	0.961984	1.87	0.00140049	0.260984	0.00188569	0.213817	1.06	0.706891	0.96282	0.347895	1.08031	0.51863	0.944778	0.929894	0.94313	0.961984	0.213817	108030880
AT2G19590,1	ACO1 (ACC OXIDASE 1); 1-aminocyclopropane-1-carboxylate oxidase [AT2G19590,1]	-1.42	0.271065	0.890549	0.0718148	0.859347	-1.62	0.111441	0.971424	0.0397287	0.847077	-1.57	0.0513267	0.999884	0.0190193	0.997241	-1.73	0.0190511	0.999995	0.0260801	0.928259	-1.39	0.163293	0.999988	0.0492931	0.931947	-2.75	0.00254543	0.276099	0.00011243	0.0217826	-1.01	0.988072	0.999284	0.0650294	1.07686	0.859347	0.847077	0.997241	0.928259	0.931947	0.0217826	107686362
AT2G19590,1	ACO1 (ACC OXIDASE 1); 1-aminocyclopropane-1-carboxylate oxidase [AT2G19590,1]	-1.48	0.506427	0.950974	0.0323778	0.721771	-2.1	0.205879	0.971424	0.017527	0.710036	-1.73	0.0857265	0.999884	0.0102612	0.927505	-2.13	0.0304134	0.999995	0.0114746	0.774742	-1.57	0.232638	0.999988	0.0388759	0.911305	-3.18	0.00018132	0.179554	3.546e-05	0.00981366	1.06	0.845813	0.981067	0.0264122	0.932631	0.721771	0.710036	0.927505	0.774742	0.911305	0.00981366	0.932631
AT1G62380,1	ACO2 (ACC OXIDASE 2) [AT1G62380,1]	1.32	0.481542	0.944822	0.0517834	0.771247	1.03	0.902131	0.994233	0.29242	1.04773	-1.01	0.960871	0.999884	0.197228	1.12072	-1.47	0.0787341	0.999995	0.0556737	1.01054	1.25	0.218052	0.999988	0.0650869	0.888331	-1.87	0.00971554	0.351251	0.00265271	0.166259	1.46	0.0372519	0.92646	0.0388856	0.993571	0.771247	104772578	112072075	101053532	0.888331	0.166259	0.993571
AT5G27200,1	ACP5 (ACYL CARRIER PROTEIN 5); acyl carrier [AT5G27200,1]	-2.56	0.0471528	0.808894	0.0012587	0.311611	-2.38	0.0223486	0.971424	0.00136035	0.327676	-1.83	0.0474494	0.999884	0.00939702	0.889066	-2.19	0.0816383	0.999995	0.0127353	0.79931	-1.92	0.0308709	0.999988	0.00115322	0.273351	1.75	0.00193926	0.260984	0.00378461	0.287799	-1.03	0.841268	0.980362	0.317847	0.95175	0.311611	0.327676	0.889066	0.79931	0.273351	0.287799	0.95175
AT1G76990,1	ACR3 (ACT Domain Repeat 3) [AT1G76990,1]	1.22	0.327599	0.911435	0.153309	0.975811	1.12	0.474551	0.973689	0.361574	0.97762	1.05	0.796496	0.999884	0.406681	1.06023	1.08	0.757266	0.999995	0.331559	1.02324	-1.01	0.944697	0.999988	0.327789	1.11343	-1.79	0.00274245	0.277118	0.00426215	0.222923	1.03	0.889123	0.986248	0.311129	1.02701	0.975811	0.97762	106022992	102323914	111342727	0.222923	102700540
AT1G01480,1	ACS2 (1-Amino-cyclopropane-1-carboxylate synthase 2) [AT1G01480,1]	1.61	0.475976	0.943683	0.0154643	0.538375	1.81	0.100399	0.971424	0.0243829	0.64179	1.6	0.360335	0.999884	0.00946053	0.648585	3.02	0.189056	0.999995	0.00490227	0.663997	1.62	0.193338	0.999988	0.01858	0.636403	-2.99	0.00099581	0.255032	7.248e-05	0.0159901	-1.22	0.139449	0.92646	0.145568	0.96545	0.538375	0.64179	0.648585	0.663997	0.636403	0.0159901	0.96545
AT4G26200,1	ACS7 (1-Amino-cyclopropane-1-carboxylate synthase 7); 1-aminocyclopropane-1-carboxylate synthase [AT4G26200,1]	3.07	0.0981854	0.812172	0.0013148	0.215404	3.71	0.00755562	0.971424	7.966e-05	0.0612069	2.88	0.0752264	0.999884	0.00057897	0.245714	3.16	0.189622	0.999995	0.00422984	0.643311	2.66	0.0250264	0.999988	0.00020017	0.117368	-1.48	0.0589932	0.530691	0.0389583	0.699178	-1.2	0.664816	0.954439	0.0035537	0.499558	0.215404	0.0612069	0.245714	0.643311	0.117368	0.699178	0.499558
AT2G37620,1	ACT1 (ACTIN 1); structural constituent of cytoskeleton [AT2G37620,1]	-1.31	0.0911475	0.809178	0.122387	0.957482	-1.33	0.092243	0.971424	0.0648234	0.924667	-1.4	0.245556	0.999884	0.0680385	0.969294	-1.13	0.78897	0.999995	0.178214	1.12408	-1.5	0.00284364	0.999988	0.0073897	0.626046	-1.04	0.89036	0.985261	0.154502	0.994931	-1.01	0.962791	0.996335	0.349454	1.08965	0.957482	0.924667	0.969294	112407725	0.626046	0.994931	108965387
AT2G42170,1	actin	1.23	0.536767	0.953365	0.090107	0.883271	-1.05	0.762215	0.987908	0.496996	1.06436	-1.55	0.0273286	0.999884	0.0197949	1	-1.57	0.157842	0.999995	0.0593573	1.00762	-1.42	0.10598	0.999988	0.0257376	0.861051	1.19	0.541336	0.910372	0.0663743	0.792755	-1.54	0.00856134	0.92646	0.00645124	0.612964	0.883271	106435602	100000496	100761568	0.861051	0.792755	0.612964
AT5G16230,1	acyl-(acyl-carrier-protein) desaturase	-1.44	0.00603108	0.808894	0.0576036	0.819059	-1.28	0.0466092	0.971424	0.120674	1.00627	-1.14	0.297387	0.999884	0.236639	0.94381	-1.69	0.0180977	0.999995	0.0293569	0.949347	-1.17	0.0989407	0.999988	0.124716	0.996125	1.13	0.547023	0.912782	0.174303	1.02228	1.05	0.580715	0.943116	0.435289	0.936874	0.819059	100626684	0.94381	0.949347	0.996125	102227823	0.936874
AT1G43800,1	acyl-(acyl-carrier-protein) desaturase	-1.42	0.29714	0.901978	0.0468787	0.786821	-1.26	0.585828	0.975003	0.0666606	0.930617	-1.36	0.176469	0.999884	0.0338733	0.966546	-1.36	0.222227	0.999995	0.0973816	0.983391	-1.44	0.232806	0.999988	0.0081298	0.640071	-3.19	0.0165346	0.390469	3.276e-05	0.00935897	-1.62	0.389884	0.92646	0.0974496	1.12443	0.786821	0.930617	0.966546	0.983391	0.640071	0.00935897	112443035
AT1G43800,1	acyl-(acyl-carrier-protein) desaturase	1.15	0.731121	0.977755	0.176372	1.04445	1.04	0.867063	0.992918	0.26327	1.059	-1.27	0.14648	0.999884	0.0860282	0.951329	-1.79	0.0794702	0.999995	0.0177959	0.844537	-1.49	0.209175	0.999988	0.0146421	0.748257	-2.89	0.00200757	0.261504	8.438e-05	0.0174074	1.03	0.863893	0.983678	0.133091	0.966608	104445050	105900246	0.951329	0.844537	0.748257	0.0174074	0.966608
AT5G15950,1	adenosylmethionine decarboxylase family protein [AT5G15950,1]	-1.82	0.0303902	0.808894	0.0101239	0.526418	-2.29	0.00395688	0.971424	0.00084489	0.28097	-1.8	0.162293	0.999884	0.00475809	0.692909	-3.62	0.00976355	0.999995	0.00094677	0.363707	-2.02	0.00077512	0.999988	0.00019254	0.11	1.19	0.0742982	0.565579	0.157475	0.997497	1.06	0.640835	0.950254	0.560951	0.99065	0.526418	0.28097	0.692909	0.363707	0.11	0.997497	0.99065
AT4G18440,1	adenylosuccinate lyase	1.38	0.073715	0.808894	0.0611835	0.80784	1.26	0.204724	0.971424	0.160715	0.966007	1.43	0.03347	0.999884	0.0423713	0.975284	1.45	0.118688	0.999995	0.0796591	1.00462	1.21	0.106601	0.999988	0.109702	0.987625	1.6	0.00248978	0.275994	0.00977896	0.409558	1.34	0.23998	0.92646	0.155685	0.936937	0.80784	0.966007	0.975284	100462066	0.987625	0.409558	0.936937
AT4G18440,1	adenylosuccinate lyase	1.1	0.573242	0.958661	0.24847	1.01517	1.26	0.140383	0.971424	0.175883	0.988087	1.31	0.137659	0.999884	0.0803876	0.967286	1.51	0.0323076	0.999995	0.0504562	1.00564	1.37	0.0518979	0.999988	0.032262	0.744902	1.57	0.00823351	0.340039	0.0148045	0.482958	-1.05	0.735597	0.967409	0.229649	0.93729	101516761	0.988087	0.967286	100563884	0.744902	0.482958	0.93729
AT2G04650,1	ADP-glucose pyrophosphorylase family protein [AT2G04650,1]	-1.54	0.00760846	0.808894	0.0357248	0.729592	-1.67	0.0660009	0.971424	0.0353815	0.836874	-1.09	0.555229	0.999884	0.325718	0.9701	1.06	0.831486	0.999995	0.270741	1.03412	1.02	0.685117	0.999988	0.487401	0.933585	1.06	0.554683	0.914681	0.42686	1.00565	-1.29	0.280798	0.92646	0.177275	0.958058	0.729592	0.836874	0.9701	103411848	0.933585	100565021	0.958058
AT3G44720,1	ADT4 (AROGENATE DEHYDRATASE 4); arogenate dehydratase/ prephenate dehydratase [AT3G44720,1]	2.1	0.0140292	0.808894	0.00588012	0.399436	1.86	0.120833	0.971424	0.0118978	0.502074	1.67	0.0897952	0.999884	0.0240458	0.860667	-1.15	0.705778	0.999995	0.154405	1.06966	1.35	0.360055	0.999988	0.0435097	0.794949	-3.16	0.00020216	0.184394	3.882e-05	0.0105488	1.33	0.191712	0.92646	0.101514	0.950542	0.399436	0.502074	0.860667	106966351	0.794949	0.0105488	0.950542
AT3G44720,1	ADT4 (AROGENATE DEHYDRATASE 4); arogenate dehydratase/ prephenate dehydratase [AT3G44720,1]	1.73	0.164741	0.856175	0.0398092	0.71792	1.9	0.1709	0.971424	0.0206164	0.602433	1.49	0.0305398	0.999884	0.028715	0.901762	1.96	0.0161672	0.999995	0.00637988	0.721574	1.33	0.553537	0.999988	0.0870051	0.956133	-3.3	0.00842216	0.34119	4.87e-05	0.0122599	-1.09	0.770346	0.971231	0.119847	1.14236	0.71792	0.602433	0.901762	0.721574	0.956133	0.0122599	114235672
AT5G22630,1	ADT5 (AROGENATE DEHYDRATASE 5); arogenate dehydratase/ prephenate dehydratase [AT5G22630,1]	2.02	0.0109112	0.808894	0.00674005	0.414276	1.96	0.195366	0.971424	0.00590211	0.390802	1.43	0.0122241	0.999884	0.0307076	0.917767	1.03	0.868471	0.999995	0.371756	0.998846	1.27	0.629382	0.999988	0.0511622	0.840048	-1.94	0.00176395	0.260984	0.00192069	0.135213	1.34	0.153853	0.92646	0.0116772	0.756337	0.414276	0.390802	0.917767	0.998846	0.840048	0.135213	0.756337
AT4G22970,1	AESP (ARABIDOPSIS HOMOLOG OF SEPARASE); peptidase [AT4G22970,1]	1.06	0.6278	0.967728	0.33077	0.976158	1	0.966674	0.997876	0.6315	0.980961	1.12	0.30816	0.999884	0.317738	0.938828	1.15	0.288773	0.999995	0.259854	0.97885	1.04	0.55738	0.999988	0.434557	0.933284	1.44	0.00577928	0.315345	0.024601	0.57973	1.16	0.332264	0.92646	0.345958	0.937668	0.976158	0.980961	0.938828	0.97885	0.933284	0.57973	0.937668
TC307658	AF002109 expressed protein {Arabidopsis thaliana} (exp=0; wgp=1; cg=0), complete [TC307658]	1.65	0.238641	0.881687	0.0182941	0.566518	1.67	0.29563	0.971424	0.0111169	0.489033	1.09	0.921702	0.999884	0.00054351	0.244646	4.34	0.00251063	0.999995	6.126e-05	0.160588	1.14	0.7022	0.999988	0.0193517	0.643545	-1.19	0.130601	0.656868	0.173016	1.0137	-1.14	0.160725	0.92646	0.243461	0.974488	0.566518	0.489033	0.244646	0.160588	0.643545	101369615	0.974488
TC308314	AF325004 At1g67090 {Arabidopsis thaliana} (exp=-1; wgp=0; cg=0), partial (36%) [TC308314]	2.41	0.332767	0.912384	9.896e-05	0.0773684	2.16	0.350737	0.971424	5.924e-05	0.0488889	2.24	0.273411	0.999884	0.00028904	0.214667	1.49	0.646624	0.999995	0.0311772	1.0024	1.88	0.423574	0.999988	7.41e-06	0.033	2.26	0.227364	0.750523	6.642e-05	0.0348235	2.4	0.290137	0.92646	7.562e-05	0.105313	0.0773684	0.0488889	0.214667	100239538	0.033	0.0348235	0.105313
TA26074_3702	AF412119 At1g47960/T2J15_13 {Arabidopsis thaliana} (exp=-1; wgp=0; cg=0), partial (98%) [TC301791]	-1.05	0.878767	0.991162	0.225163	1.10261	-1.2	0.49121	0.973689	0.179123	1.02585	-1.52	0.0926928	0.999884	0.0379895	0.970667	-1.68	0.285976	0.999995	0.0682521	0.931385	-1.3	0.29843	0.999988	0.0904533	0.981137	-5.7	0.0171081	0.394843	1.8e-06	0.00109589	-1.22	0.177889	0.92646	0.227663	0.965455	110260549	102584817	0.970667	0.931385	0.981137	0.00109589	0.965455
AT4G24740,1	AFC2 (ARABIDOPSIS FUS3-COMPLEMENTING GENE 1); kinase [AT4G24740,1]	-1.11	0.317277	0.910559	0.366805	0.968509	-1.01	0.925682	0.995285	0.579575	0.993023	-1.07	0.529742	0.999884	0.370059	0.933826	-1	0.987213	0.999995	0.480083	0.97037	-1	0.976825	0.999988	0.534413	0.973357	-1.43	0.00803116	0.338216	0.0249832	0.566277	1.11	0.245765	0.92646	0.288832	0.950871	0.968509	0.993023	0.933826	0.97037	0.973357	0.566277	0.950871
AT2G24540,1	AFR (ATTENUATED FAR-RED RESPONSE) [AT2G24540,1]	-1.3	0.047936	0.808894	0.114538	0.948176	-1.26	0.178692	0.971424	0.0983542	0.980067	-1.44	0.0502259	0.999884	0.0291235	0.997974	-1.05	0.727562	0.999995	0.411433	0.934124	-1.42	0.00526606	0.999988	0.0201732	0.80552	1.04	0.612583	0.932801	0.487753	0.991857	-1.05	0.683167	0.958789	0.382388	0.981341	0.948176	0.980067	0.997974	0.934124	0.80552	0.991857	0.981341
AT3G25250,1	AGC2-1 (OXIDATIVE SIGNAL-INDUCIBLE1); kinase [AT3G25250,1]	1.75	0.110115	0.822585	0.0150135	0.533943	1.76	0.0345378	0.971424	0.00853418	0.444795	1.66	0.289033	0.999884	0.0162582	0.753902	1.3	0.749743	0.999995	0.0469321	1.06162	1.64	0.0085753	0.999988	0.00381648	0.363397	-1.31	0.444483	0.876831	0.0532263	0.783054	1.54	0.407961	0.92646	0.0278935	0.935986	0.533943	0.444795	0.753902	106161929	0.363397	0.783054	0.935986
AT1G01530,1	AGL28 (AGAMOUS-LIKE 28); DNA binding / transcription factor [AT1G01530,1]	-1.48	0.00897021	0.808894	0.0480889	0.788425	-1.36	0.0242116	0.971424	0.079103	0.954764	-1.02	0.913237	0.999884	0.252177	1.08913	-1.05	0.681307	0.999995	0.42941	0.935032	-1.3	0.0187012	0.999988	0.0609452	0.965804	-1.11	0.46575	0.887084	0.161456	0.994559	-1.58	0.100325	0.92646	0.0311481	0.919219	0.788425	0.954764	108913491	0.935032	0.965804	0.994559	0.919219
AT5G40220,1	AGL43; transcription factor [AT5G40220,1]	-1.01	0.980795	0.998934	0.192682	1.04545	1.28	0.279243	0.971424	0.162543	0.965565	1.22	0.516302	0.999884	0.0523731	1.01693	1.81	0.262113	0.999995	0.0466456	0.933785	1.27	0.212258	0.999988	0.0808359	0.935572	-1.45	0.00563311	0.31445	0.022668	0.545132	1.04	0.653204	0.951987	0.523854	0.936271	104545355	0.965565	101692810	0.933785	0.935572	0.545132	0.936271
AT3G13520,1	AGP12 (ARABINOGALACTAN PROTEIN 12) [AT3G13520,1]	1.11	0.852091	0.989223	0.0662423	0.823171	-1.44	0.459234	0.972211	0.09495	0.976271	1.04	0.909279	0.999884	0.115158	1.19175	-2.57	0.00672394	0.999995	0.00308581	0.554476	1.13	0.676507	0.999988	0.0390191	0.781119	-1.48	0.101135	0.614404	0.0201984	0.515805	1.56	0.388309	0.92646	0.0327209	0.964358	0.823171	0.976271	119174737	0.554476	0.781119	0.515805	0.964358
AT2G22470,1	AGP2 (ARABINOGALACTAN-PROTEIN 2) [AT2G22470,1]	2.74	0.00630412	0.808894	0.00064494	0.16807	2.29	0.0281725	0.971424	0.00129864	0.216742	1.87	0.128173	0.999884	0.00873569	0.632976	1.11	0.5347	0.999995	0.349096	0.926576	1.56	0.0666006	0.999988	0.00628764	0.444041	-2.67	0.00343385	0.286018	0.00018985	0.0307636	1.47	0.469459	0.930401	0.0523964	1.04283	0.16807	0.216742	0.632976	0.926576	0.444041	0.0307636	104282715
AT5G40730,1	AGP24 (ARABINOGALACTAN PROTEIN 24) [AT5G40730,1]	1.16	0.390614	0.922315	0.212938	0.97572	1.41	0.0862351	0.971424	0.0845853	0.922489	1.07	0.716875	0.999884	0.340525	0.97539	1.19	0.326167	0.999995	0.252639	0.951936	-1.01	0.95694	0.999988	0.237228	1.13842	-2.44	0.00016427	0.179554	0.00027512	0.0392949	-1.34	0.0573282	0.92646	0.0651876	0.996507	0.97572	0.922489	0.97539	0.951936	113841805	0.0392949	0.996507
AT5G24105,1	AGP41 [AT5G24105,1]	-2.4	0.0979738	0.812172	0.00248799	0.369567	-2.23	0.069653	0.971424	0.00845945	0.597417	-2.3	0.0275371	0.999884	0.00136619	0.373497	-3.08	0.0559673	0.999995	0.00314528	0.55619	-1.91	0.00950707	0.999988	0.00050581	0.17748	-2.43	0.00845637	0.341953	0.00052713	0.0590201	-1.17	0.414409	0.92646	0.360214	0.967264	0.369567	0.597417	0.373497	0.55619	0.17748	0.0590201	0.967264
AT4G39660,1	AGT2 (ALANINE:GLYOXYLATE AMINOTRANSFERASE 2); alanine-glyoxylate transaminase [AT4G39660,1]	1.36	0.0843787	0.808894	0.0886237	0.881332	1.03	0.762604	0.987908	0.565874	0.972206	-1.18	0.189323	0.999884	0.170005	0.963716	-1.43	0.0878682	0.999995	0.0657473	1.01017	-1.03	0.768281	0.999988	0.399867	1.02116	1.26	0.148612	0.675382	0.0602222	0.769828	-1.78	0.00289788	0.92646	0.00252367	0.430881	0.881332	0.972206	0.963716	101016714	102116003	0.769828	0.430881
AT5G51760,1	AHG1 (ABA-HYPERSENSITIVE GERMINATION 1); protein serine/threonine phosphatase [AT5G51760,1]	1.39	0.0479475	0.808894	0.0694697	0.831286	1.42	0.0186496	0.971424	0.0597644	0.834342	1.06	0.67832	0.999884	0.27451	0.952716	1.03	0.820362	0.999995	0.518583	0.927139	1.02	0.825231	0.999988	0.430638	0.995274	-1.75	0.00388023	0.295142	0.00504982	0.244067	1.11	0.240766	0.92646	0.313023	0.953241	0.831286	0.834342	0.952716	0.927139	0.995274	0.244067	0.953241
AT5G54390,1	AHL (HAL2-LIKE); 3'(2'),5'-bisphosphate nucleotidase/ inositol or phosphatidylinositol phosphatase [AT5G54390,1]	1.01	0.972912	0.997862	0.425647	1.12914	1.09	0.622379	0.976024	0.434776	1.03609	1.06	0.693713	0.999884	0.399478	0.948091	1.32	0.284922	0.999995	0.157895	0.949785	1.02	0.765895	0.999988	0.459985	0.962483	-1.44	0.00795213	0.337544	0.0307542	0.626357	-1.17	0.131743	0.92646	0.219566	0.978469	112914390	103609452	0.948091	0.949785	0.962483	0.626357	0.978469
AT3G57870,1	AHUS5 (SUMO CONJUGATION ENZYME 1); ubiquitin-protein ligase [AT3G57870,1]	-1.13	0.551686	0.954819	0.234526	1.01435	-1.08	0.592276	0.975358	0.42028	1.02029	1.11	0.593196	0.999884	0.337734	0.996148	1.42	0.141324	0.999995	0.0905879	1.00334	1.35	0.00806788	0.999988	0.0334637	0.745232	1.17	0.281566	0.790685	0.209975	0.992848	-1.11	0.471311	0.930401	0.289466	0.951565	101434983	102028964	0.996148	100334355	0.745232	0.992848	0.951565
AT5G39720,1	AIG2L (AVIRULENCE INDUCED GENE 2 LIKE PROTEIN) [AT5G39720,1]	-1.11	0.646834	0.96965	0.319831	1.10419	-1.18	0.470972	0.973279	0.324279	1.03116	-1.27	0.448784	0.999884	0.0274552	1.00296	-1.59	0.451845	0.999995	0.0230759	0.902818	-1.12	0.679196	0.999988	0.237035	1.14454	-4.47	0.00543934	0.312326	5.39e-06	0.0025	1.35	0.494371	0.931608	0.0507605	1.03287	110419333	103115716	100295976	0.902818	114454446	0.0025	103287215
AT5G39720,1	AIG2L (AVIRULENCE INDUCED GENE 2 LIKE PROTEIN) [AT5G39720,1]	-1.31	0.0950547	0.812172	0.137285	0.971677	-1.37	0.125	0.971424	0.0904517	0.967293	-1.37	0.205971	0.999884	0.0246486	0.933832	-1.32	0.474352	0.999995	0.0937193	0.995815	-1.29	0.254657	0.999988	0.104608	0.949286	-4.87	0.0014082	0.260984	2.02e-06	0.00113924	-1.13	0.490686	0.931483	0.11859	0.962332	0.971677	0.967293	0.933832	0.995815	0.949286	0.00113924	0.962332
AT5G57390,1	AIL5 (AINTEGUMENTA-LIKE 5); DNA binding / transcription factor [AT5G57390,1]	1.19	0.410837	0.928124	0.15998	0.978955	1.2	0.279198	0.971424	0.174192	0.960988	1.08	0.633985	0.999884	0.291186	0.986491	1.03	0.925965	0.999995	0.306385	1.10122	-1.03	0.85542	0.999988	0.413177	1.1027	-1.88	0.0042499	0.303411	0.00304273	0.180787	1.03	0.91685	0.989767	0.13783	1.01488	0.978955	0.960988	0.986491	110121673	110269624	0.180787	101487803
AT5G10510,1	AIL6 (AINTEGUMENTA-LIKE 6); DNA binding / transcription factor [AT5G10510,1]	-1.71	0.0391333	0.808894	0.0165453	0.615948	-1.73	0.00638343	0.971424	0.0131673	0.661511	-1.44	0.222417	0.999884	0.0589895	0.955338	-1.48	0.314234	0.999995	0.106643	0.931751	-1.37	0.0185439	0.999988	0.0233578	0.830702	-1.65	0.099502	0.612601	0.0194839	0.507743	-1.45	0.240101	0.92646	0.0597489	1.0256	0.615948	0.661511	0.955338	0.931751	0.830702	0.507743	102560174
TC298853	AIU03555 Alnus incana chloroplast 16S rRNA gene	-1.11	0.705206	0.975468	0.177759	1.03142	1.03	0.863431	0.992918	0.417497	1.01311	-1.02	0.947569	0.999884	0.101029	1.18876	-1.77	0.0491024	0.999995	0.0277813	0.935745	-1.34	0.0432627	0.999988	0.0478396	0.931744	-8.48	0.0151579	0.383441	0	0	1.32	0.165321	0.92646	0.0183587	0.860252	103141797	101310795	118876263	0.935745	0.931744	0	0.860252
AT1G22440,1	alcohol dehydrogenase	-1.03	0.68951	0.973577	0.503216	0.976609	-1.18	0.455226	0.971424	0.191048	1.0512	1.42	0.243942	0.999884	0.0497644	0.990421	-1.01	0.967545	0.999995	0.295213	1.07388	1.51	0.00297337	0.999988	0.00849019	0.488181	1.41	0.303811	0.803562	0.0202881	0.537503	-1.47	0.0877876	0.92646	0.029963	0.912652	0.976609	105120492	0.990421	107388168	0.488181	0.537503	0.912652
AT5G24760,3	alcohol dehydrogenase	4.12	0.00484218	0.808894	2.648e-05	0.059	3.01	0.00525277	0.971424	0.00015664	0.085122	2.52	0.0404427	0.999884	0.00091109	0.294203	1.6	0.390002	0.999995	0.064031	1.01241	2.19	0.00754153	0.999988	0.00046677	0.165079	1.1	0.666141	0.946161	0.322047	1.14051	1.81	0.283653	0.92646	0.00675104	0.651169	0.059	0.085122	0.294203	101241001	0.165079	114051260	0.651169
AT3G48000,1	ALDH2B4 (ALDEHYDE DEHYDROGENASE 2); 3-chloroallyl aldehyde dehydrogenase/ aldehyde dehydrogenase (NAD) [AT3G48000,1]	1.86	0.00691992	0.808894	0.0101701	0.475551	1.72	0.00301391	0.971424	0.0149291	0.547998	1.72	0.163123	0.999884	0.0146017	0.728645	1.16	0.79503	0.999995	0.108384	1.11749	1.47	0.0197301	0.999988	0.0207199	0.661404	-1.15	0.11393	0.634991	0.209696	1.0218	1.06	0.748838	0.968727	0.381309	1.00527	0.475551	0.547998	0.728645	111749422	0.661404	102180064	100527432
AT2G37760,3	aldo/keto reductase family protein [AT2G37760,3]	1.37	0.113003	0.823537	0.0988149	0.902889	1.36	0.179594	0.971424	0.0859683	0.927135	1.8	0.116615	0.999884	0.0174305	0.76905	1.66	0.287278	0.999995	0.0619983	0.928106	2.01	0.00433728	0.999988	0.00095014	0.222842	1.44	0.182066	0.712257	0.0314418	0.626895	-1.25	0.248285	0.92646	0.0912113	0.937945	0.902889	0.927135	0.76905	0.928106	0.222842	0.626895	0.937945
AT1G08430,1	ALMT1/ATALMT1 (AL-ACTIVATED MALATE TRANSPORTER 1); malate transmembrane transporter/ [AT1G08430,1]	1.28	0.0790885	0.808894	0.114965	0.936578	1.06	0.541697	0.974108	0.489847	0.956611	1.29	0.318363	0.999884	0.121462	0.944099	-1.23	0.336938	0.999995	0.206937	0.941086	1.3	0.203234	0.999988	0.107041	0.951329	2.07	0.00048697	0.210868	0.00057942	0.131066	1.27	0.0760696	0.92646	0.131548	0.97695	0.936578	0.956611	0.944099	0.941086	0.951329	0.131066	0.97695
AT1G08430,1	ALMT1/ATALMT1 (AL-ACTIVATED MALATE TRANSPORTER 1); malate transmembrane transporter/ [AT1G08430,1]	-1.09	0.581864	0.960965	0.336617	1.01645	1.02	0.847526	0.992918	0.502254	1.01193	1.34	0.334348	0.999884	0.113514	0.940499	-1.58	0.098166	0.999995	0.0497419	1.01075	1.25	0.160666	0.999988	0.120833	0.953812	1.95	0.0013963	0.260984	0.00096338	0.165753	1.25	0.15385	0.92646	0.190355	0.969575	101645318	101193385	0.940499	101074663	0.953812	0.165753	0.969575
TC310876	ALSCP23SA Alnus incana chloroplast 23S ribosomal RNA (23S rRNA) gene	-1.17	0.24897	0.883475	0.27688	0.971788	-1.13	0.265948	0.971424	0.348579	0.971545	-1.06	0.675833	0.999884	0.401938	0.964771	-1.46	0.0403195	0.999995	0.0604169	1.01041	-1.19	0.0569867	0.999988	0.158017	0.999947	-3.75	0.00821324	0.339516	2.536e-05	0.00807143	1.86	0.0820009	0.92646	0.0083441	0.693713	0.971788	0.971545	0.964771	101041357	0.999947	0.00807143	0.693713
AT1G77690,1	amino acid permease	-1.27	0.475484	0.943546	0.118237	0.951573	-1.19	0.489197	0.973689	0.256617	1.01559	-1.48	0.0440114	0.999884	0.0314894	0.998051	-1.38	0.0939618	0.999995	0.0788923	1.0096	-1.16	0.447839	0.999988	0.257256	1.013	-1.68	0.00414344	0.301207	0.00697164	0.286861	-1.06	0.837987	0.979857	0.09872	1.05252	0.951573	101559040	0.998051	100960353	101300223	0.286861	105252093
AT4G38220,1	aminoacylase	-1.87	0.0987827	0.812172	0.00774673	0.509911	-1.55	0.263017	0.971424	0.0776361	0.952539	-1.49	0.00949239	0.999884	0.0252996	1.00048	1.25	0.657561	0.999995	0.032069	1.00074	-1.16	0.543129	0.999988	0.0375174	0.915581	-1.31	0.441545	0.875169	0.128442	1.04465	-1.78	0.286874	0.92646	0.0122463	0.765386	0.509911	0.952539	100047927	100074230	0.915581	104464683	0.765386
AT5G53970,1	aminotransferase	1.87	0.028113	0.808894	0.00903752	0.45661	1.87	0.0135384	0.971424	0.0054708	0.375639	1.63	0.230531	0.999884	0.0199767	0.816697	1.13	0.833334	0.999995	0.110936	1.11467	1.72	0.00303595	0.999988	0.00224676	0.303394	1.4	0.235112	0.756399	0.0760246	0.818905	1.14	0.569208	0.942315	0.239991	1.15266	0.45661	0.375639	0.816697	111466516	0.303394	0.818905	115265565
AT1G80360,1	aminotransferase class I and II family protein [AT1G80360,1]	1.47	0.0628258	0.808894	0.0443569	0.741978	1.44	0.0350902	0.971424	0.0524323	0.802091	1.68	0.207493	0.999884	0.0137296	0.719788	1.22	0.618077	0.999995	0.150217	1.11303	1.73	0.00345884	0.999988	0.0037137	0.35898	1.41	0.148204	0.674874	0.0476987	0.712316	1.13	0.531947	0.93613	0.201975	1.10739	0.741978	0.802091	0.719788	111302602	0.35898	0.712316	110739122
AT1G01010,1	ANAC001 (Arabidopsis NAC domain containing protein 1); transcription factor [AT1G01010,1]	1.74	0.189992	0.862901	0.0244197	0.614103	1.55	0.191973	0.971424	0.043439	0.756145	1.48	0.130423	0.999884	0.0510327	0.98602	2.52	0.154378	0.999995	0.00815325	0.784719	1.41	0.345133	0.999988	0.0610329	0.87649	-2.25	0.00028691	0.19729	0.00051569	0.0587724	-1.46	0.00822541	0.92646	0.0149414	0.797389	0.614103	0.756145	0.98602	0.784719	0.87649	0.0587724	0.797389
AT2G17040,1	ANAC036 (Arabidopsis NAC domain containing protein 36); transcription factor [AT2G17040,1]	-1.04	0.868868	0.99102	0.370322	1.1295	-1.16	0.478821	0.973689	0.291756	0.981191	-1.28	0.238482	0.999884	0.0863471	0.933802	-1.68	0.133563	0.999995	0.0420073	1.00103	-1.01	0.958671	0.999988	0.276966	1.11686	-1.55	0.0134934	0.374506	0.0110994	0.377277	1.43	0.0099225	0.92646	0.0229956	0.910871	112950488	0.981191	0.933802	100103209	111686241	0.377277	0.910871
AT2G33480,2	ANAC041 (Arabidopsis NAC domain containing protein 41) [AT2G33480,2]	-1.07	0.754964	0.980001	0.391453	1.14509	-1.2	0.185767	0.971424	0.165508	0.988051	-1.25	0.0885037	0.999884	0.1368	0.985404	1.58	0.226318	0.999995	0.0709715	0.973354	-1.06	0.411098	0.999988	0.427363	0.946679	-2.7	0.00011848	0.175993	0.00011826	0.0225214	-1.07	0.45175	0.927655	0.417489	0.937131	114509000	0.988051	0.985404	0.973354	0.946679	0.0225214	0.937131
AT2G33480,1	ANAC041 (Arabidopsis NAC domain containing protein 41); transcription factor [AT2G33480,1]	1.21	0.442434	0.936886	0.15969	1.02023	1.21	0.394749	0.971424	0.195553	1.0058	-1.2	0.393525	0.999884	0.1694	0.940553	1.36	0.396421	0.999995	0.13399	0.94209	1.05	0.675256	0.999988	0.322406	0.986999	-2.83	0.00316451	0.283575	0.00013375	0.0243265	1.06	0.716546	0.964078	0.432337	1.02792	102022796	100579660	0.940553	0.94209	0.986999	0.0243265	102791759
AT2G43000,1	ANAC042 (Arabidopsis NAC domain containing protein 42); transcription factor [AT2G43000,1]	1.28	0.79902	0.983842	0.017784	0.561651	1.26	0.690122	0.98034	0.0563063	0.817836	-1.12	0.862893	0.999884	0.00630784	0.78298	1.62	0.541176	0.999995	0.0342586	1.02116	-1.15	0.710869	0.999988	0.0382122	0.912057	-5	0.00022725	0.185338	1.8e-06	0.00114286	-1.24	0.258287	0.92646	0.0455224	0.948288	0.561651	0.817836	0.78298	102115719	0.912057	0.00114286	0.948288
AT3G04430,1	ANAC049 (Arabidopsis NAC domain containing protein 49); transcription factor [AT3G04430,1]	-1.77	0.0695803	0.808894	0.0159046	0.604727	-1.78	0.0986014	0.971424	0.0293209	0.803073	-1.59	0.0652027	0.999884	0.0140326	0.98055	-2.33	0.00572454	0.999995	0.00589605	0.65196	-1.44	0.0988594	0.999988	0.0203624	0.806569	-1.04	0.617085	0.934355	0.497698	0.987889	-1.04	0.806135	0.976036	0.255615	0.939658	0.604727	0.803073	0.98055	0.65196	0.806569	0.987889	0.939658
AT4G01550,2	ANAC069 (Arabidopsis NAC domain containing protein 69) [AT4G01550,2]	-1.25	0.466286	0.940248	0.113415	0.945207	-1.19	0.349322	0.971424	0.227269	0.963363	1.01	0.957208	0.999884	0.218023	1.09474	1.36	0.195162	0.999995	0.121339	0.992441	1.09	0.537157	0.999988	0.389576	0.994692	-2.02	0.00054271	0.226023	0.00137202	0.10879	-1.06	0.752817	0.968811	0.336632	1.01219	0.945207	0.963363	109473535	0.992441	0.994692	0.10879	101218575
AT4G01550,2	ANAC069 (Arabidopsis NAC domain containing protein 69) [AT4G01550,2]	-1.03	0.880931	0.991162	0.431036	1.13421	-1.01	0.909442	0.994606	0.59188	1.00996	1.19	0.448311	0.999884	0.149071	0.947481	1.42	0.314446	0.999995	0.116149	0.928278	1.1	0.314512	0.999988	0.274293	0.935851	-2.01	0.00093052	0.254805	0.00134419	0.107734	1.06	0.645375	0.950929	0.327352	0.942713	113421255	100995572	0.947481	0.928278	0.935851	0.107734	0.942713
AT5G14000,1	ANAC084 (Arabidopsis NAC domain containing protein 84); transcription factor [AT5G14000,1]	1.48	0.22899	0.877025	0.0369712	0.702263	1.15	0.63785	0.977132	0.116087	1.00195	-1.14	0.472762	0.999884	0.180573	0.95575	-1.16	0.737003	0.999995	0.104779	1.11079	-1.03	0.844879	0.999988	0.405583	1.1237	-2.56	0.00830026	0.34039	0.00034514	0.045503	1.03	0.951767	0.994451	0.0177501	0.819668	0.702263	100195429	0.95575	111079083	112369933	0.045503	0.819668
AT5G24590,2	ANAC091/TIP (TCV-INTERACTING PROTEIN); transcription coactivator/ transcription factor [AT5G24590,2]	-1.49	0.00929128	0.808894	0.0442947	0.773153	-1.21	0.584599	0.974874	0.124636	1.01038	1.12	0.533201	0.999884	0.219864	1.00387	1.13	0.305031	0.999995	0.28328	0.976687	1.31	0.0185723	0.999988	0.0451894	0.806783	-1.39	0.241989	0.762472	0.0265729	0.584184	-1.41	0.217891	0.92646	0.127992	0.948596	0.773153	101037657	100386624	0.976687	0.806783	0.584184	0.948596
AT5G39610,1	ANAC092/ATNAC2/ATNAC6 (Arabidopsis NAC domain containing protein 92); protein heterodimerization/ protein homodimerization/ transcription factor [AT5G39610,1]	2.58	0.415441	0.929997	0.00069386	0.16989	3.19	0.259955	0.971424	0.00149253	0.231742	2.14	0.111944	0.999884	0.00118689	0.305723	2.38	0.00889779	0.999995	0.00274449	0.555909	2.18	0.46603	0.999988	0.00287801	0.335733	1.09	0.69438	0.952574	0.10466	0.897936	-1.07	0.727517	0.96612	0.182014	1.15611	0.16989	0.231742	0.305723	0.555909	0.335733	0.897936	115610635
AT1G14540,1	anionic peroxidase	3.52	0.163392	0.855645	0.0006629	0.16977	3.41	0.133497	0.971424	0.00045869	0.128553	2.38	0.0244149	0.999884	0.0001995	0.170962	2.21	0.0072369	0.999995	0.0038001	0.627185	2.34	0.253263	0.999988	0.00157488	0.274141	1.11	0.239136	0.759966	0.283492	1.01192	1.07	0.652203	0.951987	0.299469	0.99491	0.16977	0.128553	0.170962	0.627185	0.274141	101192191	0.99491
AT3G03790,1	ankyrin repeat family protein / regulator of chromosome condensation (RCC1) family protein [AT3G03790,1]	-1.06	0.752041	0.980001	0.340292	1.05199	-1.01	0.979519	0.997876	0.230242	1.09077	-1.07	0.602222	0.999884	0.424783	0.955447	1.1	0.533155	0.999995	0.347121	0.928302	-1.13	0.49626	0.999988	0.0937238	0.992006	-2.85	0.00505459	0.310922	0.00012903	0.0237603	1.03	0.898101	0.987605	0.138889	1.11713	105198518	109077370	0.955447	0.928302	0.992006	0.0237603	111713119
AT1G35720,1	ANNAT1 (ANNEXIN ARABIDOPSIS 1); calcium ion binding / calcium-dependent phospholipid binding [AT1G35720,1]	-1.88	0.00276607	0.808894	0.00832929	0.517671	-1.75	0.277964	0.971424	0.015101	0.681793	-1.13	0.338279	0.999884	0.239383	0.934358	1.19	0.509713	0.999995	0.172387	0.942328	1.26	0.280106	0.999988	0.0539666	0.851579	-1.37	0.147857	0.674211	0.0418482	0.719738	-1.41	0.552803	0.93913	0.101424	1.14689	0.517671	0.681793	0.934358	0.942328	0.851579	0.719738	114688557
AT2G38750,1	ANNAT4 (ANNEXIN ARABIDOPSIS 4); calcium ion binding / calcium-dependent phospholipid binding [AT2G38750,1]	1.46	0.434608	0.934691	0.0252801	0.622392	1.92	0.00212739	0.971424	0.00549751	0.376313	1.8	0.30276	0.999884	0.0291623	0.906227	1.49	0.650028	0.999995	0.0301434	0.992061	1.7	0.152965	0.999988	0.0109263	0.53155	3.91	0.00554309	0.313845	2.2e-07	0.001	-1.08	0.827581	0.978685	0.0150945	0.79886	0.622392	0.376313	0.906227	0.992061	0.53155	0.001	0.79886
AT2G14210,1	ANR1; DNA binding / transcription factor [AT2G14210,1]	1.06	0.789761	0.983002	0.310219	1.08735	-1.31	0.136286	0.971424	0.129492	0.996701	-1.35	0.155972	0.999884	0.0961568	0.975673	-1.73	0.0496179	0.999995	0.0303609	0.963632	-1.19	0.271489	0.999988	0.199723	0.948838	-2.28	0.00186088	0.260984	0.00061487	0.0643192	-1.2	0.308044	0.92646	0.252237	0.9338	108735192	0.996701	0.975673	0.963632	0.948838	0.0643192	0.9338
AT2G14210,1	ANR1; DNA binding / transcription factor [AT2G14210,1]	-1.09	0.668141	0.971266	0.254799	1.05905	-1.58	0.0244588	0.971424	0.0358489	0.835513	-1.31	0.137966	0.999884	0.110866	0.976907	-1.54	0.0645062	0.999995	0.0520479	1.01036	-1.16	0.223112	0.999988	0.216646	0.950923	-2.4	0.00029784	0.198097	0.00030272	0.0412538	-1.29	0.320496	0.92646	0.286033	0.937083	105905454	0.835513	0.976907	101035995	0.950923	0.0412538	0.937083
AT5G14760,1	AO (L-ASPARTATE OXIDASE); L-aspartate oxidase [AT5G14760,1]	-1.12	0.18549	0.862855	0.318652	0.989354	-1.16	0.192359	0.971424	0.237886	0.988877	-1.21	0.112652	0.999884	0.15231	0.977808	-1.36	0.278841	0.999995	0.107143	0.946262	-1.45	0.00303278	0.999988	0.012935	0.726873	1.25	0.0549442	0.521781	0.0728453	0.810519	1.03	0.798208	0.975303	0.438044	0.978178	0.989354	0.988877	0.977808	0.946262	0.726873	0.810519	0.978178
AT3G25760,1	AOC1 (ALLENE OXIDE CYCLASE 1) [AT3G25760,1]	-1.05	0.541653	0.953898	0.453761	0.968744	-1.2	0.1168	0.971424	0.185905	0.998958	-1.05	0.56778	0.999884	0.469541	0.933229	-1.01	0.941249	0.999995	0.520631	0.943937	-1.12	0.21816	0.999988	0.270149	0.964229	-3.11	0.00774213	0.336262	7.832e-05	0.0163084	1.06	0.720182	0.964854	0.161914	0.982079	0.968744	0.998958	0.933229	0.943937	0.964229	0.0163084	0.982079
AT3G25760,1	AOC1 (ALLENE OXIDE CYCLASE 1) [AT3G25760,1]	-1.02	0.729221	0.977755	0.596301	0.974959	-1.08	0.541705	0.974108	0.484012	0.972537	-1.06	0.599383	0.999884	0.402879	0.941648	-1.23	0.159879	0.999995	0.144747	1.00149	-1.03	0.679326	0.999988	0.510449	0.980492	-4.92	0.00585794	0.315345	2.47e-06	0.0013253	1.44	0.0799177	0.92646	0.0553617	0.994114	0.974959	0.972537	0.941648	100149460	0.980492	0.0013253	0.994114
AT3G25780,1	AOC3 (ALLENE OXIDE CYCLASE 3) [AT3G25780,1]	-1.12	0.790804	0.983002	0.0629292	0.839847	-1.23	0.486811	0.973689	0.052282	0.900576	1.18	0.514044	0.999884	0.0476359	0.979619	1.26	0.484232	0.999995	0.0875134	0.958318	1.27	0.621414	0.999988	0.067359	0.893348	-1.66	0.00707332	0.325621	0.00898501	0.335616	-1.14	0.555472	0.939424	0.222095	1.14749	0.839847	0.900576	0.979619	0.958318	0.893348	0.335616	114749398
AT5G67180,1	AP2 domain-containing transcription factor	-1.85	0.180612	0.862084	0.016144	0.610187	-2.22	0.036369	0.971424	0.00311117	0.430559	-2.05	0.00625724	0.999884	0.00128159	0.368452	-1.94	0.074676	0.999995	0.0201331	0.865994	-1.61	0.130981	0.999988	0.0104138	0.707409	-1.33	0.0373875	0.477575	0.0675167	0.861099	-1.11	0.296121	0.92646	0.233937	0.956663	0.610187	0.430559	0.368452	0.865994	0.707409	0.861099	0.956663
AT1G71130,1	AP2 domain-containing transcription factor	-1.43	0.00724802	0.808894	0.0618134	0.838773	-1.51	0.0136997	0.971424	0.0400516	0.845867	-1.41	0.0183349	0.999884	0.0401486	0.999624	-1.28	0.377636	0.999995	0.148144	0.932957	-1.45	0.0258312	0.999988	0.0211256	0.810155	-2.63	0.00023727	0.185338	0.00017032	0.028427	1.15	0.124806	0.92646	0.218769	0.97046	0.838773	0.845867	0.999624	0.932957	0.810155	0.028427	0.97046
AT1G71130,1	AP2 domain-containing transcription factor	-1.63	0.00944821	0.808894	0.0224463	0.662856	-1.63	0.011124	0.971424	0.0266202	0.77482	-1.48	0.0529457	0.999884	0.0221642	0.998775	1.02	0.914436	0.999995	0.447845	0.999293	-1.46	0.0135619	0.999988	0.0169808	0.780908	-2.68	0.00021825	0.184394	0.00013397	0.02417	-1.17	0.446997	0.926727	0.346092	1.00742	0.662856	0.77482	0.998775	0.999293	0.780908	0.02417	100742489
AT2G40340,1	AP2 domain-containing transcription factor	1.4	0.609475	0.965854	0.0341434	0.677728	1.34	0.528063	0.974108	0.0873628	0.928466	1.09	0.801016	0.999884	0.102643	1.13789	1.95	0.108146	0.999995	0.0194215	0.908143	1.36	0.352111	0.999988	0.0742352	0.919675	1.05	0.693334	0.952516	0.324772	1.05183	-1.94	0.00892485	0.92646	0.0014353	0.343871	0.677728	0.928466	113789366	0.908143	0.919675	105182896	0.343871
AT1G21910,1	AP2 domain-containing transcription factor family protein [AT1G21910,1]	1.34	0.0797447	0.808894	0.111289	0.930439	-1.03	0.87186	0.992918	0.324033	1.05831	1.18	0.415852	0.999884	0.0778244	0.93517	-1.42	0.250013	0.999995	0.112645	0.961729	-1.01	0.983033	0.999988	0.252984	1.14568	-1.75	0.00367669	0.291628	0.00527894	0.247882	1.24	0.0587679	0.92646	0.118518	0.984981	0.930439	105831043	0.93517	0.961729	114567988	0.247882	0.984981
AT4G32800,1	AP2 domain-containing transcription factor TINY	-1.64	0.193278	0.86404	0.0306824	0.711379	-1.71	0.0742657	0.971424	0.0261573	0.77347	-1.72	0.0930061	0.999884	0.00685607	0.793558	-2.22	0.0064397	0.999995	0.00727099	0.677845	-1.54	0.104089	0.999988	0.0095283	0.67936	-1.34	0.111282	0.630511	0.0806346	0.906468	-1.1	0.282485	0.92646	0.302819	0.954628	0.711379	0.77347	0.793558	0.677845	0.67936	0.906468	0.954628
AT5G13700,1	APAO/ATPAO1 (POLYAMINE OXIDASE 1); FAD binding / polyamine oxidase [AT5G13700,1]	1.23	0.205056	0.871051	0.197994	0.96395	1.16	0.46517	0.972211	0.222839	1.01906	1.08	0.438514	0.999884	0.380766	0.933117	1.06	0.654701	0.999995	0.447422	0.929353	1	0.986726	0.999988	0.419041	1.08533	-1.52	0.00963019	0.350882	0.0191517	0.505592	-1.05	0.622822	0.948031	0.381732	0.933853	0.96395	101906292	0.933117	0.929353	108533136	0.505592	0.933853
AT5G46110,1	APE2 (ACCLIMATION OF PHOTOSYNTHESIS TO ENVIRONMENT); antiporter/ triose-phosphate transmembrane transporter [AT5G46110,1]	-1.06	0.47201	0.942479	0.496842	0.966692	-1.01	0.942613	0.996377	0.392776	1.11554	1.17	0.194042	0.999884	0.217455	0.957487	-2.86	0.00321963	0.999995	0.00209461	0.481134	1.03	0.779026	0.999988	0.505798	1.01703	2.99	0.00055756	0.227944	7.85e-06	0.00777778	1.46	0.0459492	0.92646	0.00597751	0.629716	0.966692	111554366	0.957487	0.481134	101702623	0.00777778	0.629716
AT5G46110,2	APE2 (ACCLIMATION OF PHOTOSYNTHESIS TO ENVIRONMENT); triose-phosphate transmembrane transporter [AT5G46110,2]	-1.04	0.757029	0.980001	0.493567	1.05002	1.15	0.660495	0.977795	0.166973	1.08972	1.16	0.320162	0.999884	0.285208	0.931671	-2.19	0.00727753	0.999995	0.00824245	0.696964	1.09	0.473862	0.999988	0.293147	0.956816	3.06	0.00034904	0.20466	5.83e-06	0.00702703	1.56	0.0325433	0.92646	0.00242067	0.460983	105002007	108972466	0.931671	0.696964	0.956816	0.00702703	0.460983
AT5G46110,3	APE2 (ACCLIMATION OF PHOTOSYNTHESIS TO ENVIRONMENT); triose-phosphate transmembrane transporter [AT5G46110,3]	-1.93	0.0405617	0.808894	0.00598873	0.478262	-1.66	0.443108	0.971424	0.0147534	0.677075	-1.06	0.655913	0.999884	0.298924	0.957516	-1.77	0.062626	0.999995	0.0284215	0.943053	-1.04	0.885733	0.999988	0.0910529	1.03244	2.24	0.00356897	0.290219	0.0001499	0.0612844	-1.18	0.749738	0.968811	0.0146203	0.810336	0.478262	0.677075	0.957516	0.943053	103244275	0.0612844	0.810336
AT5G46110,3	APE2 (ACCLIMATION OF PHOTOSYNTHESIS TO ENVIRONMENT); triose-phosphate transmembrane transporter [AT5G46110,3]	-2.03	0.0200709	0.808894	0.00427113	0.43754	-1.7	0.452164	0.971424	0.0108393	0.633885	-1.01	0.947904	0.999884	0.298114	1.02331	-1.7	0.0725525	0.999995	0.0346629	0.973314	-1.02	0.946829	0.999988	0.119753	1.08068	2.13	0.00321684	0.283575	0.00027692	0.0881429	-1.17	0.76805	0.970698	0.0133125	0.78992	0.43754	0.633885	102331196	0.973314	108068449	0.0881429	0.78992
AT2G34040,2	apoptosis inhibitory 5 (API5) family protein [AT2G34040,2]	-1.53	0.00803543	0.808894	0.0375874	0.738523	-1.21	0.689648	0.98034	0.0653415	0.925835	-1.01	0.963833	0.999884	0.33466	1.06922	1.79	0.0156344	0.999995	0.0173994	0.886114	1.21	0.402842	0.999988	0.114644	1.00967	-1.1	0.650625	0.942931	0.152362	1.08079	-1.49	0.189559	0.92646	0.0932638	0.971075	0.738523	0.925835	106921701	0.886114	100967470	108079274	0.971075
AT2G46790,1	APRR9 (PSEUDO-RESPONSE REGULATOR 9); transcription regulator [AT2G46790,1]	-1.64	0.0516785	0.808894	0.0207224	0.647113	-1.98	0.00950592	0.971424	0.00387864	0.460907	-1.43	0.10709	0.999884	0.037915	0.978327	-1.45	0.0536892	0.999995	0.0677932	1.01075	-1.37	0.0900745	0.999988	0.0197738	0.801783	-1.04	0.81961	0.97404	0.28982	1.14361	-2.04	0.0129607	0.92646	0.0007291	0.253828	0.647113	0.460907	0.978327	101074905	0.801783	114360571	0.253828
AT1G05610,1	APS2 (ADP-GLUCOSE PYROPHOSHORYLASE SMALL SUBUNIT 2); glucose-1-phosphate adenylyltransferase [AT1G05610,1]	1.02	0.788583	0.983002	0.543645	0.968644	-1.16	0.178187	0.971424	0.275792	0.988592	-1.09	0.670268	0.999884	0.199342	1.03383	-1.08	0.512004	0.999995	0.345842	0.946083	1.02	0.725872	0.999988	0.515245	0.935021	-3.21	0.00810124	0.33882	7.72e-05	0.0163033	1.4	0.0600914	0.92646	0.0716269	0.992662	0.968644	0.988592	103382962	0.946083	0.935021	0.0163033	0.992662
AT4G14680,1	APS3 (ATP sulfurylase 2); sulfate adenylyltransferase (ATP) [AT4G14680,1]	-1.06	0.632955	0.968882	0.418127	0.999587	-1.02	0.903082	0.994233	0.391531	1.05214	1	0.995773	0.999884	0.568111	0.973698	-1.45	0.0440551	0.999995	0.0622553	1.01068	-1.16	0.125447	0.999988	0.192717	0.9895	1.41	0.00634153	0.318855	0.0329534	0.631872	1.13	0.400738	0.92646	0.411583	0.941132	0.999587	105214219	0.973698	101068218	0.9895	0.631872	0.941132
AT5G43370,1	APT1/PHT1;2/PHT2 (PHOSPHATE TRANSPORTER 2); carbohydrate transmembrane transporter/ inorganic phosphate transmembrane transporter/ phosphate transmembrane transporter/ sugar:hydrogen ion symporter [AT5G43370,1]	-1.02	0.944421	0.995857	0.292113	1.12839	1.02	0.946394	0.996555	0.201129	1.07287	-1.24	0.49359	0.999884	0.0690389	1.01988	1.89	0.198637	0.999995	0.0323298	0.99512	-1.15	0.48405	0.999988	0.101883	0.992003	-17.95	0.00267273	0.277109	0	0	1.55	0.0649977	0.92646	0.00259234	0.477355	112839372	107286689	101987624	0.99512	0.992003	0	0.477355
AT3G09640,1	APX2 (ASCORBATE PEROXIDASE 2); L-ascorbate peroxidase [AT3G09640,1]	-1.08	0.42691	0.932457	0.407155	0.96722	1.24	0.199305	0.971424	0.160049	0.961878	1.04	0.888123	0.999884	0.123249	1.11014	1.24	0.479697	0.999995	0.111125	0.948838	1.13	0.449714	0.999988	0.196854	0.958446	-1.4	0.0323668	0.458669	0.0333113	0.652779	-2.17	0.00840736	0.92646	0.00039832	0.195055	0.96722	0.961878	111014396	0.948838	0.958446	0.652779	0.195055
AT2G26530,1	AR781 [AT2G26530,1]	-1.11	0.715132	0.977261	0.166006	1.01839	-1.15	0.532912	0.974108	0.137666	0.996004	-1.15	0.288725	0.999884	0.264285	0.943063	-1.19	0.182405	0.999995	0.173062	0.996853	-1.18	0.386025	0.999988	0.15712	0.972117	-1.89	0.00373901	0.294296	0.0027142	0.167289	-1.23	0.0779409	0.92646	0.141291	0.990239	101838656	0.996004	0.943063	0.996853	0.972117	0.167289	0.990239
AT1G05810,1	ARA/Ara-1/AtRABA5e/AtRab11D (Arabidopsis Rab GTPase homolog A5e); GTP binding [AT1G05810,1]	-1.82	0.0832663	0.808894	0.0149962	0.594009	-1.88	0.0424751	0.971424	0.0110895	0.63518	-1.57	0.00747871	0.999884	0.0165576	1.00081	-1.55	0.0717396	0.999995	0.0417058	1.00188	-1.59	0.0519308	0.999988	0.0042433	0.523795	1.45	0.00570423	0.314984	0.0282508	0.609052	1.12	0.326848	0.92646	0.252035	0.934577	0.594009	0.63518	100080618	100188410	0.523795	0.609052	0.934577
BT003342	Arabidopsis thaliana [BT003342]	-1.27	0.295508	0.901978	0.131891	0.966031	-1.49	0.0470091	0.971424	0.0609851	0.914408	-1.29	0.102862	0.999884	0.119034	0.974002	-1.38	0.227437	0.999995	0.119246	0.97829	-1.3	0.0955664	0.999988	0.0700462	0.984669	1.79	0.00261611	0.276099	0.00352587	0.281073	1.15	0.406036	0.92646	0.147497	0.935801	0.966031	0.914408	0.974002	0.97829	0.984669	0.281073	0.935801
AY090982	Arabidopsis thaliana At3g45095 mRNA sequence [AY090982]	1.26	0.0335063	0.808894	0.120754	0.948372	-1.04	0.751504	0.987364	0.397447	0.991877	-1.22	0.385451	0.999884	0.119315	1.03544	-1	0.993514	0.999995	0.432847	1.0104	-1.16	0.198063	0.999988	0.199612	0.972799	-2.81	0.0152433	0.383552	0.00023787	0.0364261	-1.26	0.13536	0.92646	0.103829	0.965723	0.948372	0.991877	103544065	101040021	0.972799	0.0364261	0.965723
AY334555	Arabidopsis thaliana At4-2 mRNA	-1.22	0.679383	0.972468	0.0761117	0.871676	-2.02	0.088847	0.971424	0.0115262	0.642841	-1.64	0.085279	0.999884	0.0206533	0.99712	-1.37	0.0607208	0.999995	0.0833479	1.01027	-1.31	0.312417	0.999988	0.11548	0.956487	-5.02	0.00386428	0.295142	2.02e-06	0.00111111	1.3	0.0441887	0.92646	0.0375681	0.991541	0.871676	0.642841	0.99712	101026516	0.956487	0.00111111	0.991541
EF183205	Arabidopsis thaliana clone asmbl_2510 unknown mRNA sequence [EF183205]	-1.07	0.855996	0.989725	0.26027	1.11193	-1.36	0.295173	0.971424	0.128032	0.964386	-1.61	0.0539874	0.999884	0.0228017	0.994821	-1.34	0.168707	0.999995	0.119238	0.999436	-1.21	0.530177	0.999988	0.173697	1.12357	1.04	0.75243	0.962972	0.41427	1.05888	-1.47	0.00765564	0.92646	0.0182674	0.818944	111192595	0.964386	0.994821	0.999436	112356946	105888057	0.818944
EF182805	Arabidopsis thaliana clone asmbl_4917 LTP-like mRNA sequence [EF182805]	-1.76	0.50213	0.950146	0.00657511	0.485099	-2.17	0.259016	0.971424	0.0115159	0.643877	-1.84	0.0867452	0.999884	0.00810668	0.842075	-2.8	0.00436052	0.999995	0.00240676	0.520631	-1.57	0.474095	0.999988	0.0346766	0.905249	-2.12	0.020281	0.406916	0.00100085	0.0872798	1.27	0.222311	0.92646	0.160167	0.945948	0.485099	0.643877	0.842075	0.520631	0.905249	0.0872798	0.945948
BX813812	Arabidopsis thaliana Full-length cDNA Complete sequence from clone GSLTFB40ZE07 of Flowers and buds of strain col-0 of Arabidopsis thaliana (thale cress) [BX813812]	-1.33	0.135226	0.837044	0.104469	0.933682	-1.45	0.0158797	0.971424	0.0382846	0.844574	-1.34	0.314973	0.999884	0.0687079	1.05972	-1.16	0.70093	0.999995	0.191661	1.10687	-1.35	0.00628916	0.999988	0.0303968	0.881862	-1.28	0.250032	0.768914	0.104969	0.980425	-1.32	0.36554	0.92646	0.0811092	1.0786	0.933682	0.844574	105971567	110686626	0.881862	0.980425	107860042
BX822540	Arabidopsis thaliana Full-length cDNA Complete sequence from clone GSLTFB47ZE02 of Flowers and buds of strain col-0 of Arabidopsis thaliana (thale cress) [BX822540]	-1.17	0.753289	0.980001	0.102271	0.928751	-1.7	0.0809849	0.971424	0.0100341	0.628889	-1.07	0.870702	0.999884	0.0841497	1.11338	-1.93	0.488	0.999995	0.0268006	0.932311	-1.07	0.638107	0.999988	0.277889	1.09069	-1.09	0.419779	0.864833	0.344241	0.989245	-1.77	0.00185058	0.92646	0.00182667	0.395146	0.928751	0.628889	111338480	0.932311	109068598	0.989245	0.395146
BX826725	Arabidopsis thaliana Full-length cDNA Complete sequence from clone GSLTFB58ZB06 of Flowers and buds of strain col-0 of Arabidopsis thaliana (thale cress) [BX826725]	2.21	0.363396	0.918105	0.00021094	0.105618	2.29	0.344782	0.971424	1.885e-05	0.035	2.38	0.225091	0.999884	0.00031529	0.223016	1.16	0.86831	0.999995	0.0376532	0.982953	1.84	0.391133	0.999988	1.414e-05	0.03	1.55	0.494705	0.898482	0.0013314	0.184255	2.4	0.32212	0.92646	4.107e-05	0.0732	0.105618	0.035	0.223016	0.982953	0.03	0.184255	0.0732
BX822820	Arabidopsis thaliana Full-length cDNA Complete sequence from clone GSLTFB66ZE02 of Flowers and buds of strain col-0 of Arabidopsis thaliana (thale cress) [BX822820]	1.33	0.0234576	0.808894	0.0897502	0.882881	1.5	0.133603	0.971424	0.0294942	0.67332	1.69	0.0403003	0.999884	0.0173091	0.767493	1.24	0.137739	0.999995	0.165377	1.00114	1.18	0.294113	0.999988	0.0848719	0.933602	1.59	0.00973444	0.351251	0.0155047	0.492459	1.54	0.204196	0.92646	0.0647924	0.936166	0.882881	0.67332	0.767493	100113866	0.933602	0.492459	0.936166
BX827893	Arabidopsis thaliana Full-length cDNA Complete sequence from clone GSLTPGH32ZC07 of Hormone Treated Callus of strain col-0 of Arabidopsis thaliana (thale cress) [BX827893]	-1.01	0.937389	0.995663	0.559146	1.02282	1.02	0.895653	0.993483	0.51741	1.00468	-1.01	0.938973	0.999884	0.540029	0.985851	-1.04	0.797839	0.999995	0.412865	0.948279	-1.04	0.63055	0.999988	0.519178	0.976474	-3.87	0.0097223	0.351251	2.087e-05	0.00699248	1.04	0.772663	0.971549	0.425868	0.978597	102281844	100468470	0.985851	0.948279	0.976474	0.00699248	0.978597
BX825917	Arabidopsis thaliana Full-length cDNA Complete sequence from clone GSLTSIL72ZE03 of Silique of strain col-0 of Arabidopsis thaliana (thale cress) [BX825917]	1.82	0.477304	0.943809	0.00066402	0.169086	1.76	0.489203	0.973689	0.00017773	0.0851613	1.69	0.357868	0.999884	0.00542368	0.545576	1.32	0.727105	0.999995	0.0484978	1.06409	1.39	0.669428	0.999988	0.00010076	0.0898	2.34	0.234226	0.755962	4.241e-05	0.0258904	2.29	0.302154	0.92646	0.00013173	0.154474	0.169086	0.0851613	0.545576	106408666	0.0898	0.0258904	0.154474
AK118371	Arabidopsis thaliana mRNA for unknown protein	1.05	0.841631	0.988569	0.314246	1.12727	-1.28	0.169597	0.971424	0.145745	0.988807	-1.27	0.119832	0.999884	0.114084	0.975381	-1.36	0.0694984	0.999995	0.0914838	1.00973	-1.24	0.281061	0.999988	0.155394	0.950023	-1.57	0.00270711	0.277109	0.0118154	0.388576	-1.09	0.32809	0.92646	0.357859	0.951262	112726828	0.988807	0.975381	100972830	0.950023	0.388576	0.951262
AT4G35950,1	ARAC6/ATROP5/RAC2 (RHO-RELATED PROTEIN FROM PLANTS 7); GTP binding [AT4G35950,1]	-1.73	0.0042512	0.808894	0.0149221	0.593714	-1.5	0.145528	0.971424	0.0805083	0.957207	-1.27	0.0448083	0.999884	0.108904	0.992613	1.17	0.592757	0.999995	0.160368	0.975657	-1.06	0.5188	0.999988	0.431847	0.963985	1.05	0.771464	0.966231	0.37739	1.13159	-1.47	0.277607	0.92646	0.161181	0.933785	0.593714	0.957207	0.992613	0.975657	0.963985	113158688	0.933785
AT4G32630,1	ARF GTPase activator/ zinc ion binding [AT4G32630,1]	-1.11	0.164701	0.856175	0.328473	0.991023	-1.16	0.158082	0.971424	0.260247	0.993203	-1.06	0.525276	0.999884	0.461304	0.934379	-1.04	0.756022	0.999995	0.431639	0.93103	1.08	0.307539	0.999988	0.279682	0.956423	-2.27	0.00382908	0.295142	0.0007089	0.0703563	-1.15	0.274788	0.92646	0.332471	0.945191	0.991023	0.993203	0.934379	0.93103	0.956423	0.0703563	0.945191
AT5G60450,1	ARF4 (AUXIN RESPONSE FACTOR 4); transcription factor [AT5G60450,1]	-1.31	0.169291	0.858876	0.129871	0.965356	-1.28	0.0437846	0.971424	0.125447	1.00899	-1.37	0.230811	0.999884	0.10295	0.9391	-1.54	0.358214	0.999995	0.0906692	0.961754	-1.42	0.00691006	0.999988	0.0152448	0.754822	1	0.995761	0.999331	0.381524	1.14754	1.05	0.738648	0.96807	0.253293	0.979273	0.965356	100898883	0.9391	0.961754	0.754822	114753589	0.979273
AT2G27880,1	argonaute protein	-1.51	0.0528249	0.808894	0.043713	0.769633	-1.46	0.0433516	0.971424	0.0349383	0.834362	-1.94	0.0470215	0.999884	0.00285153	0.53616	-1.16	0.582212	0.999995	0.243894	0.993234	-1.9	0.00412373	0.999988	0.00048315	0.176475	1.13	0.640298	0.939699	0.0843553	0.83851	-1.29	0.281404	0.92646	0.0437871	0.937981	0.769633	0.834362	0.53616	0.993234	0.176475	0.83851	0.937981
AT5G13060,1	armadillo/beta-catenin repeat family protein / BTB/POZ domain-containing protein [AT5G13060,1]	1.27	0.378562	0.919927	0.0998665	0.90489	1.07	0.59042	0.975212	0.396311	0.958897	1.13	0.53186	0.999884	0.117362	0.952724	-1.05	0.839821	0.999995	0.348005	1.03317	1.13	0.115723	0.999988	0.180464	0.985518	1.94	0.00778287	0.337053	0.00194112	0.216792	1.21	0.212709	0.92646	0.258371	0.95243	0.90489	0.958897	0.952724	103317231	0.985518	0.216792	0.95243
AT5G40140,1	armadillo/beta-catenin repeat family protein / U-box domain-containing protein [AT5G40140,1]	-1.2	0.480274	0.94469	0.152552	0.997655	-1.45	0.0616374	0.971424	0.0710478	0.936141	-1.28	0.140018	0.999884	0.126176	0.976894	-1.49	0.150759	0.999995	0.072023	1.00734	-1.18	0.248784	0.999988	0.230512	0.959959	-1.38	0.00848143	0.342123	0.0396468	0.704161	-1.28	0.064954	0.92646	0.11482	0.994724	0.997655	0.936141	0.976894	100734444	0.959959	0.704161	0.994724
AT1G50240,2	armadillo/beta-catenin repeat family protein [AT1G50240,2]	-1.3	0.277684	0.893419	0.107612	0.936971	-1.59	0.00603084	0.971424	0.0248144	0.76737	-1.18	0.457762	0.999884	0.250674	0.987607	-1.32	0.468617	0.999995	0.148968	1.00162	-1.04	0.662174	0.999988	0.373349	0.982945	1.49	0.0138674	0.376516	0.0180084	0.516735	-1.21	0.0896445	0.92646	0.158465	0.988886	0.936971	0.76737	0.987607	100162148	0.982945	0.516735	0.988886
AT1G43170,1	ARP1 (ARABIDOPSIS RIBOSOMAL PROTEIN 1); structural constituent of ribosome [AT1G43170,1]	-1.01	0.941012	0.995663	0.556233	1.05085	1	0.982703	0.99826	0.574327	0.99968	1.05	0.618357	0.999884	0.47486	0.929763	-1.14	0.326705	0.999995	0.243574	0.97032	1.12	0.124463	0.999988	0.205927	0.983364	1.44	0.00579821	0.315345	0.0296735	0.616749	-1.04	0.750753	0.968811	0.453329	0.989943	105084625	0.99968	0.929763	0.97032	0.983364	0.616749	0.989943
AT3G12890,1	ASML2 (ACTIVATOR OF SPOMIN::LUC2) [AT3G12890,1]	2.53	0.401996	0.925058	0.00060276	0.162788	3.48	0.127637	0.971424	0.00077263	0.160888	2.49	0.235011	0.999884	0.0001692	0.163913	5	0.147793	0.999995	0.00029307	0.251154	2.72	0.249744	0.999988	0.00294668	0.340181	3.02	0.00110727	0.25637	4.94e-06	0.00628571	1.13	0.415266	0.92646	0.128979	0.942661	0.162788	0.160888	0.163913	0.251154	0.340181	0.00628571	0.942661
AT3G12890,1	ASML2 (ACTIVATOR OF SPOMIN::LUC2) [AT3G12890,1]	2.12	0.505349	0.950974	0.00114649	0.213766	3.29	0.129262	0.971424	0.00108164	0.18902	2.5	0.263608	0.999884	9.403e-05	0.116389	4.81	0.116034	0.999995	0.00028163	0.256122	2.67	0.259043	0.999988	0.00407387	0.374309	2.52	0.00203311	0.262608	6.328e-05	0.0343902	1.04	0.809121	0.976108	0.186863	1.07718	0.213766	0.18902	0.116389	0.256122	0.374309	0.0343902	107718465
AT3G47340,3	ASN1 (DARK INDUCIBLE 6) [AT3G47340,3]	1.89	0.343324	0.914743	0.0160109	0.546309	1.55	0.382132	0.971424	0.057188	0.822598	-1.24	0.213551	0.999884	0.131179	0.952535	-1.1	0.510873	0.999995	0.329689	0.935386	1.41	0.421843	0.999988	0.0409286	0.791262	1.12	0.256553	0.773584	0.241107	1.00523	-2.82	0.0008115	0.92646	3.59e-06	0.032	0.546309	0.822598	0.952535	0.935386	0.791262	100522824	0.032
AT2G30970,1	ASP1 (ASPARTATE AMINOTRANSFERASE 1) [AT2G30970,1]	1.55	0.0104147	0.808894	0.0328924	0.673598	1.45	0.0470699	0.971424	0.053452	0.80716	1.43	0.0225761	0.999884	0.0471411	0.98903	1.33	0.0965438	0.999995	0.115755	1.0045	1.43	0.00615878	0.999988	0.0151863	0.598876	1.13	0.193495	0.723607	0.284654	1.01351	-1.01	0.883538	0.985752	0.477314	0.965782	0.673598	0.80716	0.98903	100450023	0.598876	101350831	0.965782
AT5G19120,1	aspartic-type endopeptidase/ pepsin A [AT5G19120,1]	1.22	0.350168	0.916275	0.147707	0.96683	1.13	0.384104	0.971424	0.287863	0.96047	-1.18	0.147738	0.999884	0.180522	0.974053	-1.02	0.838902	0.999995	0.481584	0.935513	-1.15	0.209802	0.999988	0.220021	0.956171	-1.56	0.00337359	0.286008	0.0136064	0.417008	-1.06	0.534082	0.93613	0.453781	0.935927	0.96683	0.96047	0.974053	0.935513	0.956171	0.417008	0.935927
AT1G31450,1	aspartyl protease family protein [AT1G31450,1]	-1.1	0.572389	0.958653	0.341236	1.01773	-1.05	0.726022	0.984895	0.465392	0.988214	-1.15	0.44878	0.999884	0.282076	0.957228	-1.04	0.705369	0.999995	0.425204	0.933867	1.03	0.702349	0.999988	0.456053	0.939633	-2.73	0.0053269	0.31147	0.00014115	0.0247638	1.42	0.279672	0.92646	0.00160136	0.427305	101772931	0.988214	0.957228	0.933867	0.939633	0.0247638	0.427305
AT1G66180,1	aspartyl protease family protein [AT1G66180,1]	-3.16	0.394008	0.922736	1.728e-05	0.0452941	-4.31	0.109852	0.971424	0.00012297	0.11913	-3.68	0.241713	0.999884	7.18e-06	0.0246154	-17.69	0.0872708	0.999995	6.7e-07	0.006	-3.64	0.0715824	0.999988	3.59e-06	0.0123077	1.54	0.0689352	0.556138	0.00794309	0.378972	-1.62	0.0107835	0.92646	0.00276783	0.450146	0.0452941	0.11913	0.0246154	0.006	0.0123077	0.378972	0.450146
AT2G39710,1	aspartyl protease family protein [AT2G39710,1]	1.07	0.435153	0.934691	0.393586	0.956279	1.01	0.980562	0.998052	0.287539	1.11044	-1.36	0.29547	0.999884	0.0694742	0.94454	-1.9	0.0568556	0.999995	0.0208061	0.875505	-1.27	0.121001	0.999988	0.045272	0.927119	-2.03	0.00133678	0.260984	0.00143575	0.112443	-1.1	0.286087	0.92646	0.308516	0.959915	0.956279	111043505	0.94454	0.875505	0.927119	0.112443	0.959915
AT3G12700,1	aspartyl protease family protein [AT3G12700,1]	-1.48	0.264154	0.888189	0.0379294	0.74067	-1.99	0.00401283	0.971424	0.0027703	0.421331	-2	0.209855	0.999884	0.0188369	0.946341	-2.82	0.254844	0.999995	0.0148399	0.817423	-1.98	0.0416709	0.999988	0.00122391	0.284062	-1.45	0.0501229	0.51139	0.0426309	0.725084	1.13	0.371692	0.92646	0.192978	0.939198	0.74067	0.421331	0.946341	0.817423	0.284062	0.725084	0.939198
AT3G12700,1	aspartyl protease family protein [AT3G12700,1]	-1.8	0.0929164	0.810918	0.0103815	0.52992	-1.88	0.0129976	0.971424	0.00934518	0.618782	-1.77	0.157944	0.999884	0.0254944	0.986859	-2.25	0.328754	0.999995	0.0262055	0.927538	-1.47	0.0041392	0.999988	0.0131374	0.732703	-1.49	0.1615	0.690123	0.0460316	0.742135	-1.45	0.19291	0.92646	0.0611676	0.954226	0.52992	0.618782	0.986859	0.927538	0.732703	0.742135	0.954226
AT4G16563,1	aspartyl protease family protein [AT4G16563,1]	3.39	0.021781	0.808894	7.675e-05	0.0657692	2.83	0.00446635	0.971424	0.00026929	0.10084	2.42	0.123882	0.999884	0.0008404	0.279478	1.18	0.624288	0.999995	0.196373	1.06627	1.82	0.00370095	0.999988	0.00230151	0.304332	-1.5	0.0280021	0.447412	0.0284312	0.601305	1.47	0.422192	0.92646	0.0514075	1.0361	0.0657692	0.10084	0.279478	106627287	0.304332	0.601305	103610131
AT4G20070,1	ATAAH (ARABIDOPSIS THALIANA ALLANTOATE AMIDOHYDROLASE); allantoate deiminase/ metallopeptidase [AT4G20070,1]	-1.3	0.0800771	0.808894	0.1273	0.960832	-1.56	0.00818988	0.971424	0.0279005	0.788396	-1.67	0.00856536	0.999884	0.0064638	0.793499	-1.49	0.0357959	0.999995	0.0569487	1.01022	-1.54	0.0068532	0.999988	0.00487523	0.544486	-1.03	0.869693	0.981943	0.318861	1.12098	-1.3	0.193799	0.92646	0.158462	0.93714	0.960832	0.788396	0.793499	101022456	0.544486	112098011	0.93714
AT3G17790,1	ATACP5 (acid phosphatase 5); acid phosphatase/ protein serine/threonine phosphatase [AT3G17790,1]	-1.22	0.238834	0.881761	0.206767	0.968265	-1.5	0.0156049	0.971424	0.0288762	0.797261	-1.69	0.200264	0.999884	0.00719896	0.816285	-1.14	0.780033	0.999995	0.161359	1.12731	-1.5	0.00733497	0.999988	0.0101349	0.700202	-2.66	0.00733023	0.329733	0.00025156	0.0372425	-1.13	0.719061	0.964569	0.0854481	1.12455	0.968265	0.797261	0.816285	112730764	0.700202	0.0372425	112455405
AT1G01720,1	ATAF1 (Arabidopsis NAC domain containing protein 2); transcription factor [AT1G01720,1]	-1.02	0.928172	0.994786	0.356762	1.14208	-1.05	0.770908	0.987918	0.282043	1.01826	-1.02	0.922529	0.999884	0.397622	1.01411	1.23	0.274695	0.999995	0.172549	0.973219	1.22	0.400811	0.999988	0.175899	0.967709	-1.56	0.00696737	0.323977	0.015829	0.45596	-1.84	0.0682143	0.92646	0.00881379	0.679516	114207583	101825838	101411010	0.973219	0.967709	0.45596	0.679516
AT1G01720,1	ATAF1 (Arabidopsis NAC domain containing protein 2); transcription factor [AT1G01720,1]	1.23	0.243612	0.882845	0.168571	0.957388	1.25	0.198109	0.971424	0.186757	0.962283	1.05	0.722294	0.999884	0.489809	0.958233	1.12	0.508779	0.999995	0.341626	0.927406	1.21	0.170874	0.999988	0.113833	0.949592	-1.39	0.0683699	0.554923	0.0284101	0.601144	-1.49	0.00695214	0.92646	0.0158934	0.804818	0.957388	0.962283	0.958233	0.927406	0.949592	0.601144	0.804818
AT1G01720,1	ATAF1 (Arabidopsis NAC domain containing protein 2); transcription factor [AT1G01720,1]	1.39	0.15085	0.846	0.0864734	0.878175	1.42	0.151348	0.971424	0.0930715	0.942602	1.08	0.473905	0.999884	0.399146	0.930433	1.07	0.574813	0.999995	0.416742	0.935576	1.29	0.282323	0.999988	0.0605976	0.875032	-1.6	0.00961865	0.350882	0.0087238	0.330008	-1.46	0.00777627	0.92646	0.0157787	0.80266	0.878175	0.942602	0.930433	0.935576	0.875032	0.330008	0.80266
AT5G18120,1	ATAPRL7 (APR-LIKE 7) [AT5G18120,1]	-1.42	0.0704251	0.808894	0.0639365	0.842941	-1.54	0.00654465	0.971424	0.0292938	0.803812	-1.36	0.255044	0.999884	0.0919916	0.946986	-1.8	0.0418775	0.999995	0.0253758	0.923852	-1.45	0.0301605	0.999988	0.0194585	0.801396	1.02	0.898587	0.986081	0.463536	1.08289	1.08	0.438366	0.92646	0.290066	0.935099	0.842941	0.803812	0.946986	0.923852	0.801396	108289401	0.935099
AT1G18080,1	ATARCA (Arabidopsis thaliana Homolog of the Tobacco ArcA); nucleotide binding [AT1G18080,1]	-2.33	0.0305939	0.808894	0.0012744	0.310328	-2.08	0.174013	0.971424	0.0105633	0.628465	-1.49	0.00988699	0.999884	0.0266308	1.00049	1.23	0.663087	0.999995	0.0424355	1.03617	-1.23	0.155697	0.999988	0.0586899	0.961522	1.16	0.491255	0.897543	0.0662134	0.792746	-2.06	0.224105	0.92646	0.00681971	0.612702	0.310328	0.628465	100048748	103616986	0.961522	0.792746	0.612702
AT1G18080,1	ATARCA (Arabidopsis thaliana Homolog of the Tobacco ArcA); nucleotide binding [AT1G18080,1]	-1.27	0.186961	0.862901	0.152696	0.969686	-1.01	0.950246	0.996983	0.30441	1.11126	-1.16	0.178106	0.999884	0.235893	0.967481	1.22	0.380351	0.999995	0.179369	0.929972	-1.08	0.618095	0.999988	0.290425	1.03418	1.51	0.00375289	0.294296	0.0149515	0.485974	-1.01	0.919308	0.989917	0.625829	0.962226	0.969686	111125829	0.967481	0.929972	103418118	0.485974	0.962226
AT5G14670,1	ATARFA1B (ADP-RIBOSYLATION FACTOR A1B); GTP binding / phospholipase activator/ protein binding [AT5G14670,1]	-1.01	0.966619	0.997152	0.205583	1.06451	1	0.999049	0.999677	0.29726	1.07541	-1.01	0.975041	0.999884	0.0532714	1.02058	2.29	0.00821755	0.999995	0.00223801	0.503687	1.11	0.48439	0.999988	0.326929	0.972011	1.47	0.045604	0.498884	0.0152186	0.488243	-1.47	0.214615	0.92646	0.0434633	0.979176	106451197	107540768	102058469	0.503687	0.972011	0.488243	0.979176
AT3G62290,1	ATARFA1E (ADP-RIBOSYLATION FACTOR A1E); GTP binding / phospholipase activator/ protein binding [AT3G62290,1]	-1.28	0.212881	0.872261	0.147005	0.98955	-1.2	0.232499	0.971424	0.15	0.981307	-1.15	0.297629	0.999884	0.227131	0.93797	1.12	0.500443	0.999995	0.337697	0.927668	-1.26	0.107823	0.999988	0.0751093	0.997027	-1.94	0.00269322	0.277109	0.00220973	0.14697	-1.52	0.0831977	0.92646	0.0502724	1.00123	0.98955	0.981307	0.93797	0.927668	0.997027	0.14697	100122542
AT4G32830,1	ATAUR1 (ATAURORA1); histone serine kinase(H3-S10 specific) / kinase/ protein serine/threonine kinase [AT4G32830,1]	-2.12	0.0661588	0.808894	0.00330304	0.418153	-2.44	0.0020207	0.971424	0.00080023	0.274308	-1.55	0.422033	0.999884	0.0722851	1.19077	-2.01	0.348422	0.999995	0.036896	0.982762	-1.14	0.189119	0.999988	0.240179	0.975945	1.38	0.0407951	0.484711	0.0250855	0.583739	-1.27	0.269984	0.92646	0.103058	0.995206	0.418153	0.274308	119077190	0.982762	0.975945	0.583739	0.995206
AT2G25880,1	ATAUR2 (ATAURORA2); histone serine kinase(H3-S10 specific) / kinase [AT2G25880,1]	-2.19	0.0745972	0.808894	0.00443405	0.447036	-2.33	0.00653346	0.971424	0.00116826	0.304444	-1.64	0.285536	0.999884	0.0452843	1.00084	-2.1	0.333848	0.999995	0.0324148	0.968793	-1.24	0.0285496	0.999988	0.0952774	1.00537	1.12	0.237758	0.759307	0.26567	1.00563	-1.32	0.188263	0.92646	0.0582871	0.935077	0.447036	0.304444	100083517	0.968793	100537037	100562552	0.935077
AT5G43700,1	ATAUX2-11 (indoleacetic acid-induced protein 4); transcription factor [AT5G43700,1]	-1.49	0.220884	0.875379	0.05491	0.80916	-1.83	0.134345	0.971424	0.0237213	0.757756	-1.54	0.00968758	0.999884	0.0204555	1.00076	-1.17	0.288412	0.999995	0.226961	0.971187	-1.21	0.59378	0.999988	0.132991	1.09829	1.21	0.053647	0.519906	0.155564	0.995438	1.35	0.0610953	0.92646	0.0398122	0.991979	0.80916	0.757756	100075674	0.971187	109828762	0.995438	0.991979
AT5G43700,1	ATAUX2-11 (indoleacetic acid-induced protein 4); transcription factor [AT5G43700,1]	-1.48	0.437023	0.935145	0.0471355	0.78757	-1.79	0.28921	0.971424	0.0375161	0.83841	-2.02	0.00731043	0.999884	0.0014068	0.375389	-1.39	0.148266	0.999995	0.0977873	1.00575	-1.22	0.676114	0.999988	0.110431	1.02374	1.04	0.559456	0.916869	0.490328	0.991903	1.33	0.194058	0.92646	0.064586	0.935109	0.78757	0.83841	0.375389	100574871	102374343	0.991903	0.935109
AT1G10070,1	ATBCAT-2; branched-chain-amino-acid transaminase/ catalytic [AT1G10070,1]	2.05	0.32955	0.911651	0.00425609	0.353184	1.75	0.235193	0.971424	0.0338374	0.705267	1.18	0.67961	0.999884	0.148254	1.16047	2.26	0.0154261	0.999995	0.00444572	0.651678	1.79	0.160584	0.999988	0.0136951	0.570889	-1.44	0.0171489	0.394843	0.0347141	0.665633	-1.98	0.00179882	0.92646	0.00065751	0.242149	0.353184	0.705267	116047097	0.651678	0.570889	0.665633	0.242149
AT5G20230,1	ATBCB (ARABIDOPSIS BLUE-COPPER-BINDING PROTEIN); copper ion binding [AT5G20230,1]	1.27	0.793817	0.983002	0.0281971	0.646026	1.28	0.694375	0.981163	0.0556308	0.900479	1.17	0.813663	0.999884	0.00225169	0.407886	2.12	0.00778508	0.999995	0.00426956	0.644949	1.37	0.633745	0.999988	0.0559903	0.855638	1.31	0.0879915	0.593158	0.0493948	0.721445	-2.33	0.0543964	0.92646	0.00060635	0.228983	0.646026	0.900479	0.407886	0.644949	0.855638	0.721445	0.228983
AT5G20230,1	ATBCB (ARABIDOPSIS BLUE-COPPER-BINDING PROTEIN); copper ion binding [AT5G20230,1]	1.24	0.799577	0.98394	0.0346704	0.68211	1.4	0.476415	0.973689	0.143298	1.05495	1.28	0.657601	0.999884	0.0034222	0.472136	2.74	0.00838575	0.999995	0.00069678	0.323437	1.6	0.39434	0.999988	0.0295088	0.73462	1.35	0.0580728	0.528957	0.0339983	0.635233	-2.37	0.0584579	0.92646	0.00072079	0.252913	0.68211	105495457	0.472136	0.323437	0.73462	0.635233	0.252913
AT3G01770,1	ATBET10 (ARABIDOPSIS THALIANA BROMODOMAIN AND EXTRATERMINAL DOMAIN PROTEIN 10); DNA binding [AT3G01770,1]	-1.01	0.972615	0.997812	0.41619	1.14902	-1.16	0.474948	0.973689	0.339097	1.02058	-1.14	0.444798	0.999884	0.164771	0.948839	-1.18	0.446726	0.999995	0.221451	0.932932	-1.24	0.306744	0.999988	0.0978035	0.957202	-1.7	0.00911369	0.347704	0.00773866	0.307079	1.08	0.418568	0.92646	0.41738	0.935547	114901626	102057576	0.948839	0.932932	0.957202	0.307079	0.935547
AT4G15210,1	ATBETA-AMY (BETA-AMYLASE); beta-amylase [AT4G15210,1]	-1.04	0.884007	0.991296	0.324725	1.14237	1.21	0.521576	0.973689	0.121721	1.01614	1.05	0.901747	0.999884	0.0750725	1.16841	-2.09	0.00978955	0.999995	0.00930322	0.727316	-1.09	0.62075	0.999988	0.135186	1.02868	-8.61	1.281e-05	0.175993	0	0	2.25	0.0247665	0.92646	0.00013285	0.151795	114236915	101613900	116841362	0.727316	102867957	0	0.151795
AT4G15210,2	ATBETA-AMY (BETA-AMYLASE); beta-amylase [AT4G15210,2]	1.44	0.208824	0.87177	0.0559622	0.788924	1.41	0.225223	0.971424	0.0513105	0.795581	1.18	0.706825	0.999884	0.0817706	1.11127	-1.98	0.0112496	0.999995	0.0124231	0.790857	-1.31	0.0151515	0.999988	0.0340553	0.899567	-7.54	5.558e-05	0.175993	0	0	3.22	0.0139183	0.92646	1.167e-05	0.065	0.788924	0.795581	111127173	0.790857	0.899567	0	0.065
AT2G22850,1	ATBZIP6 (ARABIDOPSIS THALIANA BASIC LEUCINE-ZIPPER 6); DNA binding / transcription factor [AT2G22850,1]	1.47	0.549637	0.954819	0.0549798	0.785763	1.6	0.281893	0.971424	0.0448389	0.762056	1.58	0.00908153	0.999884	0.0171453	0.76403	1.19	0.414484	0.999995	0.255399	0.927723	1.15	0.602488	0.999988	0.197291	1.12077	-1.09	0.273772	0.78511	0.32541	0.998806	1.05	0.635145	0.949777	0.540504	0.963232	0.785763	0.762056	0.76403	0.927723	112077078	0.998806	0.963232
AT1G35670,1	ATCDPK2 (CALCIUM-DEPENDENT PROTEIN KINASE 2); calmodulin-dependent protein kinase/ kinase [AT1G35670,1]	-1.1	0.286187	0.899659	0.384755	0.971108	-1.16	0.221253	0.971424	0.249652	0.980716	-1.27	0.172005	0.999884	0.144128	0.953507	-1.52	0.109049	0.999995	0.0612571	1.01021	-1.12	0.153116	0.999988	0.258552	0.982548	1.38	0.0090341	0.347704	0.0379671	0.663747	-1.33	0.0445453	0.92646	0.0422661	0.983017	0.971108	0.980716	0.953507	101021257	0.982548	0.663747	0.983017
AT4G23700,1	ATCHX17 (CATION/H+ EXCHANGER 17); monovalent cation:proton antiporter [AT4G23700,1]	1.05	0.937624	0.995663	0.114848	0.945373	1.08	0.882498	0.992918	0.0505956	0.895765	-1.24	0.313485	0.999884	0.0890259	0.933684	-1	0.978474	0.999995	0.554488	0.938119	-1.08	0.797117	0.999988	0.123915	1.08828	-2.85	0.0034067	0.286008	0.00012746	0.0235685	1.07	0.609533	0.945817	0.481286	0.972316	0.945373	0.895765	0.933684	0.938119	108827749	0.0235685	0.972316
AT5G41610,1	ATCHX18 (cation/hydrogen exchanger 18); monovalent cation:proton antiporter [AT5G41610,1]	1.35	0.0505413	0.808894	0.0765922	0.850935	1.64	0.0214867	0.971424	0.0258736	0.652138	1.24	0.15697	0.999884	0.121497	0.96218	1.4	0.248268	0.999995	0.0615726	0.972034	1.18	0.251157	0.999988	0.168928	0.937461	1.5	0.00331495	0.285925	0.0169945	0.509973	-1.36	0.0254562	0.92646	0.0406595	0.979389	0.850935	0.652138	0.96218	0.972034	0.937461	0.509973	0.979389
AT1G71697,1	ATCK1 (CHOLINE KINASE) [AT1G71697,1]	1.48	0.328206	0.911435	0.0497242	0.763283	1.72	0.0190962	0.971424	0.0169203	0.562687	1.66	0.188315	0.999884	0.0117881	0.692095	2.48	0.208662	0.999995	0.0124133	0.843232	1.65	0.00195433	0.999988	0.00445088	0.388902	1.35	0.442559	0.875545	0.0215058	0.549822	1.12	0.547022	0.938986	0.209513	1.06858	0.763283	0.562687	0.692095	0.843232	0.388902	0.549822	106858195
AT3G63440,1	ATCKX6/ATCKX7/CKX6 (CYTOKININ OXIDASE/DEHYDROGENASE 6); cytokinin dehydrogenase [AT3G63440,1]	-1.57	0.0183736	0.808894	0.0303656	0.712559	-1.49	0.0185144	0.971424	0.0264784	0.775759	-1.73	0.00547252	0.999884	0.00376128	0.620778	-1.52	0.0906118	0.999995	0.0582317	1.01057	-1.6	0.013809	0.999988	0.00192496	0.341753	1.16	0.359006	0.83505	0.149152	0.986128	-1.12	0.383787	0.92646	0.342783	0.939305	0.712559	0.775759	0.620778	101056906	0.341753	0.986128	0.939305
AT5G40890,1	ATCLC-A (CHLORIDE CHANNEL A); anion channel/ voltage-gated chloride channel [AT5G40890,1]	1.28	0.0723433	0.808894	0.120262	0.947008	1.19	0.107583	0.971424	0.210116	0.99513	1	0.994857	0.999884	0.368481	1.04648	-1.98	0.0111019	0.999995	0.0141136	0.806321	-1.06	0.304294	0.999988	0.405647	0.959108	1.18	0.459575	0.885032	0.249231	1.10719	1.59	0.00939104	0.92646	0.0118383	0.752553	0.947008	0.99513	104647673	0.806321	0.959108	110719270	0.752553
AT2G28260,1	ATCNGC15 (cyclic nucleotide gated channel 15); calmodulin binding / cation channel/ cyclic nucleotide binding [AT2G28260,1]	-1.31	0.193448	0.86404	0.123422	0.958343	-1.43	0.0527096	0.971424	0.0679777	0.930922	-1.31	0.268662	0.999884	0.137045	0.934017	-1.87	0.0468113	0.999995	0.0218816	0.88887	-1.46	0.0461092	0.999988	0.0216947	0.81721	-4.03	0.0598785	0.531792	0.00010682	0.0209692	-1.05	0.897776	0.987546	0.0239179	0.866528	0.958343	0.930922	0.934017	0.88887	0.81721	0.0209692	0.866528
AT3G52115,1	ATCOM1/ATGR1/COM1 (ARABIDOPSIS THALIANA GAMMA RESPONSE GENE 1	1.13	0.454249	0.939216	0.233883	0.967615	1.15	0.362333	0.971424	0.232827	0.960132	-1.03	0.758668	0.999884	0.534207	0.950629	1.27	0.103489	0.999995	0.140518	1.00334	1.01	0.90809	0.999988	0.472233	0.998044	1.47	0.00549928	0.312623	0.0260159	0.591792	1.14	0.287144	0.92646	0.341716	0.935376	0.967615	0.960132	0.950629	100334466	0.998044	0.591792	0.935376
AT5G16190,1	ATCSLA11 (Cellulose synthase-like A11); transferase, transferring glycosyl groups [AT5G16190,1]	-1.56	0.371722	0.919038	0.0233338	0.669974	-1.48	0.197211	0.971424	0.0837761	0.960934	-1.3	0.315824	0.999884	0.11495	0.94132	-2.51	0.0906684	0.999995	0.00798034	0.691868	-1.2	0.307613	0.999988	0.223956	0.948485	2	0.0041737	0.302225	0.00108725	0.168229	1.05	0.777914	0.972488	0.441368	0.99431	0.669974	0.960934	0.94132	0.691868	0.948485	0.168229	0.99431
AT5G16190,1	ATCSLA11 (Cellulose synthase-like A11); transferase, transferring glycosyl groups [AT5G16190,1]	-1.72	0.273837	0.891679	0.0141524	0.58179	-1.91	0.0438201	0.971424	0.0100173	0.629605	-1.44	0.253077	0.999884	0.0869014	0.933403	-2.18	0.177968	0.999995	0.0196291	0.864338	-1.26	0.183279	0.999988	0.116764	0.985504	1.61	0.00519293	0.310922	0.00578969	0.336815	-1.07	0.53139	0.93613	0.392805	0.93359	0.58179	0.629605	0.933403	0.864338	0.985504	0.336815	0.93359
AT3G48690,1	ATCXE12 (ARABIDOPSIS THALIANA CARBOXYESTERASE 12); carboxylesterase [AT3G48690,1]	2.18	0.0174792	0.808894	0.00402114	0.343276	2.66	0.00122605	0.971424	0.00035097	0.110922	1.76	0.254318	0.999884	0.0130032	0.707509	1.25	0.782079	0.999995	0.0530231	1.06866	2	0.0442189	0.999988	0.00308536	0.348076	1.22	0.0733193	0.565084	0.108321	0.904948	-1.47	0.152281	0.92646	0.00324896	0.489122	0.343276	0.110922	0.707509	106866350	0.348076	0.904948	0.489122
AT3G48690,1	ATCXE12 (ARABIDOPSIS THALIANA CARBOXYESTERASE 12); carboxylesterase [AT3G48690,1]	1.81	0.136901	0.837921	0.0225896	0.602057	2.33	0.00306847	0.971424	0.00172411	0.248641	1.7	0.338924	0.999884	0.0123805	0.702803	1.7	0.485623	0.999995	0.0349107	1.02483	1.61	0.14414	0.999988	0.0328253	0.748215	-1.01	0.932942	0.992238	0.439178	1.11097	-2.12	0.00099252	0.92646	0.00026749	0.161081	0.602057	0.248641	0.702803	102482872	0.748215	111097171	0.161081
AT3G61440,1	ATCYSC1 (BETA-SUBSTITUTED ALA SYNTHASE 3;1); L-3-cyanoalanine synthase/ cysteine synthase [AT3G61440,1]	1.71	0.0422623	0.808894	0.01464	0.529537	2.01	0.00234635	0.971424	0.00393227	0.340914	1.34	0.280663	0.999884	0.0810074	0.968785	1.23	0.462187	0.999995	0.209048	0.94127	1.24	0.15515	0.999988	0.109368	0.979415	-1.15	0.202569	0.731384	0.216513	0.997618	1.28	0.302066	0.92646	0.0738279	0.942153	0.529537	0.340914	0.968785	0.94127	0.979415	0.997618	0.942153
AT3G55630,1	ATDFD (A, THALIANA DHFS-FPGS HOMOLOG D); tetrahydrofolylpolyglutamate synthase [AT3G55630,1]	1.26	0.0775329	0.808894	0.127173	0.965102	1.23	0.18664	0.971424	0.188475	0.980349	1.14	0.221308	0.999884	0.232967	0.965616	1.02	0.911467	0.999995	0.35242	1.02364	1	0.995873	0.999988	0.386946	1.03138	1.76	0.00858015	0.342411	0.00539877	0.33507	1.36	0.0197714	0.92646	0.0515266	0.995451	0.965102	0.980349	0.965616	102363656	103138005	0.33507	0.995451
AT2G04040,1	ATDTX1; antiporter/ multidrug efflux pump/ multidrug transporter/ transporter [AT2G04040,1]	1.11	0.86702	0.990973	0.104172	0.933461	1.6	0.346644	0.971424	0.0325158	0.698299	1.19	0.652568	0.999884	0.163323	1.12861	3.92	0.00907713	0.999995	0.00016976	0.2225	1.48	0.448305	0.999988	0.0652453	0.88886	-1.85	0.208363	0.735884	0.00784435	0.309619	-2.74	0.0793552	0.92646	0.00022934	0.152537	0.933461	0.698299	112861268	0.2225	0.88886	0.309619	0.152537
AT5G67270,1	ATEB1C (MICROTUBULE END BINDING PROTEIN 1); microtubule binding [AT5G67270,1]	-1.86	0.0641817	0.808894	0.00884184	0.523949	-2.22	0.00393607	0.971424	0.00106391	0.290859	-1.7	0.312195	0.999884	0.033794	1.11069	-1.84	0.333347	0.999995	0.0502361	0.97979	-1.26	0.0386525	0.999988	0.0759017	0.999506	1.25	0.206744	0.734495	0.0587108	0.763651	-1.3	0.174938	0.92646	0.0842128	0.933608	0.523949	0.290859	111069046	0.97979	0.999506	0.763651	0.933608
AT3G16770,1	ATEBP/ERF72/RAP2,3 (RELATED TO AP2 3); DNA binding / protein binding / transcription activator/ transcription factor [AT3G16770,1]	-1.16	0.694658	0.974098	0.108878	0.940275	1.06	0.863369	0.992918	0.164567	1.04124	-1.29	0.488767	0.999884	0.029513	1.04734	1.28	0.541154	0.999995	0.138533	1.06816	-1.37	0.282194	0.999988	0.00648692	0.606017	-2.71	0.00336542	0.286008	0.00015462	0.0263985	1.23	0.401672	0.92646	0.0138418	0.802107	0.940275	104123527	104734275	106815811	0.606017	0.0263985	0.802107
AT1G53170,1	ATERF-8/ATERF8 (ETHYLENE RESPONSE ELEMENT BINDING FACTOR 4); DNA binding / transcription factor/ transcription repressor [AT1G53170,1]	-1.65	0.00431545	0.808894	0.0214097	0.654362	-1.24	0.0851804	0.971424	0.166173	1.00517	-1.35	0.122426	0.999884	0.0744812	0.957064	-1.02	0.9214	0.999995	0.415593	1.00324	-1.27	0.160591	0.999988	0.1175	0.973819	-1	0.983512	0.998281	0.569879	1.02777	-1.23	0.371912	0.92646	0.128048	1.08329	0.654362	100517052	0.957064	100324008	0.973819	102777249	108329115
AT3G45970,1	ATEXLA1 (ARABIDOPSIS THALIANA EXPANSIN-LIKE A1) [AT3G45970,1]	1.45	0.271438	0.890549	0.0524851	0.772659	1.1	0.758122	0.987474	0.124756	1.01969	1.41	0.218825	0.999884	0.0813341	0.947425	-1.42	0.0570175	0.999995	0.0687433	1.01054	1.46	0.122744	0.999988	0.0161862	0.607658	-1.6	0.00434346	0.303679	0.00892936	0.334097	1.52	0.14045	0.92646	0.040715	0.939924	0.772659	101969369	0.947425	101053856	0.607658	0.334097	0.939924
AT3G45960,1	ATEXLA3 (ARABIDOPSIS THALIANA EXPANSIN-LIKE A3) [AT3G45960,1]	1.01	0.966598	0.997152	0.38972	1.15716	-1.12	0.312422	0.971424	0.357779	0.970896	1.08	0.80473	0.999884	0.123779	1.07369	-1.65	0.462913	0.999995	0.0566254	1.05008	1.04	0.457331	0.999988	0.408454	0.941354	-1.39	0.0091924	0.348623	0.0407877	0.711382	1.04	0.622368	0.948005	0.529195	0.939578	115715970	0.970896	107369193	105007907	0.941354	0.711382	0.939578
AT5G59730,1	ATEXO70H7 (EXOCYST SUBUNIT EXO70 FAMILY PROTEIN H7); protein binding [AT5G59730,1]	-1.48	0.00807056	0.808894	0.0468583	0.786775	-1.26	0.0475103	0.971424	0.137235	1.00854	-1.23	0.106508	0.999884	0.133664	0.978212	-1.69	0.170345	0.999995	0.04662	1.00681	-1.34	0.0505781	0.999988	0.0513146	0.942184	-1.09	0.248994	0.767609	0.313426	1.00329	1.14	0.182873	0.92646	0.178874	0.965469	0.786775	100853546	0.978212	100680847	0.942184	100328686	0.965469
AT4G38210,1	ATEXPA20 (ARABIDOPSIS THALIANA EXPANSIN A20) [AT4G38210,1]	-1.59	0.255182	0.884879	0.0237207	0.673703	-1.55	0.011088	0.971424	0.0309993	0.810199	-1.74	0.0830371	0.999884	0.0179956	0.989113	-1.71	0.50786	0.999995	0.0416507	1.0011	-1.71	0.00745626	0.999988	0.00243728	0.392094	-1.54	0.078519	0.573294	0.0320293	0.638609	-1.35	0.251764	0.92646	0.095531	0.999569	0.673703	0.810199	0.989113	100110032	0.392094	0.638609	0.999569
AT2G28950,1	ATEXPA6 (ARABIDOPSIS THALIANA EXPANSIN A6) [AT2G28950,1]	-4.24	0.212295	0.872261	1.638e-05	0.0486667	-3.96	0.0955815	0.971424	0.00034648	0.208649	-3.23	0.16244	0.999884	0.00075513	0.297788	-6.74	0.205228	0.999995	0.00046968	0.252169	-2.29	0.235396	0.999988	0.00484067	0.546101	-1.08	0.504602	0.90155	0.30565	0.992993	1.12	0.226155	0.92646	0.298004	0.949648	0.0486667	0.208649	0.297788	0.252169	0.546101	0.992993	0.949648
AT1G21310,1	ATEXT3 (EXTENSIN 3); structural constituent of cell wall [AT1G21310,1]	4.18	0.0943017	0.812172	0.00017122	0.0978205	2.32	0.302612	0.971424	0.00142431	0.229134	2.47	0.0854545	0.999884	0.00252323	0.417993	1.18	0.639179	0.999995	0.188757	1.08369	1.78	0.401521	0.999988	0.010739	0.527037	-15.74	0.00572832	0.315345	0	0	3.49	0.0801601	0.92646	9.65e-06	0.0614286	0.0978205	0.229134	0.417993	108369013	0.527037	0	0.0614286
AT1G21310,1	ATEXT3 (EXTENSIN 3); structural constituent of cell wall [AT1G21310,1]	1.96	0.127049	0.831315	0.0134164	0.523062	1.56	0.437571	0.971424	0.0123888	0.510703	1.46	0.121968	0.999884	0.0582956	0.977651	1.14	0.359544	0.999995	0.303976	0.955443	1.33	0.547583	0.999988	0.0647004	0.887679	-7.61	0.00196888	0.260984	0	0	2.04	0.0474469	0.92646	0.00281338	0.484054	0.523062	0.510703	0.977651	0.955443	0.887679	0	0.484054
AT1G76930,1	ATEXT4 (EXTENSIN 4) [AT1G76930,1]	5.22	0.0232771	0.808894	9.65e-06	0.0286667	2.33	0.295372	0.971424	0.00115883	0.199382	2.08	0.0728319	0.999884	0.00514474	0.536909	-1.03	0.785415	0.999995	0.461448	0.932781	2.01	0.358128	0.999988	0.00713478	0.458127	-1.19	0.744431	0.961156	0.0282319	0.599938	1.79	0.262457	0.92646	0.0147817	0.810209	0.0286667	0.199382	0.536909	0.932781	0.458127	0.599938	0.810209
TA34473_3702	ATF7K15 pectinesterase-like protein {Arabidopsis thaliana} (exp=0; wgp=1; cg=0), partial (56%) [TC290739]	1.95	0.230719	0.877653	0.0147684	0.532021	2.3	0.0646044	0.971424	0.00451012	0.356348	2.13	0.0494435	0.999884	0.00093465	0.291259	3.74	0.00223289	0.999995	0.00013285	0.204138	2.37	0.14811	0.999988	0.00192429	0.292662	-1.91	0.0964819	0.608553	0.00680064	0.283224	1.35	0.0870907	0.92646	0.0600716	0.980547	0.532021	0.356348	0.291259	0.204138	0.292662	0.283224	0.980547
AT5G01600,1	ATFER1 (FERRETIN 1); ferric iron binding [AT5G01600,1]	3.27	0.00438398	0.808894	0.00015282	0.0945833	2.49	0.0196703	0.971424	0.000811	0.164273	1.93	0.0143492	0.999884	0.0011925	0.303657	1.23	0.692217	0.999995	0.0328726	1.00748	1.71	0.285931	0.999988	0.00696962	0.456065	-1.66	0.0292586	0.451383	0.00660922	0.279431	-1.2	0.54069	0.937815	0.197916	1.08284	0.0945833	0.164273	0.303657	100747593	0.456065	0.279431	108284098
AT5G01600,1	ATFER1 (FERRETIN 1); ferric iron binding [AT5G01600,1]	1.82	0.0920398	0.810918	0.0229649	0.605538	1.15	0.688664	0.980214	0.238282	1.0975	1.26	0.491886	0.999884	0.0285584	0.901289	1.61	0.586127	0.999995	0.00218841	0.500103	1.51	0.592373	0.999988	0.0244529	0.695386	-1.84	0.00535909	0.31147	0.00357681	0.201759	-1.75	0.302552	0.92646	0.0417477	0.983797	0.605538	109750181	0.901289	0.500103	0.695386	0.201759	0.983797
AT5G01600,1	ATFER1 (FERRETIN 1); ferric iron binding [AT5G01600,1]	4.01	0.00046393	0.808894	4.039e-05	0.062069	2.99	0.0514476	0.971424	0.00047013	0.127744	1.84	0.127707	0.999884	0.00109129	0.296524	-1.04	0.95494	0.999995	0.038365	1.02742	1.42	0.611933	0.999988	0.0350061	0.75762	-1.92	0.0035081	0.290033	0.00193057	0.13548	-1.08	0.689466	0.960214	0.31855	1.0601	0.062069	0.127744	0.296524	102741587	0.75762	0.13548	106010454
AT1G70140,1	ATFH8 (FORMIN 8); actin binding / actin filament binding / profilin binding [AT1G70140,1]	1.39	0.0895602	0.808894	0.065905	0.822419	1.42	0.0217819	0.971424	0.0543676	0.811363	1.39	0.214169	0.999884	0.0638656	0.951355	1.08	0.84534	0.999995	0.191666	1.12367	1.36	0.00594829	0.999988	0.0310592	0.74292	-1.28	0.0825798	0.583384	0.0672584	0.861008	1.25	0.353983	0.92646	0.216699	1.00443	0.822419	0.811363	0.951355	112367320	0.74292	0.861008	100442501
AT1G70140,1	ATFH8 (FORMIN 8); actin binding / actin filament binding / profilin binding [AT1G70140,1]	-1	0.985022	0.998934	0.2753	1.14568	1.13	0.60919	0.97584	0.36374	1.0841	1.06	0.780235	0.999884	0.330031	1.09402	1.55	0.123175	0.999995	0.0582653	1.00492	1.12	0.525645	0.999988	0.325738	1.0226	-1.62	0.00217922	0.268055	0.00905906	0.337251	-1.14	0.509012	0.93196	0.374525	0.987419	114567613	108409868	109401622	100492269	102259566	0.337251	0.987419
AT4G21470,1	ATFMN/FHY (RIBOFLAVIN KINASE/FMN HYDROLASE); FMN adenylyltransferase/ riboflavin kinase [AT4G21470,1]	-1.09	0.567342	0.958062	0.444131	1.03356	-1.08	0.458586	0.972211	0.413363	0.965526	-1.16	0.145504	0.999884	0.233547	0.973179	-1.11	0.39396	0.999995	0.284849	0.962626	-1.15	0.139274	0.999988	0.219079	0.98839	-1.85	0.00382219	0.295142	0.00354024	0.200203	-1.09	0.393494	0.92646	0.374527	0.934215	103355704	0.965526	0.973179	0.962626	0.98839	0.200203	0.934215
AT3G51800,1	ATG2 (G2p-related protein); metalloexopeptidase [AT3G51800,1]	-1.04	0.786526	0.982871	0.455153	1.10228	1.05	0.630354	0.97688	0.496621	0.957074	1.06	0.682138	0.999884	0.456072	0.958263	1.21	0.188546	0.999995	0.202131	0.993237	1.18	0.135859	0.999988	0.105191	0.983355	1.62	0.00231923	0.270068	0.00863426	0.391414	1.02	0.878291	0.985329	0.376394	1.02136	110227575	0.957074	0.958263	0.993237	0.983355	0.391414	102136050
AT1G30040,1	ATGA2OX2; gibberellin 2-beta-dioxygenase [AT1G30040,1]	-1.39	0.29062	0.900947	0.0498544	0.793999	-1.46	0.111665	0.971424	0.021747	0.747178	-1.43	0.340753	0.999884	0.015068	1.02357	1.13	0.432612	0.999995	0.324479	0.93676	-1.47	0.0732217	0.999988	0.0112255	0.705543	-3.07	0.00441631	0.304643	7.585e-05	0.01625	-1.21	0.409202	0.92646	0.0735501	0.936158	0.793999	0.747178	102356707	0.93676	0.705543	0.01625	0.936158
AT1G30040,2	ATGA2OX2; gibberellin 2-beta-dioxygenase [AT1G30040,2]	-1.22	0.0928013	0.810918	0.199082	1.00732	-1.15	0.193254	0.971424	0.263779	0.987351	-1.02	0.869725	0.999884	0.434033	1.04255	1.09	0.470155	0.999995	0.367577	0.954595	-1.15	0.0972378	0.999988	0.195243	0.994352	-1.71	0.00175769	0.260984	0.00541156	0.25146	-1.07	0.563372	0.940653	0.347901	0.965945	100732100	0.987351	104254905	0.954595	0.994352	0.25146	0.965945
AT5G57685,1	ATGDU3 (ARABIDOPSIS THALIANA GLUTAMINE DUMPER 3) [AT5G57685,1]	1.04	0.965868	0.997152	0.0133284	0.521916	-1.33	0.61091	0.97584	0.0837869	0.960811	-1.61	0.478228	0.999884	0.00137696	0.371879	-5.64	0.00625557	0.999995	9.537e-05	0.132812	-1.5	0.465371	0.999988	0.0599416	0.963607	1.75	0.161308	0.689912	0.01473	0.483358	2.15	0.0705899	0.92646	0.00257574	0.476266	0.521916	0.960811	0.371879	0.132812	0.963607	0.483358	0.476266
AT3G30725,1	ATGDU6 (ARABIDOPSIS THALIANA GLUTAMINE DUMPER 6) [AT3G30725,1]	-1.61	0.096508	0.812172	0.0333899	0.723345	-1.55	0.110855	0.971424	0.0545828	0.898862	-1.19	0.543541	0.999884	0.160679	1.14102	-1.18	0.271038	0.999995	0.218991	0.974485	-1.1	0.597234	0.999988	0.271409	1.1083	-7.07	0.00165849	0.260984	0	0	1.45	0.0584438	0.92646	0.00731947	0.662947	0.723345	0.898862	114102244	0.974485	110829725	0	0.662947
AT1G70710,1	AtGH9B1 (ARABIDOPSIS THALIANA GLYCOSYL HYDROLASE 9B1); hydrolase, hydrolyzing O-glycosyl compounds [AT1G70710,1]	-3.23	0.257512	0.884879	0.00011467	0.0982692	-4.79	0.0516176	0.971424	6.104e-05	0.100741	-3.75	0.087306	0.999884	0.00010906	0.108	-6.94	0.129678	0.999995	0.00036062	0.236324	-2.72	0.0792306	0.999988	6.665e-05	0.0631915	-1.91	0.00223624	0.269547	0.00225461	0.149065	-1.16	0.486207	0.930565	0.342443	1.04799	0.0982692	0.100741	0.108	0.236324	0.0631915	0.149065	104798516
AT4G02290,1	ATGH9B13 (ARABIDOPSIS THALIANA GLYCOSYL HYDROLASE 9B13); hydrolase, hydrolyzing O-glycosyl compounds [AT4G02290,1]	-3.61	0.26335	0.887902	2.154e-05	0.0457143	-5.13	0.0488832	0.971424	3.478e-05	0.0775	-4.26	0.112407	0.999884	2.693e-05	0.0666667	-8.63	0.147967	0.999995	6.71e-05	0.106786	-3.37	0.116621	0.999988	1.84e-05	0.0303704	-2.62	0.0261421	0.436794	0.00021408	0.0335915	-1.09	0.823294	0.978306	0.0376184	0.997234	0.0457143	0.0775	0.0666667	0.106786	0.0303704	0.0335915	0.997234
AT1G75680,1	ATGH9B7 (ARABIDOPSIS THALIANA GLYCOSYL HYDROLASE 9B7); hydrolase, hydrolyzing O-glycosyl compounds [AT1G75680,1]	-1.56	0.140548	0.8397	0.0384296	0.743595	-1.7	0.00333523	0.971424	0.012878	0.659621	-1.56	0.198469	0.999884	0.0465067	0.933597	-1.77	0.303044	0.999995	0.0577169	0.938855	-1.5	0.00367417	0.999988	0.006975	0.615485	1.04	0.782917	0.968168	0.264478	1.11723	-1.08	0.65034	0.951653	0.271223	1.08692	0.743595	0.659621	0.933597	0.938855	0.615485	111723007	108692237
AT1G05200,1	ATGLR3,4 (Arabidopsis thaliana glutamate receptor 3,4) [AT1G05200,1]	-1.28	0.569117	0.958569	0.122343	0.957806	-1.6	0.178622	0.971424	0.0440687	0.864344	-1.7	0.0146947	0.999884	0.00479871	0.692039	-1.97	0.027221	0.999995	0.0116091	0.78264	-1.62	0.120854	0.999988	0.0124676	0.723411	-1.99	0.00240626	0.27448	0.00178201	0.129755	1.2	0.237269	0.92646	0.23526	0.936069	0.957806	0.864344	0.692039	0.78264	0.723411	0.129755	0.936069
AT3G51480,1	ATGLR3,6 (Arabidopsis thaliana glutamate receptor 3,6) [AT3G51480,1]	-1.04	0.846265	0.989223	0.313602	1.11099	-1.26	0.0927376	0.971424	0.128858	1.005	-1.18	0.339143	0.999884	0.224358	0.934015	-1.32	0.172429	0.999995	0.124985	0.998387	-1.47	0.00424567	0.999988	0.0109055	0.702269	1.06	0.719601	0.956208	0.2199	1.07802	1.19	0.310345	0.92646	0.165271	0.940474	111099424	100499799	0.934015	0.998387	0.702269	107801650	0.940474
AT1G11840,5	ATGLX1 (GLYOXALASE I HOMOLOG); lactoylglutathione lyase [AT1G11840,5]	-1.4	0.0086694	0.808894	0.0725939	0.862878	-1.29	0.495127	0.973689	0.0835227	0.959016	-1.01	0.94512	0.999884	0.431583	1.04315	1.23	0.163044	0.999995	0.165067	0.999249	1.11	0.425375	0.999988	0.26803	0.937155	-1.4	0.092539	0.603104	0.0437112	0.729262	-1.36	0.341237	0.92646	0.24198	0.961961	0.862878	0.959016	104315178	0.999249	0.937155	0.729262	0.961961
AT2G47180,1	ATGOLS1 (ARABIDOPSIS THALIANA GALACTINOL SYNTHASE 1); transferase, transferring hexosyl groups [AT2G47180,1]	1.09	0.825427	0.987679	0.206604	1.06633	1.22	0.614816	0.97584	0.115436	1.00118	1.07	0.841314	0.999884	0.0487943	0.99696	1.59	0.413391	0.999995	0.0115372	0.840065	1.21	0.592876	0.999988	0.0965426	0.979538	-1.72	0.00963923	0.350882	0.00590907	0.265711	-2.17	0.0735207	0.92646	0.0022701	0.423264	106632847	100117945	0.99696	0.840065	0.979538	0.265711	0.423264
AT1G56600,1	ATGOLS2 (ARABIDOPSIS THALIANA GALACTINOL SYNTHASE 2); transferase, transferring glycosyl groups / transferase, transferring hexosyl groups [AT1G56600,1]	1.14	0.52604	0.951845	0.278107	1.00549	-1.12	0.473911	0.973689	0.363564	0.967663	1.18	0.575408	0.999884	0.0313783	0.919316	1.11	0.561124	0.999995	0.326265	0.928973	1.22	0.377319	0.999988	0.0557646	0.855415	-2.1	0.0019738	0.260984	0.00106077	0.0916085	-1.13	0.220251	0.92646	0.248548	0.958022	100549419	0.967663	0.919316	0.928973	0.855415	0.0916085	0.958022
AT1G01610,1	ATGPAT4/GPAT4 (GLYCEROL-3-PHOSPHATE ACYLTRANSFERASE 4); 1-acylglycerol-3-phosphate O-acyltransferase/ acyltransferase [AT1G01610,1]	1.34	0.0516667	0.808894	0.0788697	0.856799	1.57	0.0666313	0.971424	0.0273504	0.662746	1.57	0.00969012	0.999884	0.0154587	0.739925	1.17	0.262281	0.999995	0.250077	0.978356	1.37	0.0161895	0.999988	0.0330797	0.74638	1.06	0.476216	0.891812	0.476124	0.991961	1.15	0.524449	0.934017	0.390652	1.08	0.856799	0.662746	0.739925	0.978356	0.74638	0.991961	108000000
AT2G31570,1	ATGPX2 (GLUTATHIONE PEROXIDASE 2); glutathione peroxidase [AT2G31570,1]	1.46	0.610469	0.965854	0.0296612	0.657919	1.55	0.40856	0.971424	0.0621298	0.846417	1.58	0.403461	0.999884	0.0026857	0.415556	3.3	0.104932	0.999995	0.00203548	0.503917	1.58	0.362625	0.999988	0.0274777	0.721969	-2.03	0.00724029	0.328252	0.00187065	0.133376	-1.12	0.550622	0.93913	0.159446	1.03997	0.657919	0.846417	0.415556	0.503917	0.721969	0.133376	103996828
AT2G48150,1	ATGPX4 (GLUTATHIONE PEROXIDASE 4); glutathione peroxidase [AT2G48150,1]	-1.19	0.0683727	0.808894	0.212241	1.00927	-1.12	0.313547	0.971424	0.29062	0.97167	-1.02	0.848441	0.999884	0.538061	0.961479	-1.03	0.779898	0.999995	0.456344	0.930959	-1.05	0.411513	0.999988	0.450088	0.950069	-1.72	0.00467069	0.308957	0.00677304	0.282603	-1.09	0.484538	0.930401	0.34723	0.955567	100927263	0.97167	0.961479	0.930959	0.950069	0.282603	0.955567
AT4G11600,1	ATGPX6 (GLUTATHIONE PEROXIDASE 6); glutathione peroxidase [AT4G11600,1]	1.5	0.255313	0.884879	0.0423552	0.73213	1.32	0.365584	0.971424	0.0837063	0.920563	1.2	0.543637	0.999884	0.0607264	1.04765	2.11	0.00773588	0.999995	0.00501346	0.662938	1.27	0.290522	0.999988	0.0431491	0.794878	-1.51	0.0225131	0.42029	0.0241365	0.560485	-1.16	0.369944	0.92646	0.386391	0.936055	0.73213	0.920563	104765389	0.662938	0.794878	0.560485	0.936055
AT2G21060,1	ATGRP2B (GLYCINE-RICH PROTEIN 2B); nucleic acid binding [AT2G21060,1]	1.07	0.871449	0.991124	0.178918	1.04797	1.12	0.63832	0.977132	0.376874	1.09719	1.15	0.733257	0.999884	0.0468558	0.990038	2.38	0.0093676	0.999995	0.0016909	0.492484	1.18	0.651869	0.999988	0.143237	1.10949	1.12	0.550069	0.913563	0.222924	1.08201	-1.29	0.496265	0.931608	0.0154796	0.800232	104796924	109719116	0.990038	0.492484	110949244	108200850	0.800232
AT3G17820,1	ATGSKB6 (Arabidopsis thaliana glutamine synthase clone KB6); glutamate-ammonia ligase [AT3G17820,1]	1.94	0.0471907	0.808894	0.00615704	0.399956	2.01	0.00183032	0.971424	0.00419079	0.349065	1.78	0.235773	0.999884	0.0139653	0.720278	1.37	0.615654	0.999995	0.0684305	1.09888	1.8	0.00078427	0.999988	0.00179637	0.284875	-1.09	0.511649	0.90334	0.220088	1.00442	1.2	0.560409	0.939837	0.134484	1.14521	0.399956	0.349065	0.720278	109888288	0.284875	100442000	114520925
AT5G37600,1	ATGSR1 (Arabidopsis thaliana glutamine synthase clone R1); glutamate-ammonia ligase [AT5G37600,1]	-1.12	0.570459	0.958626	0.334062	1.05733	-1.18	0.576658	0.974423	0.206111	1.07587	1.18	0.724177	0.999884	0.0803299	1.16621	1.95	0.232921	0.999995	0.0345045	0.959466	1.34	0.176378	0.999988	0.0742693	0.919075	-1.3	0.280571	0.790103	0.122781	0.994468	-1.64	0.00916987	0.92646	0.00824963	0.6684	105732907	107587443	116620977	0.959466	0.919075	0.994468	0.6684
AT1G66200,2	ATGSR2 (Arabidopsis thaliana glutamine synthase clone R2); glutamate-ammonia ligase [AT1G66200,2]	1.03	0.85686	0.989725	0.347364	1.09562	1.11	0.761661	0.987908	0.137075	1.04256	1.48	0.406393	0.999884	0.0330264	0.931468	2.45	0.250454	0.999995	0.016221	0.881512	1.43	0.137888	0.999988	0.0421857	0.793533	-1.05	0.775238	0.96662	0.403439	1.1177	-1.49	0.00885499	0.92646	0.0191396	0.828863	109562119	104255504	0.931468	0.881512	0.793533	111769637	0.828863
AT4G02520,1	ATGSTF2 (Arabidopsis thaliana Glutathione S-transferase (class phi) 2); glutathione transferase [AT4G02520,1]	1.79	0.44934	0.937829	0.00983618	0.471312	1.65	0.333511	0.971424	0.033827	0.706042	1.21	0.658853	0.999884	0.147087	1.17892	2.08	0.257895	0.999995	0.0291122	0.929991	1.47	0.513967	0.999988	0.06233	0.877583	-1.07	0.724063	0.956817	0.245881	1.14732	-2.06	0.00469345	0.92646	0.00033459	0.175412	0.471312	0.706042	117892342	0.929991	0.877583	114731735	0.175412
AT1G02930,1	ATGSTF6 (EARLY RESPONSIVE TO DEHYDRATION 11); glutathione transferase [AT1G02930,1]	1.38	0.747492	0.979785	0.0133654	0.522906	1.67	0.360795	0.971424	0.0726864	0.888141	1.28	0.658784	0.999884	0.0108801	0.687716	2.37	0.100577	0.999995	0.0085427	0.798071	1.52	0.540514	0.999988	0.0102482	0.518365	-1.64	0.00484205	0.310016	0.00891298	0.334327	-1.34	0.193444	0.92646	0.159773	0.951577	0.522906	0.888141	0.687716	0.798071	0.518365	0.334327	0.951577
AT1G02930,1	ATGSTF6 (EARLY RESPONSIVE TO DEHYDRATION 11); glutathione transferase [AT1G02930,1]	1.54	0.715689	0.977261	0.00345496	0.32142	1.81	0.469074	0.972523	0.0107394	0.485858	1.25	0.760395	0.999884	0.00679054	0.577481	3.09	0.094708	0.999995	0.00242718	0.52	1.24	0.784512	0.999988	0.00963713	0.517823	-1.85	0.00728369	0.328851	0.00387258	0.212263	-1.35	0.201165	0.92646	0.126659	0.933931	0.32142	0.485858	0.577481	0.52	0.517823	0.212263	0.933931
AT2G47730,1	ATGSTF8 (GLUTATHIONE S-TRANSFERASE 8); glutathione transferase [AT2G47730,1]	1.64	0.251179	0.88422	0.0339899	0.6777	1.77	0.031579	0.971424	0.0185147	0.581021	1.53	0.309555	0.999884	0.0215993	0.828322	2.44	0.0638355	0.999995	0.00567333	0.698384	1.39	0.448459	0.999988	0.1436	1.07494	-1.81	0.00586879	0.315345	0.00416386	0.220368	-1.59	0.0838956	0.92646	0.0152738	0.796058	0.6777	0.581021	0.828322	0.698384	107493533	0.220368	0.796058
AT2G47730,1	ATGSTF8 (GLUTATHIONE S-TRANSFERASE 8); glutathione transferase [AT2G47730,1]	1.47	0.386443	0.921885	0.0527957	0.775183	1.6	0.0243258	0.971424	0.0316651	0.692375	1.41	0.395614	0.999884	0.0384619	0.958579	2.37	0.102151	0.999995	0.00870428	0.799753	1.37	0.441171	0.999988	0.153501	1.08784	-1.73	0.00833502	0.34039	0.00613998	0.268772	-1.58	0.0651438	0.92646	0.0221455	0.85813	0.775183	0.692375	0.958579	0.799753	108783874	0.268772	0.85813
AT2G29490,1	ATGSTU1 (GLUTATHIONE S-TRANSFERASE 19); glutathione transferase [AT2G29490,1]	5.48	0.111886	0.823491	8.08e-06	0.0257143	4.37	0.0509239	0.971424	4.645e-05	0.046	3.14	0.123767	0.999884	0.00024662	0.19625	5.44	0.231618	0.999995	0.00060051	0.304091	2.96	0.0392074	0.999988	9.156e-05	0.0868085	-1.77	0.061625	0.536367	0.00410821	0.219246	1.15	0.755288	0.969044	0.0457652	0.988077	0.0257143	0.046	0.19625	0.304091	0.0868085	0.219246	0.988077
AT1G69930,1	ATGSTU11 (Arabidopsis thaliana Glutathione S-transferase (class tau) 11); glutathione transferase [AT1G69930,1]	-1.1	0.922411	0.994388	0.0135618	0.57666	-1.1	0.889535	0.992918	0.00819241	0.589774	-1.47	0.495071	0.999884	0.00068848	0.281468	1.23	0.81236	0.999995	0.0462838	1.03774	-1.44	0.51768	0.999988	0.00182375	0.335826	-9.99	9.521e-05	0.175993	0	0	-1.06	0.791852	0.97444	0.158643	1.04713	0.57666	0.589774	0.281468	103773602	0.335826	0	104712576
AT1G69920,1	ATGSTU12 (Arabidopsis thaliana Glutathione S-transferase (class tau) 12); glutathione transferase [AT1G69920,1]	1.42	0.741673	0.979404	0.00681208	0.415267	1.35	0.739097	0.985399	0.00625735	0.39608	-1.26	0.676018	0.999884	0.0118675	0.958043	1.45	0.482378	0.999995	0.0775093	1.1023	-1.3	0.727883	0.999988	0.00055249	0.179708	-5.86	0.00067474	0.243529	4.5e-07	0.00032787	-1.24	0.37817	0.92646	0.0302267	0.915054	0.415267	0.39608	0.958043	110229999	0.179708	0.00032787	0.915054
AT1G10370,1	ATGSTU17/ERD9/GST30/GST30B (EARLY-RESPONSIVE TO DEHYDRATION 9); glutathione transferase [AT1G10370,1]	2.43	0.164782	0.856175	0.00325748	0.319033	2.4	0.177718	0.971424	0.00204434	0.27194	1.46	0.347317	0.999884	0.00975674	0.655777	2.25	0.00877783	0.999995	0.00375006	0.621227	1.59	0.375497	0.999988	0.0159979	0.605692	-1.07	0.381365	0.845913	0.361578	0.990889	1.07	0.397701	0.92646	0.419137	0.937888	0.319033	0.27194	0.655777	0.621227	0.605692	0.990889	0.937888
AT1G10370,1	ATGSTU17/ERD9/GST30/GST30B (EARLY-RESPONSIVE TO DEHYDRATION 9); glutathione transferase [AT1G10370,1]	3.18	0.11874	0.82685	0.00099053	0.19531	3.23	0.137689	0.971424	0.00034536	0.109929	1.61	0.226307	0.999884	0.00362237	0.481851	2.37	0.00592087	0.999995	0.00195009	0.499425	1.86	0.324595	0.999988	0.00628136	0.445008	1.07	0.413955	0.86198	0.397179	0.993422	1.1	0.438891	0.92646	0.247025	0.93708	0.19531	0.109929	0.481851	0.499425	0.445008	0.993422	0.93708
AT1G78380,1	ATGSTU19 (GLUTATHIONE TRANSFERASE 8); glutathione transferase [AT1G78380,1]	1.22	0.821835	0.98716	0.0184265	0.568249	2.03	0.219286	0.971424	0.0322342	0.695266	-1.26	0.645968	0.999884	0.0240041	1.13674	1.83	0.0317675	0.999995	0.0187712	0.904303	1.12	0.866746	0.999988	0.00998654	0.696432	-1.73	0.00412302	0.300979	0.00581482	0.264139	-1.6	0.103289	0.92646	0.0422827	0.98289	0.568249	0.695266	113673751	0.904303	0.696432	0.264139	0.98289
AT1G78340,1	ATGSTU22 (Arabidopsis thaliana Glutathione S-transferase (class tau) 22); glutathione transferase [AT1G78340,1]	1.45	0.721606	0.977755	0.0150112	0.534289	1.84	0.424118	0.971424	0.0289493	0.670848	1.26	0.571071	0.999884	0.0183751	0.79114	3.23	0.0820975	0.999995	0.00174521	0.492215	1.41	0.473337	0.999988	0.0971119	0.981738	-1.07	0.361688	0.835483	0.374978	0.992907	-1.61	0.00768453	0.92646	0.00724541	0.635571	0.534289	0.670848	0.79114	0.492215	0.981738	0.992907	0.635571
AT1G17180,1	ATGSTU25 (Arabidopsis thaliana Glutathione S-transferase (class tau) 25); glutathione transferase [AT1G17180,1]	1.61	0.607867	0.965826	0.00437189	0.358785	1.81	0.30131	0.971424	0.00644563	0.4006	-1.29	0.808122	0.999884	0.0015033	0.385	3.92	0.169843	0.999995	0.0013249	0.440597	-1.12	0.25576	0.999988	0.245971	0.952138	-1.63	0.00577182	0.315345	0.0101005	0.358931	-1.09	0.748632	0.968694	0.0582389	0.96075	0.358785	0.4006	0.385	0.440597	0.952138	0.358931	0.96075
AT2G29470,1	ATGSTU3 (GLUTATHIONE S-TRANSFERASE 21); glutathione transferase [AT2G29470,1]	4.58	0.0968689	0.812172	6.238e-05	0.0631818	3.74	0.0322981	0.971424	0.00010233	0.0680597	3.1	0.121633	0.999884	0.00072012	0.274274	3.27	0.354021	0.999995	0.001975	0.497232	3.85	0.014346	0.999988	2.92e-06	0.0144444	1.16	0.695418	0.952574	0.103013	0.89465	1.35	0.508321	0.93196	0.0575879	1.0565	0.0631818	0.0680597	0.274274	0.497232	0.0144444	0.89465	105649650
AT2G29420,1	ATGSTU7 (GLUTATHIONE S-TRANSFERASE 25); glutathione transferase [AT2G29420,1]	1.57	0.130137	0.832048	0.0397884	0.717834	1.44	0.111036	0.971424	0.0745095	0.892791	1.2	0.52023	0.999884	0.195979	1.05253	1.43	0.492553	0.999995	0.0804055	1.1055	1.38	0.00649053	0.999988	0.0295227	0.733328	-1.69	0.0111674	0.359049	0.00550716	0.255104	1.07	0.789574	0.974408	0.180743	1.03021	0.717834	0.892791	105253257	110550212	0.733328	0.255104	103021438
AT5G62480,1	ATGSTU9 (GLUTATHIONE S-TRANSFERASE TAU 9); glutathione transferase [AT5G62480,1]	1.27	0.798033	0.983738	0.0213927	0.589913	1.5	0.485339	0.973689	0.059877	0.834607	1.24	0.706262	0.999884	0.0190757	0.802691	2.55	0.147401	0.999995	0.00760491	0.759843	1.31	0.576624	0.999988	0.145509	1.08339	1.71	0.0014124	0.260984	0.00370181	0.283924	-1.89	0.0163882	0.92646	0.00042009	0.195	0.589913	0.834607	0.802691	0.759843	108338676	0.283924	0.195
AT2G02390,1	ATGSTZ1 (GLUTATHIONE S-TRANSFERASE 18); glutathione transferase [AT2G02390,1]	1.9	0.0250747	0.808894	0.00813496	0.444798	1.91	0.00944517	0.971424	0.00476796	0.356493	1.88	0.0961658	0.999884	0.0129157	0.707934	1.35	0.657331	0.999995	0.0620102	1.09481	1.9	0.00187404	0.999988	0.00080697	0.199778	1.23	0.580162	0.922899	0.0625185	0.778416	-1.14	0.519424	0.932717	0.06103	0.93569	0.444798	0.356493	0.707934	109480983	0.199778	0.778416	0.93569
AT2G02390,3	ATGSTZ1 (GLUTATHIONE S-TRANSFERASE 18); glutathione transferase [AT2G02390,3]	2.1	0.00794422	0.808894	0.00395292	0.342704	1.94	0.00522955	0.971424	0.00430614	0.352092	2.21	0.0602659	0.999884	0.00380302	0.492645	1.45	0.636331	0.999995	0.0436273	1.04131	1.69	0.00389151	0.999988	0.00285714	0.335937	1.33	0.368194	0.839272	0.0655976	0.789403	1.24	0.537515	0.93613	0.0853081	1.12437	0.342704	0.352092	0.492645	104130691	0.335937	0.789403	112437149
AT1G33240,1	AT-GTL1 (Arabidopsis thaliana GT2-like 1); transcription factor [AT1G33240,1]	1.02	0.775405	0.982	0.551948	0.966956	-1.04	0.798899	0.989706	0.44351	1.08017	-1.1	0.351834	0.999884	0.341184	0.945551	1.15	0.259941	0.999995	0.255287	0.983334	-1.09	0.211068	0.999988	0.320862	0.968021	-2.2	0.00281281	0.277994	0.00076298	0.073913	1.02	0.916524	0.989767	0.163674	0.970689	0.966956	108017033	0.945551	0.983334	0.968021	0.073913	0.970689
AT1G33240,1	AT-GTL1 (Arabidopsis thaliana GT2-like 1); transcription factor [AT1G33240,1]	-1.01	0.919019	0.994218	0.603484	1.01109	1.2	0.11858	0.971424	0.187198	0.994071	-1.15	0.184944	0.999884	0.236885	0.967837	-1.11	0.557569	0.999995	0.295888	0.935846	-1.1	0.161997	0.999988	0.305868	0.979408	-1.73	0.00167035	0.260984	0.00560881	0.258469	1.14	0.19133	0.92646	0.249445	0.952829	101109080	0.994071	0.967837	0.935846	0.979408	0.258469	0.952829
AT5G07830,1	ATGUS2 (ARABIDOPSIS THALIANA GLUCURONIDASE 2); beta-glucuronidase [AT5G07830,1]	-1.63	0.149083	0.844686	0.026784	0.693118	-1.61	0.00709007	0.971424	0.0253651	0.769449	-1.77	0.0771278	0.999884	0.0129716	0.978071	-1.73	0.196863	0.999995	0.0476029	0.996459	-1.96	0.0029003	0.999988	0.00031417	0.135922	-1.53	0.121736	0.644121	0.0359744	0.6787	1.01	0.969939	0.997297	0.082137	1.06665	0.693118	0.769449	0.978071	0.996459	0.135922	0.6787	106664530
AT1G69880,1	ATH8 (thioredoxin H-type 8); thiol-disulfide exchange intermediate [AT1G69880,1]	1.74	0.624056	0.966786	0.00180423	0.25283	2	0.436724	0.971424	0.00559782	0.38084	-1.03	0.960485	0.999884	0.0225412	0.959038	1.83	0.169518	0.999995	0.0318745	1.00169	1.49	0.579717	0.999988	0.00508281	0.414835	-3.84	0.00814519	0.339221	2.065e-05	0.0070229	-1.7	0.0146338	0.92646	0.00774988	0.649154	0.25283	0.38084	0.959038	100168547	0.414835	0.0070229	0.649154
AT1G69780,1	ATHB13; DNA binding / transcription factor [AT1G69780,1]	1.02	0.940989	0.995663	0.332426	1.1439	-1.16	0.221869	0.971424	0.292444	0.982594	-1.05	0.85947	0.999884	0.283913	1.11705	-1.57	0.415041	0.999995	0.0761582	1.03837	-1.08	0.393743	0.999988	0.36883	0.949257	1.6	0.00937531	0.349155	0.00566088	0.334562	1.05	0.588062	0.943207	0.410833	0.9354	114390347	0.982594	111705192	103837192	0.949257	0.334562	0.9354
AT4G40060,1	ATHB-16/ATHB16 (ARABIDOPSIS THALIANA HOMEOBOX PROTEIN 16); transcription activator/ transcription factor [AT4G40060,1]	-1.23	0.043047	0.808894	0.161694	1.01356	-1.24	0.161975	0.971424	0.114306	0.992815	-1.45	0.0521093	0.999884	0.04128	0.997327	-1.51	0.0680638	0.999995	0.0566379	1.01052	-1.22	0.19859	0.999988	0.0791055	0.950821	-3.2	0.0051389	0.310922	4.668e-05	0.0120231	-1.33	0.236503	0.92646	0.161508	0.935775	101356309	0.992815	0.997327	101052365	0.950821	0.0120231	0.935775
AT5G39760,1	ATHB23 (ARABIDOPSIS THALIANA HOMEOBOX PROTEIN 23); DNA binding / transcription factor [AT5G39760,1]	-1.52	0.171875	0.860099	0.0584444	0.821577	-1.39	0.0897615	0.971424	0.0890555	0.96651	-1.76	0.0268915	0.999884	0.009121	0.87597	-1.77	0.164747	0.999995	0.0385054	0.987841	-1.6	0.0186471	0.999988	0.00610969	0.586767	-1.5	0.00653415	0.321709	0.0199239	0.51232	1.25	0.0568356	0.92646	0.0718166	0.987692	0.821577	0.96651	0.87597	0.987841	0.586767	0.51232	0.987692
AT2G46680,1	ATHB-7 (ARABIDOPSIS THALIANA HOMEOBOX 7); transcription factor [AT2G46680,1]	1.47	0.00556012	0.808894	0.0475629	0.753734	1.15	0.338015	0.971424	0.323119	0.956124	1.03	0.881085	0.999884	0.37384	1.03932	-1.55	0.414339	0.999995	0.0802181	1.03051	1.04	0.794215	0.999988	0.272802	1.05986	-1.71	0.00803377	0.338216	0.00738207	0.297701	-1.15	0.186622	0.92646	0.226931	0.966092	0.753734	0.956124	103932459	103051124	105985858	0.297701	0.966092
AT3G12500,1	ATHCHIB (BASIC CHITINASE); chitinase [AT3G12500,1]	-1.06	0.490429	0.945717	0.470691	0.967939	-1.24	0.177596	0.971424	0.141259	0.981675	-1.18	0.267798	0.999884	0.159333	0.939899	1.07	0.758295	0.999995	0.307465	0.984614	-1.05	0.792641	0.999988	0.170029	1.07207	-3.66	0.014	0.376516	1.167e-05	0.00448276	-2.57	0.0307465	0.92646	0.0001499	0.126038	0.967939	0.981675	0.939899	0.984614	107207415	0.00448276	0.126038
AT3G12500,1	ATHCHIB (BASIC CHITINASE); chitinase [AT3G12500,1]	1.19	0.280596	0.895575	0.190048	0.955891	1.09	0.612047	0.97584	0.327003	1.01845	-1.15	0.262328	0.999884	0.219957	0.941193	-1.36	0.239893	0.999995	0.130346	0.971773	-1.05	0.738812	0.999988	0.331731	1.02339	-3.59	0.0118207	0.363358	2.558e-05	0.00808511	-1.74	0.0247716	0.92646	0.00113797	0.309207	0.955891	101845260	0.941193	0.971773	102338531	0.00808511	0.309207
AT2G17820,1	ATHK1 (HISTIDINE KINASE 1) [AT2G17820,1]	-2.32	0.00170155	0.808894	0.00158409	0.3253	-1.85	0.035953	0.971424	0.0137458	0.666529	-1.73	0.0747608	0.999884	0.00603451	0.770516	1.01	0.981848	0.999995	0.159553	1.12471	-1.75	0.0735385	0.999988	0.00210246	0.357595	-1.03	0.810653	0.972181	0.300595	1.04969	1.07	0.531978	0.93613	0.31557	0.936878	0.3253	0.666529	0.770516	112470534	0.357595	104969336	0.936878
AT3G25900,1	ATHMT-1/HMT-1; homocysteine S-methyltransferase [AT3G25900,1]	-1.7	0.007856	0.808894	0.0167544	0.615507	-1.65	0.00877972	0.971424	0.0139679	0.665	-1.5	0.179461	0.999884	0.0345245	0.952982	-1.4	0.227886	0.999995	0.113951	0.977036	-1.46	0.0213023	0.999988	0.0198844	0.804074	-1.85	0.0433597	0.491204	0.00782887	0.309556	-1.06	0.675996	0.957658	0.367558	1.03197	0.615507	0.665	0.952982	0.977036	0.804074	0.309556	103196678
TC314198	ATHMTLP metallothionein-like protein {Arabidopsis thaliana} (exp=-1; wgp=0; cg=0), partial (62%) [TC314198]	2.95	0.00306672	0.808894	0.00064225	0.168353	2.34	0.020355	0.971424	0.00245299	0.286152	2.46	0.00496797	0.999884	0.00038822	0.240278	1.48	0.423027	0.999995	0.0835813	1.0193	2.43	0.0056114	0.999988	0.00015731	0.11127	1.62	0.222077	0.746544	0.0243683	0.577914	1.55	0.355531	0.92646	0.0713404	1.09815	0.168353	0.286152	0.240278	101929686	0.11127	0.577914	109815282
AT2G26150,1	ATHSFA2 (Arabidopsis thaliana heat shock transcription factor A2); DNA binding / transcription factor [AT2G26150,1]	1.08	0.741717	0.979404	0.241753	1.11171	1.04	0.879518	0.992918	0.243463	1.10189	-1.08	0.717064	0.999884	0.220206	1.14904	1.15	0.737083	0.999995	0.0713691	1.10352	1.11	0.7267	0.999988	0.137882	1.06653	-1.32	0.218553	0.743589	0.0502931	0.766995	-2.11	0.00622035	0.92646	0.00067793	0.24168	111170588	110188706	114903981	110352186	106653012	0.766995	0.24168
AT4G18880,1	AT-HSFA4A (Arabidopsis thaliana heat shock transcription factor A4A); DNA binding / transcription factor [AT4G18880,1]	1.72	0.111164	0.82287	0.022277	0.598379	1.68	0.00671203	0.971424	0.0163099	0.56037	1.45	0.158675	0.999884	0.0653611	0.957368	1.75	0.272437	0.999995	0.0516696	0.929613	1.49	0.00574609	0.999988	0.009384	0.502005	1.03	0.793702	0.969375	0.481645	1.07208	1.41	0.28677	0.92646	0.0724577	1.08491	0.598379	0.56037	0.957368	0.929613	0.502005	107207886	108491134
AT1G46264,1	AT-HSFB4 (Arabidopsis thaliana heat shock transcription factor B4); DNA binding / transcription factor [AT1G46264,1]	1.39	0.153842	0.84658	0.0777853	0.853761	-1.05	0.859017	0.992918	0.151967	1.02933	-1.31	0.5372	0.999884	0.0147967	1.0207	1.37	0.156333	0.999995	0.074717	1.00302	-1.1	0.19333	0.999988	0.323518	0.969859	-4.1	0.00374738	0.294296	9.87e-06	0.0040367	-1.17	0.506376	0.93196	0.236997	1.13707	0.853761	102933121	102069659	100302275	0.969859	0.0040367	113706569
AT1G74310,1	ATHSP101 (HEAT SHOCK PROTEIN 101); ATP binding / ATPase [AT1G74310,1]	1.31	0.277199	0.893178	0.170224	0.956312	1.38	0.316805	0.971424	0.122955	0.964961	1.2	0.274684	0.999884	0.0964055	0.944844	1.24	0.482373	0.999995	0.105485	0.951232	1.24	0.457837	0.999988	0.0703328	0.906616	-1.32	0.184866	0.71542	0.0530075	0.780608	-1.58	0.00677659	0.92646	0.0107926	0.738771	0.956312	0.964961	0.944844	0.951232	0.906616	0.780608	0.738771
AT4G25200,1	ATHSP23,6-MITO (MITOCHONDRION-LOCALIZED SMALL HEAT SHOCK PROTEIN 23,6) [AT4G25200,1]	1.24	0.594696	0.964044	0.114468	0.936122	1.6	0.114674	0.971424	0.0444423	0.760246	1.51	0.18885	0.999884	0.0073989	0.595144	2.38	0.011442	0.999995	0.00299089	0.57697	1.69	0.027321	0.999988	0.00459293	0.395116	-1.33	0.278457	0.789189	0.0484099	0.757458	-2.15	0.00388695	0.92646	0.00043939	0.199796	0.936122	0.760246	0.595144	0.57697	0.395116	0.757458	0.199796
AT5G62490,1	ATHVA22B (Arabidopsis thaliana HVA22 homologue B) [AT5G62490,1]	-1.07	0.871736	0.991124	0.0990846	0.921797	1.05	0.888374	0.992918	0.116046	1.00063	-1.91	0.141981	0.999884	0.00253691	0.504687	-1.07	0.62956	0.999995	0.370556	0.93232	-1.28	0.27831	0.999988	0.0182988	0.797097	1.52	0.00461202	0.308127	0.0183944	0.522761	-1.71	0.0132802	0.92646	0.00206903	0.413453	0.921797	100062887	0.504687	0.93232	0.797097	0.522761	0.413453
AT1G69700,1	ATHVA22C (Arabidopsis thaliana HVA22 homologue C) [AT1G69700,1]	-1.12	0.869755	0.991051	0.0799473	0.880744	-1.41	0.555564	0.974108	0.0901964	0.967348	-1.26	0.421847	0.999884	0.0517829	0.999808	-2.48	0.00906637	0.999995	0.00362259	0.574484	-1.17	0.730621	0.999988	0.120704	1.03859	1.39	0.289194	0.793737	0.0708505	0.804187	1.72	0.188186	0.92646	0.0117688	0.756768	0.880744	0.967348	0.999808	0.574484	103859249	0.804187	0.756768
AT4G24960,1	ATHVA22D (Arabidopsis thaliana HVA22 homologue D) [AT4G24960,1]	-1.61	0.0526345	0.808894	0.0251887	0.683593	-1.76	0.00966591	0.971424	0.0147608	0.676718	-1.39	0.283466	0.999884	0.0720239	0.998785	-1.3	0.728688	0.999995	0.0535979	1.06865	-1.29	0.0391467	0.999988	0.045335	0.926282	-1.37	0.115596	0.63687	0.0775028	0.896129	-1.25	0.375805	0.92646	0.0956654	1.11891	0.683593	0.676718	0.998785	106864877	0.926282	0.896129	111890814
AT4G21270,1	ATK1 (ARABIDOPSIS THALIANA KINESIN 1); microtubule motor [AT4G21270,1]	-1.13	0.813074	0.985999	0.0597567	0.827238	-1.38	0.16798	0.971424	0.0906764	0.967837	-1.11	0.813087	0.999884	0.0802691	1.10879	-1.85	0.155599	0.999995	0.0311927	0.967974	-1.02	0.85231	0.999988	0.455809	1.04935	1.93	0.00542573	0.312326	0.001644	0.202936	1.17	0.234445	0.92646	0.30722	0.945389	0.827238	0.967837	110878797	0.967974	104934643	0.202936	0.945389
AT4G05190,1	ATK5 (Arabidopsis thaliana kinesin 5); microtubule motor [AT4G05190,1]	-1.67	0.236369	0.878793	0.018354	0.630116	-1.69	0.0523439	0.971424	0.018788	0.723621	-1.48	0.456378	0.999884	0.0763527	1.13885	-1.89	0.362821	0.999995	0.0446843	1.0118	-1.07	0.269963	0.999988	0.386719	0.96135	1.61	0.00235003	0.272006	0.00692541	0.36137	-1.04	0.747631	0.968659	0.350087	0.949853	0.630116	0.723621	113885033	101179878	0.96135	0.36137	0.949853
AT3G16720,1	ATL2 (Arabidopsis T?xicos en Levadura 2); protein binding / zinc ion binding [AT3G16720,1]	-1.12	0.615808	0.966295	0.205747	1.04032	-1.01	0.971617	0.997876	0.298656	1.06328	-1.03	0.807305	0.999884	0.50111	1.0071	1.17	0.439295	0.999995	0.242302	0.927772	-1.06	0.672113	0.999988	0.247902	0.999064	-1.85	0.00096172	0.254805	0.00288744	0.173878	-1.33	0.286082	0.92646	0.0686518	1.04841	104031898	106327555	100710233	0.927772	0.999064	0.173878	104840987
AT3G25520,1	ATL5 (A, THALIANA RIBOSOMAL PROTEIN L5); structural constituent of ribosome [AT3G25520,1]	1.11	0.429831	0.933573	0.29612	0.970488	-1.22	0.396062	0.971424	0.0901993	0.965421	1.14	0.514414	0.999884	0.103828	0.958624	-1.01	0.945692	0.999995	0.476074	0.956945	1.02	0.819981	0.999988	0.514403	0.990368	1.81	0.00197955	0.260984	0.00273753	0.251526	1.05	0.645068	0.950929	0.559708	0.957074	0.970488	0.965421	0.958624	0.956945	0.990368	0.251526	0.957074
AT5G66190,1	ATLFNR1 (LEAF FNR 1); NADPH dehydrogenase/ electron transporter, transferring electrons within the cyclic electron transport pathway of photosynthesis/ electron transporter, transferring electrons within the noncyclic electron transport pathway of photosy [AT5G66190,1]	1.58	0.00675216	0.808894	0.0308476	0.664072	1.6	0.00712084	0.971424	0.0271642	0.662194	1.62	0.0123537	0.999884	0.0162522	0.755981	1.16	0.464233	0.999995	0.283462	0.927218	1.41	0.062093	0.999988	0.0288037	0.72929	1.09	0.268895	0.782169	0.366537	1.00393	1.35	0.0364871	0.92646	0.070736	0.993626	0.664072	0.662194	0.755981	0.927218	0.72929	100393404	0.993626
AT5G55230,1	ATMAP65-1 (MICROTUBULE-ASSOCIATED PROTEINS 65-1); microtubule binding [AT5G55230,1]	-1.28	0.222498	0.875379	0.134636	0.966708	-1.42	0.0164534	0.971424	0.0513233	0.900067	-1.25	0.303363	0.999884	0.152098	0.938204	-1.46	0.314252	0.999995	0.112559	0.931441	-1.36	0.00589498	0.999988	0.0294747	0.88151	-1.1	0.62127	0.934355	0.257515	1.14698	-1.04	0.714559	0.963618	0.455309	0.981607	0.966708	0.900067	0.938204	0.931441	0.88151	114697754	0.981607
AT4G25110,1	ATMC2 (METACASPASE 2); caspase [AT4G25110,1]	2.26	0.00510629	0.808894	0.00230712	0.278618	2.06	0.0156839	0.971424	0.00265204	0.297683	2.18	0.0670023	0.999884	0.00394462	0.49796	1.16	0.765006	0.999995	0.124882	1.11926	1.49	0.0530396	0.999988	0.00779745	0.472748	1.04	0.825686	0.974909	0.311356	1.14108	1.75	0.231629	0.92646	0.0130154	0.782713	0.278618	0.297683	0.49796	111926187	0.472748	114108259	0.782713
AT1G79310,1	ATMC7 (METACASPASE 7); caspase [AT1G79310,1]	-1.24	0.673602	0.972317	0.087227	0.892745	-1.31	0.538812	0.974108	0.0744729	0.943874	-1.62	0.0956872	0.999884	0.0136403	0.95121	-2.36	0.00773558	0.999995	0.00480477	0.603127	-1.38	0.198589	0.999988	0.0681843	0.982357	1.44	0.135811	0.662884	0.0703175	0.801814	1.46	0.304892	0.92646	0.053731	1.04694	0.892745	0.943874	0.95121	0.603127	0.982357	0.801814	104694359
AT5G56580,1	ATMKK6 (ARABIDOPSIS NQK1); kinase [AT5G56580,1]	-1.97	0.0530658	0.808894	0.00731296	0.504458	-2.26	0.00359111	0.971424	0.0011263	0.29875	-1.46	0.384919	0.999884	0.107752	1.09949	-1.99	0.328279	0.999995	0.0398099	0.993247	-1.11	0.207762	0.999988	0.297562	0.968461	1.53	0.00359648	0.291133	0.0129101	0.458772	1.05	0.725384	0.965824	0.415153	1.00923	0.504458	0.29875	109949352	0.993247	0.968461	0.458772	100922855
AT3G16400,1	ATMLP-470 (MYROSINASE-BINDING PROTEIN-LIKE PROTEIN-470) [AT3G16400,1]	1.55	0.164069	0.855795	0.0531722	0.778148	2.1	0.00347578	0.971424	0.0039316	0.34152	1.57	0.134979	0.999884	0.0408637	0.960503	1.37	0.564625	0.999995	0.0811402	1.11049	1.28	0.0347363	0.999988	0.0689224	0.901209	-1.11	0.677319	0.948669	0.117458	1.01496	1.46	0.0458618	0.92646	0.0481	0.995238	0.778148	0.34152	0.960503	111049447	0.901209	101496219	0.995238
AT1G07880,1	ATMPK13 (ARABIDOPSIS THALIANA MAP KINASE 13); MAP kinase/ kinase [AT1G07880,1]	-2.15	0.061748	0.808894	0.00422872	0.439254	-2.39	0.00765571	0.971424	0.00088281	0.273194	-1.99	0.214123	0.999884	0.0200898	0.934833	-2.63	0.171029	0.999995	0.00991338	0.735042	-1.35	0.0313353	0.999988	0.0409382	0.907607	-1.07	0.477333	0.892485	0.385557	0.987904	-1.36	0.128079	0.92646	0.0278639	0.898459	0.439254	0.273194	0.934833	0.735042	0.907607	0.987904	0.898459
AT3G59140,1	ATMRP14 (Arabidopsis thaliana multidrug resistance-associated protein 14) [AT3G59140,1]	4.75	0.0586907	0.808894	5.453e-05	0.06075	3.76	0.0919427	0.971424	0.00034155	0.11029	2.38	0.00606915	0.999884	0.0002639	0.202759	2.42	0.0405479	0.999995	0.00468785	0.654859	2.5	0.240214	0.999988	0.00690274	0.45503	1.43	0.0543026	0.520726	0.0166287	0.507194	1.38	0.0467146	0.92646	0.0321601	0.96118	0.06075	0.11029	0.202759	0.654859	0.45503	0.507194	0.96118
AT4G38800,1	ATMTN1; catalytic/ methylthioadenosine nucleosidase [AT4G38800,1]	1.09	0.698539	0.974712	0.223228	1.07042	-1.1	0.529403	0.974108	0.376481	0.9699	-1	0.995443	0.999884	0.425323	1.01448	-1.27	0.221872	0.999995	0.156897	0.983954	-1.02	0.903608	0.999988	0.292648	1.13423	-1.43	0.00688243	0.323709	0.0263177	0.583758	-1.02	0.845912	0.981067	0.397328	0.955683	107041505	0.9699	101447639	0.983954	113423141	0.583758	0.955683
AT2G39450,1	ATMTP11/MTP11; cation transmembrane transporter/ manganese ion transmembrane transporter/ manganese:hydrogen antiporter [AT2G39450,1]	-1.74	0.144605	0.842498	0.0176422	0.625932	-2	0.00556048	0.971424	0.00501795	0.508205	-1.83	0.0584157	0.999884	0.010879	0.943171	-2.12	0.115112	0.999995	0.0160397	0.822509	-1.96	0.0180939	0.999988	0.00051928	0.175303	1.06	0.657482	0.944234	0.300717	1.04934	-1.33	0.129895	0.92646	0.0720008	0.951289	0.625932	0.508205	0.943171	0.822509	0.175303	104934084	0.951289
AT3G23250,1	AtMYB15/AtY19/MYB15 (myb domain protein 15); DNA binding / transcription factor [AT3G23250,1]	3	0.083469	0.808894	0.00108478	0.206581	2.23	0.179478	0.971424	0.00204614	0.271369	2.21	0.0205422	0.999884	0.002078	0.394043	1.34	0.135614	0.999995	0.118854	1.00217	1.97	0.308532	0.999988	0.00111956	0.241014	-1.98	0.00744641	0.331495	0.00156366	0.117504	1.31	0.39109	0.92646	0.226169	1.04087	0.206581	0.271369	0.394043	100217137	0.241014	0.117504	104087208
AT3G23250,2	AtMYB15/AtY19/MYB15 (myb domain protein 15); DNA binding [AT3G23250,2]	2.89	0.0845709	0.808894	0.00147996	0.226632	2.38	0.15651	0.971424	0.00187492	0.256288	2.22	0.0130508	0.999884	0.00137314	0.328978	1.54	0.0286257	0.999995	0.0437669	1.00576	1.82	0.318289	0.999988	0.00424734	0.382364	-1.88	0.00992795	0.35308	0.0025064	0.159785	1.3	0.43116	0.92646	0.254009	1.10215	0.226632	0.256288	0.328978	100575532	0.382364	0.159785	110215298
AT3G05330,1	ATN/ATTAN (TANGLED) [AT3G05330,1]	-2.12	0.0299441	0.808894	0.00329743	0.418632	-2.2	0.00171356	0.971424	0.00217338	0.381299	-1.5	0.409937	0.999884	0.0938077	1.14765	-2.05	0.289284	0.999995	0.0378475	0.9425	1.03	0.801562	0.999988	0.49942	1.06842	1.3	0.0382373	0.479786	0.0706983	0.804304	-1.31	0.124396	0.92646	0.0986969	0.958466	0.418632	0.381299	114765460	0.9425	106841815	0.804304	0.958466
AT3G15510,1	ATNAC2 (Arabidopsis thaliana NAC domain containing protein 2); transcription factor [AT3G15510,1]	1.19	0.53626	0.953261	0.161818	1.02326	1.34	0.183857	0.971424	0.127983	0.989427	1.2	0.520001	0.999884	0.194413	1.04756	1.21	0.640087	0.999995	0.149037	1.12872	1.11	0.344625	0.999988	0.299229	0.934185	-1.75	0.00464855	0.308957	0.00520645	0.247082	1.05	0.636062	0.949897	0.492859	0.96045	102326096	0.989427	104756152	112872026	0.934185	0.247082	0.96045
AT5G11670,1	ATNADP-ME2 (NADP-MALIC ENZYME 2); malate dehydrogenase (oxaloacetate-decarboxylating) (NADP+)/ malic enzyme/ oxidoreductase, acting on NADH or NADPH, NAD or NADP as acceptor [AT5G11670,1]	-1.38	0.343196	0.914743	0.0607129	0.831946	-1.49	0.0145234	0.971424	0.0353469	0.838281	-1.38	0.219476	0.999884	0.10379	0.948023	-1.63	0.36411	0.999995	0.0715769	0.98861	-1.56	0.00390173	0.999988	0.00391746	0.504538	1.07	0.748986	0.962085	0.134769	0.960123	-1.19	0.292054	0.92646	0.28481	0.933763	0.831946	0.838281	0.948023	0.98861	0.504538	0.960123	0.933763
AT5G28290,1	ATNEK3; kinase [AT5G28290,1]	1.77	0.0279113	0.808894	0.0151584	0.535678	2.14	0.00998231	0.971424	0.00238522	0.28119	1.77	0.0718421	0.999884	0.00495332	0.529329	2.15	0.025507	0.999995	0.00713545	0.755273	1.49	0.0438187	0.999988	0.0179633	0.628814	-1.13	0.265457	0.7804	0.256371	0.988029	1.05	0.801082	0.975473	0.317527	0.97924	0.535678	0.28119	0.529329	0.755273	0.628814	0.988029	0.97924
AT3G44310,2	ATNIT1/NIT1/NITI (NITRILASE 1) [AT3G44310,2]	-1.09	0.85358	0.989725	0.0879213	0.895122	1.06	0.855404	0.992918	0.176065	1.10179	1.01	0.951792	0.999884	0.254876	1.09729	1.89	0.0958907	0.999995	0.0214227	0.93776	1.29	0.36941	0.999988	0.188821	0.989374	-1.9	0.00973427	0.351251	0.0026655	0.166359	-1.7	0.259695	0.92646	0.0789253	0.934979	0.895122	110178767	109728547	0.93776	0.989374	0.166359	0.934979
AT1G68760,1	ATNUDT1 (Arabidopsis thaliana Nudix hydrolase homolog 1); dihydroneopterin triphosphate pyrophosphohydrolase/ hydrolase [AT1G68760,1]	-1.58	0.0422091	0.808894	0.028229	0.705123	-1.56	0.00600532	0.971424	0.0274106	0.784502	-1.43	0.0862021	0.999884	0.0600128	0.990696	-1.79	0.114928	0.999995	0.0308829	0.964404	-1.48	0.0108294	0.999988	0.0123931	0.727615	-1.35	0.0501758	0.51139	0.0582052	0.811304	-1.22	0.331019	0.92646	0.212373	0.980717	0.705123	0.784502	0.990696	0.964404	0.727615	0.811304	0.980717
AT3G20660,1	ATOCT4 (ARABIDOPSIS THALIANA ORGANIC CATION/CARNITINE TRANSPORTER4); carbohydrate transmembrane transporter/ sugar:hydrogen ion symporter [AT3G20660,1]	1.8	0.0357401	0.808894	0.00949845	0.464621	1.64	0.0651406	0.971424	0.0148263	0.547382	1.18	0.609861	0.999884	0.0932732	1.13316	1.03	0.943259	0.999995	0.228471	1.13148	1.22	0.0911949	0.999988	0.0650402	0.887966	-1.67	0.00519475	0.310922	0.0059728	0.267229	1.07	0.816109	0.977346	0.155774	1.14508	0.464621	0.547382	113316249	113147707	0.887966	0.267229	114508346
AT5G01840,1	ATOFP1/OFP1 (ARABIDOPSIS THALIANA OVATE FAMILY PROTEIN 1); protein binding / transcription repressor [AT5G01840,1]	1.16	0.21726	0.873796	0.254215	0.962088	1.19	0.265013	0.971424	0.233244	0.962839	1.27	0.315975	0.999884	0.0318623	0.924984	1.61	0.0707272	0.999995	0.0226507	0.951329	1.1	0.159604	0.999988	0.232308	0.979161	-1.42	0.00834895	0.34039	0.0294827	0.612213	1.24	0.0988497	0.92646	0.0739159	0.977006	0.962088	0.962839	0.924984	0.951329	0.979161	0.612213	0.977006
AT1G05420,1	ATOFP12/OFP12 (Arabidopsis thaliana ovate family protein 12) [AT1G05420,1]	1.2	0.473005	0.942746	0.309892	1.07896	1.17	0.642339	0.977132	0.279005	1.11029	1	0.992058	0.999884	0.0595891	1.04503	1.76	0.198827	0.999995	0.0101136	0.834593	1.07	0.769511	0.999988	0.17765	1.10813	-1.92	0.00480098	0.308957	0.0025598	0.162262	-1.55	0.0657184	0.92646	0.025028	0.870648	107896419	111028755	104502558	0.834593	110812570	0.162262	0.870648
AT5G54160,1	ATOMT1 (O-METHYLTRANSFERASE 1) [AT5G54160,1]	1.77	0.00240212	0.808894	0.0146995	0.530827	1.51	0.196725	0.971424	0.0508442	0.791933	1.51	0.159148	0.999884	0.0132552	0.711663	-1.03	0.950754	0.999995	0.0995808	1.12828	1.28	0.524678	0.999988	0.0492976	0.832121	1.37	0.0101472	0.35444	0.0368374	0.654526	1.37	0.0634838	0.92646	0.0125524	0.770468	0.530827	0.791933	0.711663	112827867	0.832121	0.654526	0.770468
AT5G54160,1	ATOMT1 (O-METHYLTRANSFERASE 1) [AT5G54160,1]	1.82	0.0140706	0.808894	0.0118341	0.499384	1.53	0.149147	0.971424	0.0479678	0.77757	1.51	0.160615	0.999884	0.0138869	0.720407	1.01	0.986	0.999995	0.118625	1.11287	1.4	0.362314	0.999988	0.0472912	0.818722	1.37	0.00898355	0.347504	0.0474065	0.710572	1.37	0.0405634	0.92646	0.0149291	0.811305	0.499384	0.77757	0.720407	111287368	0.818722	0.710572	0.811305
AT4G27730,1	ATOPT6 (oligopeptide transporter 6); oligopeptide transporter [AT4G27730,1]	-1.11	0.705674	0.97549	0.177928	1.03133	-1.27	0.109663	0.971424	0.100195	0.980222	-1.47	0.268269	0.999884	0.0270699	0.960498	-2.01	0.139862	0.999995	0.0215497	0.885069	-1.48	0.00825009	0.999988	0.0092516	0.674746	-1.49	0.0894115	0.595391	0.0390938	0.69992	-1.07	0.646022	0.950975	0.490445	1.02848	103132804	0.980222	0.960498	0.885069	0.674746	0.69992	102847953
AT2G01120,1	ATORC4/ORC4 (ORIGIN RECOGNITION COMPLEX SUBUNIT 4); protein binding [AT2G01120,1]	-1.06	0.630714	0.968267	0.448852	1.0251	-1.24	0.25789	0.971424	0.109592	0.965607	-1.16	0.400507	0.999884	0.222548	0.96455	-1.02	0.915643	0.999995	0.370074	1.0478	-1.41	0.00935769	0.999988	0.012959	0.72639	-1.21	0.345496	0.82798	0.143542	1.07072	1.03	0.89666	0.987252	0.131812	1.08287	102510156	0.965607	0.96455	104780421	0.72639	107072313	108287381
AT1G26840,1	ATORC6/ORC6 (Origin recognition complex protein 6); DNA binding [AT1G26840,1]	1.6	0.380431	0.920227	0.00885037	0.453322	1.46	0.510972	0.973689	0.00377474	0.337771	1.51	0.247783	0.999884	0.0282954	0.898077	-1.29	0.665516	0.999995	0.0434992	1.00959	1.73	0.229927	0.999988	0.00051973	0.175455	2.76	0.0679494	0.554415	7.136e-05	0.0369767	1.9	0.305955	0.92646	0.00206431	0.444396	0.453322	0.337771	0.898077	100958854	0.175455	0.0369767	0.444396
AT4G11650,1	ATOSM34 (OSMOTIN 34) [AT4G11650,1]	1.36	0.710499	0.976505	0.0231812	0.606577	1.43	0.438004	0.971424	0.131621	1.03408	1.31	0.585917	0.999884	0.0959946	1.13287	3.41	0.0677212	0.999995	0.00112933	0.415909	2.07	0.285189	0.999988	0.0106746	0.525613	-1.71	0.00474499	0.308957	0.00698757	0.286986	-2.25	0.0376043	0.92646	0.00092927	0.28363	0.606577	103407793	113286811	0.415909	0.525613	0.286986	0.28363
AT1G36180,1	ATP binding / biotin binding / catalytic/ ligase [AT1G36180,1]	-1.53	0.143033	0.841097	0.0508552	0.79768	-1.46	0.159335	0.971424	0.0809986	0.956655	-1.25	0.066617	0.999884	0.114276	0.988631	1.18	0.265549	0.999995	0.224445	0.981397	-1.27	0.266326	0.999988	0.0505473	0.935419	1.86	0.00306667	0.283077	0.00125668	0.178914	-1.1	0.37516	0.92646	0.404673	0.936575	0.79768	0.956655	0.988631	0.981397	0.935419	0.178914	0.936575
AT2G45500,1	ATP binding [AT2G45500,1]	2.97	0.188641	0.862901	7.001e-05	0.0678261	2.32	0.282764	0.971424	4.6e-05	0.0465909	2.19	0.275841	0.999884	0.00038867	0.23726	1.06	0.950467	0.999995	0.0233625	0.9045	1.92	0.312672	0.999988	4.645e-05	0.0608824	1.9	0.322443	0.814428	0.00053454	0.126702	2.67	0.288603	0.92646	1.728e-05	0.077	0.0678261	0.0465909	0.23726	0.9045	0.0608824	0.126702	0.077
AT1G65840,1	ATPAO4 (POLYAMINE OXIDASE 4); amine oxidase [AT1G65840,1]	-1.22	0.197107	0.865196	0.199947	0.988655	-1.32	0.0983235	0.971424	0.107295	0.987664	-1.34	0.138758	0.999884	0.0949529	0.978785	-1.72	0.0684894	0.999995	0.032464	0.968313	-1.38	0.0124453	0.999988	0.0200779	0.804595	-2.43	0.00917097	0.348403	0.00050132	0.0574293	-1.02	0.935836	0.991841	0.19671	1.07783	0.988655	0.987664	0.978785	0.968313	0.804595	0.0574293	107783429
AT2G18130,1	ATPAP11/PAP11 (PURPLE ACID PHOSPHATASE 11); acid phosphatase/ protein serine/threonine phosphatase [AT2G18130,1]	-1.17	0.0939657	0.812156	0.234081	1.00706	-1.05	0.671096	0.979444	0.429163	0.96571	-1.03	0.722347	0.999884	0.528035	0.93809	-1.08	0.498489	0.999995	0.338344	0.94714	1.02	0.716056	0.999988	0.50871	0.935435	-2.72	0.00088362	0.254805	0.00013375	0.0242276	1.15	0.201475	0.92646	0.183551	0.958722	100706325	0.96571	0.93809	0.94714	0.935435	0.0242276	0.958722
AT2G46880,1	ATPAP14/PAP14; acid phosphatase/ protein serine/threonine phosphatase [AT2G46880,1]	-1.66	0.142628	0.841042	0.0329485	0.723989	-1.9	0.105644	0.971424	0.0211678	0.747448	-1.58	0.121431	0.999884	0.00913155	0.873219	-2.38	0.0217404	0.999995	0.00405087	0.587997	-1.5	0.0819224	0.999988	0.0113415	0.706853	-12.59	0.00011815	0.175993	0	0	1.96	0.00922978	0.92646	0.001256	0.40854	0.723989	0.747448	0.873219	0.587997	0.706853	0	0.40854
AT2G46880,2	ATPAP14/PAP14; protein serine/threonine phosphatase [AT2G46880,2]	-1.8	0.0819837	0.808894	0.0157502	0.60401	-1.67	0.0875712	0.971424	0.0306954	0.809379	-1.89	0.0327236	0.999884	0.00243616	0.493455	-2.14	0.0213583	0.999995	0.00739105	0.676304	-1.43	0.114365	0.999988	0.0170435	0.782173	-11.62	1.327e-05	0.175993	0	0	1.26	0.274566	0.92646	0.0236989	0.908838	0.60401	0.809379	0.493455	0.676304	0.782173	0	0.908838
AT4G13700,1	ATPAP23/PAP23 (purple acid phosphatase 23); acid phosphatase/ protein serine/threonine phosphatase [AT4G13700,1]	-1.27	0.134251	0.836698	0.158836	1.00617	-1.24	0.113739	0.971424	0.186958	0.994133	-1.35	0.0227666	0.999884	0.0642047	0.997973	-1.26	0.359269	0.999995	0.159504	0.930691	-1.19	0.162888	0.999988	0.182752	0.988012	-3.03	0.00143752	0.260984	6.62e-05	0.0152062	-1.1	0.567783	0.941692	0.482168	0.989856	100616547	0.994133	0.997973	0.930691	0.988012	0.0152062	0.989856
AT4G24890,1	ATPAP24/PAP24 (purple acid phosphatase 24); acid phosphatase/ protein serine/threonine phosphatase [AT4G24890,1]	1.05	0.77196	0.981717	0.323082	1.04732	-1.03	0.788942	0.989484	0.56781	1.02623	-1.22	0.226562	0.999884	0.111634	0.93455	-1.46	0.0756977	0.999995	0.0583217	1.01052	-1.08	0.433207	0.999988	0.360835	0.956126	-5.05	0.00015678	0.179554	1.8e-06	0.00111111	1.19	0.324887	0.92646	0.0441248	0.934916	104732186	102623013	0.93455	101051916	0.956126	0.00111111	0.934916
AT4G24890,1	ATPAP24/PAP24 (purple acid phosphatase 24); acid phosphatase/ protein serine/threonine phosphatase [AT4G24890,1]	-1.28	0.334076	0.912648	0.158761	0.972011	-1.21	0.363288	0.971424	0.222499	0.965044	-1.24	0.0960733	0.999884	0.147864	0.983356	-1.14	0.293526	0.999995	0.228258	0.97891	-1.15	0.257402	0.999988	0.236926	0.949104	-4.51	0.00241644	0.27448	4.04e-06	0.00197802	1.22	0.118341	0.92646	0.18279	0.975818	0.972011	0.965044	0.983356	0.97891	0.949104	0.00197802	0.975818
AT4G36350,1	ATPAP25/PAP25 (purple acid phosphatase 25); acid phosphatase/ protein serine/threonine phosphatase [AT4G36350,1]	-1.13	0.491264	0.945812	0.385683	1.02716	-1.07	0.455096	0.971424	0.442988	0.963437	-1.15	0.283101	0.999884	0.212536	0.945566	-1.29	0.183926	0.999995	0.118208	0.998668	-1.11	0.496175	0.999988	0.312814	1.01729	-8.04	0.00150516	0.260984	0	0	1.77	0.0867694	0.92646	0.0158633	0.82007	102715973	0.963437	0.945566	0.998668	101729466	0	0.82007
AT1G14700,1	ATPAP3/PAP3 (purple acid phosphatase 3); acid phosphatase/ protein serine/threonine phosphatase [AT1G14700,1]	-1.38	0.268945	0.889502	0.0853175	0.889754	-1.38	0.245295	0.971424	0.127543	0.964527	-1.49	0.160912	0.999884	0.0577449	0.978568	-1.57	0.0411109	0.999995	0.04635	1.00991	-1.32	0.18945	0.999988	0.0880315	0.979816	-1.54	0.00840506	0.34119	0.014584	0.432971	1.35	0.0400857	0.92646	0.0473334	0.993245	0.889754	0.964527	0.978568	100991200	0.979816	0.432971	0.993245
AT1G52940,1	ATPAP5/PAP5 (purple acid phosphatase 5); acid phosphatase/ protein serine/threonine phosphatase [AT1G52940,1]	-1.03	0.692857	0.973991	0.586653	0.975851	1.03	0.764344	0.987908	0.556726	0.984893	1.09	0.468003	0.999884	0.371845	0.930121	-1.08	0.498005	0.999995	0.334621	0.952434	-1.1	0.179398	0.999988	0.264873	0.978497	-9.55	0.00070363	0.243714	0	0	1.32	0.0678943	0.92646	0.0238185	0.909512	0.975851	0.984893	0.930121	0.952434	0.978497	0	0.909512
AT1G56360,1	ATPAP6/PAP6 (purple acid phosphatase 6); acid phosphatase/ protein serine/threonine phosphatase [AT1G56360,1]	1.03	0.747295	0.979785	0.500101	0.968662	1.07	0.47389	0.973689	0.409725	0.959622	-1.21	0.17846	0.999884	0.132368	0.96696	-1.04	0.731027	0.999995	0.448619	0.931165	1.02	0.680439	0.999988	0.496063	0.933934	-2.07	0.00066429	0.243529	0.00110094	0.0936259	1.02	0.82657	0.978685	0.531472	0.980291	0.968662	0.959622	0.96696	0.931165	0.933934	0.0936259	0.980291
AT2G01880,1	ATPAP7/PAP7 (purple acid phosphatase 7); acid phosphatase/ protein serine/threonine phosphatase [AT2G01880,1]	-2.03	0.00192331	0.808894	0.00472959	0.455205	-1.81	0.0195	0.971424	0.0055682	0.529062	-1.68	0.00399592	0.999884	0.0059811	0.768098	-1.59	0.114597	0.999995	0.0349309	0.969234	-1.73	0.00260762	0.999988	0.00127598	0.287172	-9.62	0.00065687	0.243529	0	0	1.49	0.0162696	0.92646	0.00729613	0.664888	0.455205	0.529062	0.768098	0.969234	0.287172	0	0.664888
AT2G41700,1	ATPase	1.97	0.0040807	0.808894	0.00611911	0.399824	1.75	0.0286314	0.971424	0.0148876	0.547828	1.35	0.120947	0.999884	0.0921592	0.949828	1.08	0.830606	0.999995	0.24115	1.13082	1.12	0.247504	0.999988	0.244845	0.953699	-1.12	0.501524	0.900295	0.273284	1.04938	1.5	0.19053	0.92646	0.0772851	0.93458	0.399824	0.547828	0.949828	113081553	0.953699	104937611	0.93458
AT4G36290,1	ATP-binding region	-1.61	0.00418206	0.808894	0.0257185	0.685449	-1.44	0.264567	0.971424	0.072383	0.937927	-1.18	0.386326	0.999884	0.130494	0.936544	1.06	0.686654	0.999995	0.433378	0.927928	-1.02	0.864763	0.999988	0.411008	1.0216	-1.1	0.718687	0.956208	0.0817048	0.910232	-1.44	0.23944	0.92646	0.152915	0.951673	0.685449	0.937927	0.936544	0.927928	102159650	0.910232	0.951673
AT3G49120,1	ATPCB/ATPERX34/PERX34/PRXCB (PEROXIDASE 34); peroxidase [AT3G49120,1]	1.42	0.741295	0.979404	0.011348	0.494804	1.78	0.456473	0.971813	0.0434835	0.756327	1.39	0.350655	0.999884	0.0570215	0.956759	2.17	0.0119644	0.999995	0.00531417	0.6766	1.96	0.380337	0.999988	0.0014196	0.26692	-3.31	0.00030991	0.200147	1.93e-05	0.00671875	-1.09	0.779049	0.973023	0.0775055	1.09276	0.494804	0.756327	0.956759	0.6766	0.26692	0.00671875	109275512
AT1G07200,1	ATP-dependent Clp protease ClpB protein-related [AT1G07200,1]	1.93	0.0266079	0.808894	0.0060206	0.396879	1.86	0.00738321	0.971424	0.00593959	0.392119	1.43	0.248884	0.999884	0.0435039	0.974181	1.21	0.675833	0.999995	0.13588	1.1259	1.29	0.102407	0.999988	0.0553191	0.853281	1.13	0.561216	0.917341	0.360971	1.14717	1.65	0.188111	0.92646	0.030818	0.96305	0.396879	0.392119	0.974181	112589996	0.853281	114716802	0.96305
AT3G16340,1	ATPDR1/PDR1 (PLEIOTROPIC DRUG RESISTANCE 1); ATPase, coupled to transmembrane movement of substances [AT3G16340,1]	2.7	0.00647635	0.808894	0.00093398	0.191797	1.87	0.133767	0.971424	0.0109486	0.48789	1.48	0.0743017	0.999884	0.0449903	0.981812	1.35	0.110363	0.999995	0.087153	1.00458	1.44	0.307354	0.999988	0.0554634	0.853734	-2.59	0.0190288	0.402271	0.00048023	0.0564644	1.2	0.44376	0.92646	0.375161	1.02296	0.191797	0.48789	0.981812	100457800	0.853734	0.0564644	102295622
AT5G40770,1	ATPHB3 (PROHIBITIN 3) [AT5G40770,1]	1.47	0.0448061	0.808894	0.0417513	0.730188	1.39	0.0364329	0.971424	0.0677568	0.872905	1.33	0.0479482	0.999884	0.0444419	0.979436	1.35	0.0755051	0.999995	0.10638	1.00471	1.28	0.0162726	0.999988	0.0539574	0.851736	1.47	0.00888368	0.345859	0.0286459	0.61136	1.42	0.239878	0.92646	0.0856014	0.988832	0.730188	0.872905	0.979436	100471047	0.851736	0.61136	0.988832
AT3G27280,1	ATPHB4 (PROHIBITIN 4) [AT3G27280,1]	1.25	0.240507	0.882344	0.143312	0.963857	1.17	0.305142	0.971424	0.208831	0.963042	1.15	0.328547	0.999884	0.252059	0.929799	1.06	0.848589	0.999995	0.285435	1.11292	1.14	0.416718	0.999988	0.178404	0.941365	1.54	0.00693432	0.323906	0.0189386	0.52224	1.2	0.643669	0.950794	0.119135	1.14762	0.963857	0.963042	0.929799	111291977	0.941365	0.52224	114762214
AT3G08720,1	ATPK19 (ARABIDOPSIS THALIANA PROTEIN KINASE 19); kinase [AT3G08720,1]	-1.01	0.981844	0.998934	0.213263	1.07081	-1.05	0.861969	0.992918	0.11807	1.00294	-1.2	0.396396	0.999884	0.138739	0.96737	-1.03	0.860295	0.999995	0.415785	0.973527	-1.2	0.476373	0.999988	0.0242619	0.843339	-3.66	0.0152424	0.383552	3.927e-05	0.0106061	-1.13	0.563066	0.940526	0.147019	1.14305	107080676	100294129	0.96737	0.973527	0.843339	0.0106061	114304974
AT3G08510,1	ATPLC2 (PHOSPHOLIPASE C 2); phospholipase C [AT3G08510,1]	-1.15	0.153004	0.84658	0.277818	0.994091	-1.13	0.285811	0.971424	0.274133	0.976949	-1.16	0.203813	0.999884	0.250529	0.957752	-1.12	0.429971	0.999995	0.295335	0.941909	-1.18	0.162008	0.999988	0.16741	0.986928	-1.75	0.00730681	0.329228	0.00591715	0.265806	1.01	0.937304	0.992066	0.31163	0.958267	0.994091	0.976949	0.957752	0.941909	0.986928	0.265806	0.958267
AT3G14310,1	ATPME3 (Arabidopsis thaliana pectin methylesterase 3) [AT3G14310,1]	-1.55	0.589885	0.963037	0.00791324	0.512544	-2.12	0.222717	0.971424	0.0131433	0.66105	-2.23	0.181307	0.999884	0.00135811	0.37358	-3.76	0.089116	0.999995	0.00191576	0.458978	-1.61	0.251652	0.999988	0.0384415	0.910218	-1.84	0.00090771	0.254805	0.0029588	0.17698	1.16	0.118728	0.92646	0.216017	0.970762	0.512544	0.66105	0.37358	0.458978	0.910218	0.17698	0.970762
AT1G65390,1	ATPP2-A5; carbohydrate binding [AT1G65390,1]	2.49	0.246723	0.883475	0.00220816	0.273333	2.87	0.142011	0.971424	0.00182824	0.257003	2.37	0.0449768	0.999884	0.00035164	0.230441	2.04	0.0404166	0.999995	0.0113256	0.832822	2.07	0.319918	0.999988	0.00537386	0.425346	1.83	0.00176282	0.260984	0.00243391	0.239956	1.19	0.291547	0.92646	0.239701	0.935597	0.273333	0.257003	0.230441	0.832822	0.425346	0.239956	0.935597
AT1G56240,1	ATPP2-B13 (Phloem protein 2-B13); carbohydrate binding [AT1G56240,1]	1.68	0.156396	0.849587	0.0334464	0.675018	1.83	0.00251217	0.971424	0.00954199	0.462688	1.82	0.180262	0.999884	0.0100709	0.660943	1.41	0.566655	0.999995	0.0695597	1.10271	1.82	0.0176275	0.999988	0.00351061	0.355545	-1.1	0.44297	0.875566	0.247535	0.990557	1.06	0.832152	0.979186	0.156663	1.03167	0.675018	0.462688	0.660943	110271078	0.355545	0.990557	103167223
AT1G56240,1	ATPP2-B13 (Phloem protein 2-B13); carbohydrate binding [AT1G56240,1]	2.59	0.0300389	0.808894	0.00119452	0.216382	2.39	0.0220049	0.971424	0.0008873	0.173421	1.77	0.211954	0.999884	0.00906019	0.642898	1.18	0.757229	0.999995	0.112091	1.11521	1.76	0.00855988	0.999988	0.00238252	0.311349	-1.02	0.814672	0.973256	0.515045	1.00467	1.5	0.179319	0.92646	0.0817903	0.960882	0.216382	0.173421	0.642898	111520652	0.311349	100466621	0.960882
AT4G01480,1	ATPPA5 (ARABIDOPSIS THALIANA PYROPHOSPHORYLASE 5); inorganic diphosphatase/ pyrophosphatase [AT4G01480,1]	-1.29	0.119009	0.82685	0.129939	0.964898	-1.31	0.133059	0.971424	0.0739996	0.943241	-1.34	0.227841	0.999884	0.0806321	0.951285	-1.25	0.519972	0.999995	0.181323	1.00648	-1.16	0.271538	0.999988	0.121145	0.94774	-2.12	0.00402769	0.298639	0.00112764	0.0955323	-1.15	0.635609	0.949897	0.164625	1.156	0.964898	0.943241	0.951285	100648022	0.94774	0.0955323	115600378
AT4G29510,1	ATPRMT11/PRMT11 (ARABIDOPSIS ARGININE METHYLTRANSFERASE 11); protein-arginine N-methyltransferase [AT4G29510,1]	1.04	0.638374	0.96959	0.462262	0.981048	1.08	0.453788	0.971424	0.4526	0.956248	1.08	0.648021	0.999884	0.265865	0.948034	1.39	0.107379	0.999995	0.094989	1.00472	1.12	0.160721	0.999988	0.197565	0.975667	1.47	0.00610154	0.318008	0.0240911	0.57563	1.05	0.554303	0.93913	0.506355	0.936089	0.981048	0.956248	0.948034	100471812	0.975667	0.57563	0.936089
AT1G13590,1	ATPSK1 (PHYTOSULFOKINE 1 PRECURSOR); growth factor [AT1G13590,1]	3.7	0.230065	0.87713	0.00018626	0.10122	3.3	0.18523	0.971424	0.00081774	0.164887	2.95	0.104647	0.999884	5.431e-05	0.100833	3.76	0.0778965	0.999995	0.00073179	0.332755	2.91	0.226437	0.999988	0.0014555	0.269129	2.22	0.00481164	0.308957	0.000377	0.107006	1.07	0.801845	0.975496	0.165587	1.03724	0.10122	0.164887	0.100833	0.332755	0.269129	0.107006	103724163
AT3G49780,1	ATPSK4 (PHYTOSULFOKINE 4 PRECURSOR); growth factor [AT3G49780,1]	1.39	0.501897	0.949927	0.029827	0.658974	1.44	0.279636	0.971424	0.0699345	0.880842	1.26	0.58509	0.999884	0.132225	1.16591	1.31	0.716947	0.999995	0.0575672	1.07786	1.21	0.463758	0.999988	0.0764261	0.927226	-3.19	0.00316221	0.283575	6.171e-05	0.0143979	-1.05	0.699561	0.962487	0.276561	0.935081	0.658974	0.880842	116590878	107786134	0.927226	0.0143979	0.935081
AT5G43350,1	ATPT1 (PHOSPHATE TRANSPORTER 1); carbohydrate transmembrane transporter/ phosphate transmembrane transporter/ sugar:hydrogen ion symporter [AT5G43350,1]	1.32	0.224122	0.875379	0.108371	0.925496	1.19	0.352083	0.971424	0.253281	0.96703	1.01	0.976643	0.999884	0.41496	1.05068	1.36	0.239266	0.999995	0.134274	0.971849	1.03	0.580596	0.999988	0.454808	0.93536	-6.01	0.003398	0.286008	4.5e-07	0.00033333	1.16	0.451264	0.927655	0.418557	0.980386	0.925496	0.96703	105068093	0.971849	0.93536	0.00033333	0.980386
AT2G38940,1	ATPT2 (PHOSPHATE TRANSPORTER 2); carbohydrate transmembrane transporter/ phosphate transmembrane transporter/ sugar:hydrogen ion symporter [AT2G38940,1]	-1.77	0.0596512	0.808894	0.0124344	0.562538	-1.67	0.274165	0.971424	0.0282285	0.79264	-1.71	0.122038	0.999884	0.00360935	0.618615	-1.4	0.206226	0.999995	0.0820113	0.991225	-1.38	0.118158	0.999988	0.0140487	0.7444	-2.56	0.0077906	0.337053	0.00019591	0.0315163	-1.45	0.452671	0.927655	0.163887	1.16673	0.562538	0.79264	0.618615	0.991225	0.7444	0.0315163	116673114
AT3G54110,1	ATPUMP1; binding / oxidative phosphorylation uncoupler [AT3G54110,1]	1.39	0.00963001	0.808894	0.0653606	0.822072	1.35	0.040193	0.971424	0.087666	0.928147	1.27	0.100722	0.999884	0.134372	0.976475	1.14	0.481675	0.999995	0.317396	0.927165	1.16	0.239197	0.999988	0.144677	0.935641	-1.06	0.46563	0.887084	0.407888	0.98451	-1.11	0.294232	0.92646	0.286902	0.955944	0.822072	0.928147	0.976475	0.927165	0.935641	0.98451	0.955944
AT1G19770,1	ATPUP14 (Arabidopsis thaliana purine permease 14); purine transmembrane transporter [AT1G19770,1]	-1.06	0.817768	0.986678	0.253852	1.10244	-1.04	0.886521	0.992918	0.181574	1.05493	-1.16	0.354165	0.999884	0.220277	0.936386	1.1	0.656382	0.999995	0.303772	0.952034	-1.15	0.415914	0.999988	0.125657	0.965618	-2.39	0.00082153	0.252477	0.00033145	0.0439583	-1.26	0.371878	0.92646	0.131222	1.10879	110244323	105493090	0.936386	0.952034	0.965618	0.0439583	110879195
AT1G19770,1	ATPUP14 (Arabidopsis thaliana purine permease 14); purine transmembrane transporter [AT1G19770,1]	-1.25	0.32469	0.911222	0.126829	0.960853	-1.21	0.433714	0.971424	0.22257	1.03364	-1.1	0.545854	0.999884	0.24088	0.950963	1.08	0.502614	0.999995	0.381186	0.949532	1.15	0.294094	0.999988	0.219738	0.933757	-2.16	0.00927302	0.349155	0.00085252	0.0788174	-1.49	0.252005	0.92646	0.0949432	0.961608	0.960853	103363509	0.950963	0.949532	0.933757	0.0788174	0.961608
AT1G19770,1	ATPUP14 (Arabidopsis thaliana purine permease 14); purine transmembrane transporter [AT1G19770,1]	1.07	0.710652	0.976593	0.402059	1.07819	1.09	0.530519	0.974108	0.396125	0.98	-1.12	0.446379	0.999884	0.30007	0.944669	1.09	0.583712	0.999995	0.351401	0.928256	-1.05	0.713564	0.999988	0.334909	1.00429	-2.16	0.00041995	0.210868	0.00080068	0.0752743	-1.09	0.576161	0.94295	0.273837	1.04133	107818627	0.98	0.944669	0.928256	100429491	0.0752743	104132633
AT4G18800,1	AtRABA1d/AtRab11B/AthSGBP (Arabidopsis Rab GTPase homolog A1d); GTP binding [AT4G18800,1]	-1.44	0.00636089	0.808894	0.0588683	0.823639	-1.28	0.111562	0.971424	0.140747	1.00205	-1.18	0.171181	0.999884	0.227589	0.962906	-1.15	0.276258	0.999995	0.228507	0.980421	-1.08	0.524206	0.999988	0.36624	0.994992	1.17	0.356133	0.833768	0.267016	1.0127	1.05	0.559122	0.939837	0.508222	0.935765	0.823639	100204830	0.962906	0.980421	0.994992	101270122	0.935765
AT1G07410,1	AtRABA2b (Arabidopsis Rab GTPase homolog A2b); GTP binding [AT1G07410,1]	-1.57	0.00616901	0.808894	0.0322578	0.721259	-1.4	0.0445748	0.971424	0.0433322	0.862425	-1.21	0.335013	0.999884	0.170077	0.960348	-1.39	0.298547	0.999995	0.131573	0.936631	-1.08	0.63808	0.999988	0.243186	1.10742	1	0.986665	0.998821	0.484402	1.04906	-1.09	0.407429	0.92646	0.340246	0.933891	0.721259	0.862425	0.960348	0.936631	110742478	104906138	0.933891
AT3G16100,1	AtRABG3c/AtRab7D (Arabidopsis Rab GTPase homolog G3c); GTP binding [AT3G16100,1]	-1.23	0.0393517	0.808894	0.168531	1.01435	-1.12	0.258049	0.971424	0.332888	0.98055	-1.17	0.119643	0.999884	0.204129	0.97803	-1.09	0.459026	0.999995	0.315756	0.956927	-1.05	0.560397	0.999988	0.474568	0.967385	-1.48	0.004947	0.310483	0.0188582	0.501707	-1.02	0.909558	0.988934	0.438295	1.00563	101434883	0.98055	0.97803	0.956927	0.967385	0.501707	100563433
AT1G63120,1	ATRBL2 (ARABIDOPSIS THALIANA RHOMBOID-LIKE 2); serine-type endopeptidase [AT1G63120,1]	-1.63	0.00421154	0.808894	0.0236165	0.67246	-1.47	0.0918222	0.971424	0.0830881	0.959712	-1.29	0.0401548	0.999884	0.0992655	0.993672	-1.04	0.870773	0.999995	0.371294	1.02783	-1.08	0.257827	0.999988	0.329752	0.965835	-1.24	0.103706	0.620455	0.11061	0.995556	-1.03	0.891834	0.986837	0.260428	0.991175	0.67246	0.959712	0.993672	102783178	0.965835	0.995556	0.991175
AT1G64060,1	ATRBOH F (RESPIRATORY BURST OXIDASE PROTEIN F); NAD(P)H oxidase [AT1G64060,1]	1.5	0.0413995	0.808894	0.0370632	0.702813	1.52	0.142138	0.971424	0.0332155	0.703159	1.6	0.116465	0.999884	0.0292886	0.908253	1.28	0.378455	0.999995	0.178977	0.927206	1.39	0.00539628	0.999988	0.0266323	0.714934	-1.5	0.00373949	0.294296	0.0183275	0.493779	1.09	0.482782	0.930401	0.328181	0.954246	0.702813	0.703159	0.908253	0.927206	0.714934	0.493779	0.954246
AT3G55660,1	ATROPGEF6/ROPGEF6 (KINASE PARTNER PROTEIN-LIKE); Rho guanyl-nucleotide exchange factor/ [AT3G55660,1]	-1.31	0.329174	0.911435	0.0994848	0.922439	-1.23	0.444865	0.971424	0.169939	1.04108	-1.24	0.585432	0.999884	0.164057	1.18181	-1.28	0.58614	0.999995	0.13448	1.10091	1.18	0.223932	0.999988	0.13752	0.948409	1.81	0.00423499	0.303411	0.00316144	0.27462	-1.09	0.411612	0.92646	0.284927	0.94327	0.922439	104108194	118181377	110090665	0.948409	0.27462	0.94327
AT3G52090,1	ATRPB13,6 (Arabidopsis thaliana RNA polymerase II 13,6 kDa subunit); DNA binding / DNA-directed RNA polymerase [AT3G52090,1]	-1.58	0.00515141	0.808894	0.0293766	0.709528	-1.5	0.0087441	0.971424	0.0345146	0.832723	-1.33	0.188135	0.999884	0.0850099	0.933744	-1.16	0.597601	0.999995	0.249673	0.997952	-1.24	0.042282	0.999988	0.105321	1.00402	1.04	0.631016	0.936369	0.503264	0.993296	-1.21	0.279341	0.92646	0.22251	0.940882	0.709528	0.832723	0.933744	0.997952	100402157	0.993296	0.940882
AT2G29540,1	ATRPC14 (Arabidopsis thaliana RNA polymerase I(A) and III(C) 14 kDa subunit); DNA binding / DNA-directed RNA polymerase [AT2G29540,1]	-1.38	0.1531	0.84658	0.0787007	0.877862	-1.36	0.0514226	0.971424	0.0769436	0.950058	-1.1	0.661457	0.999884	0.254011	1.08973	1.27	0.124793	0.999995	0.151874	1.00153	-1.07	0.371089	0.999988	0.398925	0.947666	1.45	0.00738023	0.329733	0.025239	0.583956	-1.03	0.705446	0.962621	0.550636	0.939568	0.877862	0.950058	108973099	100152805	0.947666	0.583956	0.939568
AT2G39460,1	ATRPL23A (RIBOSOMAL PROTEIN L23A); RNA binding / structural constituent of ribosome [AT2G39460,1]	-1.74	0.0286205	0.808894	0.0143858	0.585443	-1.73	0.00320346	0.971424	0.0115641	0.643346	-1.47	0.0785231	0.999884	0.0366884	0.977082	-1.04	0.913037	0.999995	0.276421	1.11848	-1.21	0.0347526	0.999988	0.123849	1.00382	1.39	0.0405486	0.484711	0.0451335	0.699075	-1.18	0.493161	0.931608	0.295054	1.01485	0.585443	0.643346	0.977082	111848452	100381851	0.699075	101485208
AT1G09180,1	ATSAR1/ATSARA1A (ARABIDOPSIS THALIANA SECRETION-ASSOCIATED RAS SUPER FAMILY 1); GTP binding [AT1G09180,1]	1.09	0.914007	0.993894	0.0385259	0.744488	1.36	0.59115	0.975212	0.108264	0.989022	1	0.993424	0.999884	0.0328634	0.93159	1.58	0.0811832	0.999995	0.0255191	0.962896	1.13	0.806528	0.999988	0.0553952	0.953833	-3.34	0.013662	0.374793	7.787e-05	0.0163679	-1.24	0.36295	0.92646	0.0714696	1.04971	0.744488	0.989022	0.93159	0.962896	0.953833	0.0163679	104971325
AT3G51970,1	ATSAT1 (ARABIDOPSIS THALIANA STEROL O-ACYLTRANSFERASE 1); acyltransferase [AT3G51970,1]	1.37	0.00992904	0.808894	0.0738506	0.845563	1.39	0.115659	0.971424	0.0898198	0.934302	1.18	0.244113	0.999884	0.233304	0.944858	-1.04	0.8637	0.999995	0.36167	1.0313	1.08	0.312966	0.999988	0.304772	0.943918	1.32	0.0962068	0.608082	0.114943	0.916791	1.29	0.0392866	0.92646	0.0719382	0.991743	0.845563	0.934302	0.944858	103130341	0.943918	0.916791	0.991743
AT1G32960,1	ATSBT3,3; subtilase [AT1G32960,1]	2.05	0.36938	0.918467	0.00522777	0.378182	2.14	0.169119	0.971424	0.0157138	0.555746	1.73	0.293341	0.999884	0.0413375	0.954523	2.85	0.183192	0.999995	0.00632546	0.722756	1.99	0.290634	0.999988	0.0242303	0.692591	-2.4	0.00091143	0.254805	0.00034155	0.0451632	1.27	0.035327	0.92646	0.0699879	0.991665	0.378182	0.555746	0.954523	0.722756	0.692591	0.0451632	0.991665
AT1G55920,1	AtSerat2;1 (SERINE ACETYLTRANSFERASE 1) [AT1G55920,1]	2.8	0.0217129	0.808894	0.00101118	0.197632	2.54	0.0200452	0.971424	0.00098043	0.179794	2.08	0.193909	0.999884	0.0057291	0.556209	1.83	0.441261	0.999995	0.0279557	0.984791	1.71	0.0503449	0.999988	0.00703941	0.457942	-2.01	0.00176515	0.260984	0.00161146	0.119683	1.27	0.401617	0.92646	0.208219	1.06242	0.197632	0.179794	0.556209	0.984791	0.457942	0.119683	106242301
AT2G17640,1	AtSerat3;1 (SERINE ACETYLTRANSFERASE-106); acetyltransferase/ serine O-acetyltransferase [AT2G17640,1]	1.47	0.00925014	0.808894	0.0479761	0.755712	1.31	0.0687107	0.971424	0.11875	1.00564	1.25	0.093662	0.999884	0.126359	0.987493	-1.07	0.784814	0.999995	0.281248	1.01223	1.09	0.380098	0.999988	0.319133	0.934851	1.03	0.754441	0.963155	0.557665	1.01661	1.13	0.371215	0.92646	0.376681	0.940779	0.755712	100564173	0.987493	101223182	0.934851	101660913	0.940779
AT5G26751,1	ATSK11 (Arabidopsis thaliana SHAGGY-related kinase 11); protein kinase [AT5G26751,1]	1.58	0.0193602	0.808894	0.0267201	0.63504	1.37	0.0282411	0.971424	0.0714968	0.885503	1.4	0.116634	0.999884	0.0742886	0.955294	-1.04	0.899689	0.999995	0.229306	1.09119	1.32	0.00882099	0.999988	0.0373269	0.770788	1.39	0.0487518	0.50704	0.0655404	0.789141	1.61	0.149468	0.92646	0.0311297	0.942747	0.63504	0.885503	0.955294	109118736	0.770788	0.789141	0.942747
AT3G47460,1	ATSMC2 (Arabidopsis thaliana structural maintenance of chromosome 2) [AT3G47460,1]	1.1	0.443732	0.937015	0.319757	0.958602	-1.01	0.952608	0.997582	0.541982	1.00268	1.02	0.914401	0.999884	0.442397	1.02351	-1.01	0.929876	0.999995	0.513002	0.936691	1.03	0.769194	0.999988	0.422149	1.01082	1.45	0.00601745	0.317713	0.0294803	0.61474	1.23	0.169995	0.92646	0.220585	0.956116	0.958602	100268180	102351287	0.936691	101082308	0.61474	0.956116
AT5G48600,1	ATSMC3 (ARABIDOPSIS THALIANA STRUCTURAL MAINTENANCE OF CHROMOSOME 3); ATP binding [AT5G48600,1]	-1.13	0.527152	0.951845	0.288496	1.00865	-1.08	0.588772	0.975212	0.333105	0.970676	-1.11	0.669946	0.999884	0.311464	1.10576	-1.23	0.56827	0.999995	0.181529	1.03995	-1.19	0.0444887	0.999988	0.108707	1.0034	1.39	0.00851731	0.34235	0.0331994	0.631965	1.14	0.497465	0.931608	0.378454	0.990101	100865431	0.970676	110575844	103995052	100339722	0.631965	0.990101
AT4G10120,1	ATSPS4F; sucrose-phosphate synthase/ transferase, transferring glycosyl groups [AT4G10120,1]	-1.37	0.185299	0.862841	0.0883939	0.896044	-1.37	0.15926	0.971424	0.119351	0.967204	-1.6	0.117027	0.999884	0.00831673	0.846142	-2.01	0.00901485	0.999995	0.0123599	0.792489	-1.51	0.0578072	0.999988	0.00827521	0.639099	-4.18	0.00544701	0.312326	9.43e-06	0.00392523	1.19	0.0763392	0.92646	0.137959	0.981844	0.896044	0.967204	0.846142	0.792489	0.639099	0.00392523	0.981844
AT1G09140,2	ATSRP30,1 (ARABIDOPSIS THALIANA SERINE/ARGININE PROTEIN 30,1); RNA binding [AT1G09140,2]	1.54	0.0265872	0.808894	0.0383529	0.712414	1.69	0.00772887	0.971424	0.0172454	0.562996	1.39	0.086791	0.999884	0.0770565	0.973243	1.51	0.102519	0.999995	0.0630153	1.00552	1.3	0.123738	0.999988	0.0848602	0.948705	-1.42	0.0194728	0.403604	0.0399098	0.705458	1.12	0.35656	0.92646	0.367169	0.937473	0.712414	0.562996	0.973243	100552419	0.948705	0.705458	0.937473
AT1G66570,1	ATSUC7 (SUCROSE-PROTON SYMPORTER 7); carbohydrate transmembrane transporter/ sucrose:hydrogen symporter/ sugar:hydrogen ion symporter [AT1G66570,1]	1.42	0.00999994	0.808894	0.0580816	0.795644	1.93	0.0117659	0.971424	0.00845474	0.443247	1.66	0.170751	0.999884	0.0163478	0.752572	1.9	0.318188	0.999995	0.0380106	0.955426	1.7	0.0166857	0.999988	0.00665634	0.452855	1.19	0.581493	0.92312	0.0651656	0.788463	1.14	0.396769	0.92646	0.221507	0.944697	0.795644	0.443247	0.752572	0.955426	0.452855	0.788463	0.944697
TA31459_3702	ATT20K12 ribosomal protein S27 {Arabidopsis thaliana} (exp=0; wgp=1; cg=0), partial (40%) [TC306264]	-1.42	0.0594699	0.808894	0.0599071	0.827007	-1.36	0.0514865	0.971424	0.0988295	0.980855	-1.13	0.42974	0.999884	0.25314	0.957418	-1.01	0.930674	0.999995	0.522624	0.935427	-1.05	0.662213	0.999988	0.515591	1.0398	1.76	0.00989913	0.352336	0.00548876	0.335055	-1.1	0.432869	0.92646	0.323799	0.943496	0.827007	0.980855	0.957418	0.935427	103979922	0.335055	0.943496
AT1G49950,3	ATTRB1/TRB1 (TELOMERE REPEAT BINDING FACTOR 1); DNA binding [AT1G49950,3]	-1.46	0.00754636	0.808894	0.0532521	0.803869	-1.37	0.19228	0.971424	0.110364	0.967276	-1.21	0.19637	0.999884	0.123301	0.960073	1.08	0.492565	0.999995	0.381889	0.951359	1.06	0.672358	0.999988	0.227845	0.97302	1.02	0.890405	0.985261	0.421598	1.10639	-1.31	0.106761	0.92646	0.12374	0.99274	0.803869	0.967276	0.960073	0.951359	0.97302	110638858	0.99274
AT4G24040,1	ATTRE1/TRE1 (TREHALASE 1); alpha,alpha-trehalase/ trehalase [AT4G24040,1]	2.08	0.0297227	0.808894	0.00634375	0.405581	2	0.0429568	0.971424	0.00963691	0.464259	1.6	0.099483	0.999884	0.0254154	0.877953	1.47	0.171815	0.999995	0.0827075	1.0005	1.26	0.439346	0.999988	0.0750366	0.921659	-2.8	0.0004362	0.210868	0.0001021	0.0202222	-1.26	0.0761356	0.92646	0.105015	0.991109	0.405581	0.464259	0.877953	100049764	0.921659	0.0202222	0.991109
AT5G59430,1	ATTRP1 (TELOMERE REPEAT BINDING PROTEIN 1); DNA binding [AT5G59430,1]	-1.27	0.405242	0.926515	0.0840036	0.885167	-1.06	0.821653	0.99126	0.149627	1.02627	-1.01	0.959485	0.999884	0.360607	1.0525	1.02	0.928666	0.999995	0.327836	1.0472	1.02	0.928296	0.999988	0.21746	1.13246	1.46	0.00759751	0.333886	0.0172883	0.511214	-1.27	0.306038	0.92646	0.049336	0.962154	0.885167	102627366	105250085	104720246	113245997	0.511214	0.962154
AT2G33770,1	ATUBC24/PHO2/UBC24 (PHOSPHATE 2); ubiquitin-protein ligase [AT2G33770,1]	1.29	0.515505	0.951505	0.0575802	0.795378	-1.08	0.742923	0.985676	0.390241	1.11212	-1.35	0.21218	0.999884	0.0340018	0.935426	-1.64	0.283497	0.999995	0.0348416	0.930536	-1.7	0.0497392	0.999988	0.0036971	0.487426	-1.42	0.00988464	0.352102	0.0279895	0.598211	1.69	0.0679068	0.92646	0.0175861	0.841751	0.795378	111211744	0.935426	0.930536	0.487426	0.598211	0.841751
AT3G62720,1	ATXT1; UDP-xylosyltransferase/ transferase/ transferase, transferring glycosyl groups [AT3G62720,1]	1.25	0.0601092	0.808894	0.129087	0.968905	1.25	0.267472	0.971424	0.157638	0.95671	1.06	0.570618	0.999884	0.454688	0.929716	-1.21	0.249749	0.999995	0.196759	0.976653	1.11	0.275085	0.999988	0.226854	0.937944	-1.6	0.00701883	0.324296	0.00865289	0.328441	-1.06	0.575535	0.942886	0.299045	0.933376	0.968905	0.95671	0.929716	0.976653	0.937944	0.328441	0.933376
AT4G30280,1	ATXTH18/XTH18 (XYLOGLUCAN ENDOTRANSGLUCOSYLASE/HYDROLASE 18); hydrolase, acting on glycosyl bonds [AT4G30280,1]	1.5	0.0479107	0.808894	0.0430973	0.735824	1.14	0.66735	0.978982	0.127296	1.02485	1.01	0.97782	0.999884	0.219355	1.08639	-1.01	0.981866	0.999995	0.0827425	1.11059	1.13	0.628026	0.999988	0.0801115	0.940693	-2.17	0.0033006	0.285925	0.00100422	0.0874023	-1.09	0.435456	0.92646	0.271133	0.938968	0.735824	102485095	108639411	111059337	0.940693	0.0874023	0.938968
AT4G30290,1	ATXTH19 (XYLOGLUCAN ENDOTRANSGLUCOSYLASE/HYDROLASE 19); hydrolase, acting on glycosyl bonds [AT4G30290,1]	-1.39	0.0887107	0.808894	0.0814005	0.883647	-1.75	0.00350343	0.971424	0.0123078	0.649834	-1.71	0.181189	0.999884	0.025395	0.938389	-1.73	0.434836	0.999995	0.0505877	1.0336	-1.22	0.0814358	0.999988	0.14217	0.995109	-4	0.00076469	0.247027	6.51e-06	0.00298969	-1.47	0.183955	0.92646	0.0740297	0.934996	0.883647	0.649834	0.938389	103360385	0.995109	0.00298969	0.934996
AT5G48070,1	ATXTH20 (XYLOGLUCAN ENDOTRANSGLUCOSYLASE/HYDROLASE 20); hydrolase, acting on glycosyl bonds [AT5G48070,1]	-1.47	0.640124	0.96959	0.00914411	0.524427	-2.27	0.219738	0.971424	0.0117499	0.643243	-1.77	0.399429	0.999884	0.0408512	1.18506	-3.11	0.295654	0.999995	0.0119685	0.791306	-1.49	0.423894	0.999988	0.0561689	0.954979	1.37	0.00922547	0.348986	0.0458395	0.704137	-1.18	0.361293	0.92646	0.0694659	0.936226	0.524427	0.643243	118505705	0.791306	0.954979	0.704137	0.936226
AT3G59950,1	autophagy 4b (APG4b) [AT3G59950,1]	-1.51	0.00749843	0.808894	0.0429296	0.765518	-1.23	0.469908	0.972915	0.16256	1.03946	-1.15	0.378147	0.999884	0.18033	0.932867	1.07	0.56394	0.999995	0.414695	0.943079	1.05	0.735063	0.999988	0.34351	1.08216	-1.26	0.312113	0.80906	0.0826989	0.914222	-1.46	0.29803	0.92646	0.152659	0.939075	0.765518	103946334	0.932867	0.943079	108215994	0.914222	0.939075
AT5G19140,1	auxin/aluminum-responsive protein	-1.06	0.815302	0.986062	0.250672	1.10108	-1.29	0.0589501	0.971424	0.130753	1.00846	-1.09	0.632317	0.999884	0.372179	1.03945	-1.29	0.465335	0.999995	0.169612	0.980595	-1.17	0.295155	0.999988	0.185466	0.963527	-1.45	0.00870347	0.34475	0.0283125	0.60079	-1.07	0.643285	0.950794	0.504548	0.98257	110107738	100846251	103945169	0.980595	0.963527	0.60079	0.98257
AT1G19840,1	auxin-responsive family protein [AT1G19840,1]	-1.64	0.00610507	0.808894	0.0231253	0.667861	-1.26	0.350766	0.971424	0.159123	0.99773	-1.16	0.436859	0.999884	0.129142	0.94997	-1.14	0.803772	0.999995	0.0778733	1.09712	-1	0.993478	0.999988	0.16943	1.10076	-1.01	0.985611	0.998616	0.146063	1.07073	1.15	0.489818	0.931454	0.190753	1.00709	0.667861	0.99773	0.94997	109711982	110076104	107072754	100709160
AT1G56150,1	auxin-responsive family protein [AT1G56150,1]	1	0.987086	0.998934	0.570096	1.0485	-1.26	0.358549	0.971424	0.102314	0.983884	-1.11	0.828836	0.999884	0.0381157	0.95961	3.01	0.0209811	0.999995	0.00034132	0.271607	1.08	0.728822	0.999988	0.135727	1.06465	-3.41	0.113579	0.634247	0.00023563	0.0362069	-1.38	0.411718	0.92646	0.0026011	0.439053	104850495	0.983884	0.95961	0.271607	106464531	0.0362069	0.439053
AT1G56150,1	auxin-responsive family protein [AT1G56150,1]	1.16	0.32785	0.911435	0.213619	0.956216	-1.21	0.526356	0.973689	0.103978	0.984584	-1.12	0.805426	0.999884	0.0379723	0.996028	2.81	0.021447	0.999995	0.00050828	0.283125	1.1	0.702518	0.999988	0.0740277	0.919147	-3.33	0.113778	0.63468	0.00028163	0.0394654	-1.17	0.743256	0.96807	0.00391365	0.511437	0.956216	0.984584	0.996028	0.283125	0.919147	0.0394654	0.511437
AT3G12830,1	auxin-responsive family protein [AT3G12830,1]	2.59	0.367705	0.918295	0.00130178	0.215651	2.85	0.175723	0.971424	0.00355505	0.332117	2.62	0.110513	0.999884	8.505e-05	0.114848	4.5	0.00128928	0.999995	4.6e-05	0.186364	2.7	0.241635	0.999988	0.00242381	0.313072	-1.79	0.0725535	0.562626	0.0117923	0.388676	-1.13	0.437671	0.92646	0.193196	0.936813	0.215651	0.332117	0.114848	0.186364	0.313072	0.388676	0.936813
AT3G25290,1	auxin-responsive family protein [AT3G25290,1]	-4.93	0.220369	0.875379	2.24e-06	0.0166667	-6.44	0.0495574	0.971424	4.26e-06	0.0633333	-6.32	0.0754039	0.999884	2.2e-07	0.01	-9.68	0.055357	0.999995	2.76e-05	0.0647368	-4.03	0.0827572	0.999988	1.57e-06	0.014	-1.44	0.0172272	0.395163	0.0270015	0.589246	1.44	0.0769174	0.92646	0.0136939	0.797686	0.0166667	0.0633333	0.01	0.0647368	0.014	0.589246	0.797686
AT5G50760,1	auxin-responsive family protein [AT5G50760,1]	-1.28	0.484442	0.944833	0.0834785	0.884023	-2.05	0.0102846	0.971424	0.00195121	0.368432	-1.4	0.575499	0.999884	0.00574615	0.748713	-5.02	0.0471961	0.999995	0.00039787	0.2364	-1.48	0.00531277	0.999988	0.0124788	0.721245	2.14	0.0128133	0.369401	0.00056483	0.131094	-1.63	0.237579	0.92646	0.0002096	0.153115	0.884023	0.368432	0.748713	0.2364	0.721245	0.131094	0.153115
AT5G53590,1	auxin-responsive family protein [AT5G53590,1]	-1.5	0.0612929	0.808894	0.0408577	0.752978	-1.78	0.00272326	0.971424	0.00902563	0.607553	-1.4	0.334061	0.999884	0.064064	0.964444	-2.38	0.172212	0.999995	0.014314	0.807418	-1.32	0.0583429	0.999988	0.0472872	0.928286	1.22	0.0617924	0.536819	0.158941	0.998973	-1.37	0.0871017	0.92646	0.0825778	0.984978	0.752978	0.607553	0.964444	0.807418	0.928286	0.998973	0.984978
AT5G13380,1	auxin-responsive GH3 family protein [AT5G13380,1]	2.05	0.0345725	0.808894	0.0048299	0.370447	2.77	0.00206437	0.971424	0.00033975	0.110511	1.71	0.105274	0.999884	0.0201524	0.817134	1.92	0.225587	0.999995	0.03508	0.968547	1.47	0.00343735	0.999988	0.0126399	0.55879	1.48	0.109459	0.6282	0.0541558	0.743924	1.36	0.378455	0.92646	0.120819	1.10657	0.370447	0.110511	0.817134	0.968547	0.55879	0.743924	110657030
AT1G72430,1	auxin-responsive protein-related [AT1G72430,1]	1.32	0.0430689	0.808894	0.0949268	0.889992	1.11	0.436494	0.971424	0.382923	0.962216	-1.21	0.374857	0.999884	0.151184	0.946749	-1.7	0.090331	0.999995	0.0356185	0.976757	-1.28	0.0732046	0.999988	0.0596293	0.964151	-2.89	0.012991	0.369401	0.00018558	0.0306296	1.08	0.397584	0.92646	0.380114	0.935951	0.889992	0.962216	0.946749	0.976757	0.964151	0.0306296	0.935951
AV531161	AV531161 Arabidopsis thaliana flower buds Columbia Arabidopsis thaliana cDNA clone FB016e05F 3'	1.77	0.00182553	0.808894	0.014097	0.526563	1.87	0.0115164	0.971424	0.00558772	0.380734	1.8	0.0941619	0.999884	0.0120517	0.695661	1.1	0.678005	0.999995	0.314982	0.988221	1.37	0.0663255	0.999988	0.0272474	0.720593	1.14	0.262426	0.778299	0.306131	0.992276	1.56	0.174004	0.92646	0.0311905	0.960546	0.526563	0.380734	0.695661	0.988221	0.720593	0.992276	0.960546
AV546207	AV546207 Arabidopsis thaliana roots Columbia Arabidopsis thaliana cDNA clone RZL10c11F 3'	1.43	0.00692124	0.808894	0.0548111	0.784358	1.89	0.0226308	0.971424	0.00474777	0.356178	1.91	0.0488918	0.999884	0.00755262	0.601	1.08	0.736419	0.999995	0.338922	1.00316	1.21	0.282621	0.999988	0.0828926	0.934274	1.28	0.208248	0.73588	0.115089	0.916804	1.49	0.168546	0.92646	0.0665527	0.935901	0.784358	0.356178	0.601	100315640	0.934274	0.916804	0.935901
AV785490	AV785490 RAFL6 Arabidopsis thaliana cDNA clone RAFL06-16-N12 3'	1.66	0.162525	0.854911	0.0463301	0.750476	1.55	0.0537644	0.971424	0.0318897	0.693543	1.77	0.0025865	0.999884	0.00450114	0.516959	-1.14	0.531353	0.999995	0.257288	0.942052	1.15	0.260004	0.999988	0.236433	0.947774	1.07	0.483274	0.894695	0.450304	0.99405	1.59	0.143727	0.92646	0.0361548	0.937264	0.750476	0.693543	0.516959	0.942052	0.947774	0.99405	0.937264
AT1G04560,1	AWPM-19-like membrane family protein [AT1G04560,1]	-1.34	0.344468	0.9149	0.0767219	0.871274	-1.44	0.109362	0.971424	0.0839489	0.961926	-1.42	0.200553	0.999884	0.0851723	0.959443	-1.43	0.0920946	0.999995	0.0764194	1.01004	-1.3	0.0888741	0.999988	0.066245	0.977163	-1.9	0.0736462	0.565217	0.0090456	0.337032	-2.13	0.00529898	0.92646	0.00044814	0.1997	0.871274	0.961926	0.959443	101004221	0.977163	0.337032	0.1997
AT1G04250,1	AXR3 (AUXIN RESISTANT 3); transcription factor [AT1G04250,1]	-2.71	0.0702708	0.808894	0.00064539	0.250087	-3.28	0.0388108	0.971424	0.00063013	0.255273	-2.48	0.0499425	0.999884	0.00038172	0.212625	-3.29	0.0027559	0.999995	0.00106817	0.374803	-2.08	0.0596727	0.999988	0.00038239	0.153514	1.13	0.832109	0.975544	0.0082034	0.384395	-1.23	0.51974	0.932717	0.33338	1.12614	0.250087	0.255273	0.212625	0.374803	0.153514	0.384395	112614388
AT1G04250,1	AXR3 (AUXIN RESISTANT 3); transcription factor [AT1G04250,1]	-3.33	0.0436544	0.808894	0.00012522	0.101455	-2.97	0.040601	0.971424	0.00097796	0.282987	-2.27	0.102793	0.999884	0.00155783	0.383536	-3.94	0.00716543	0.999995	0.00060242	0.298278	-2.93	0.0366786	0.999988	1.077e-05	0.0228571	1.04	0.912767	0.988619	0.0613067	0.774582	-1.1	0.785127	0.973987	0.0484547	1.02285	0.101455	0.282987	0.383536	0.298278	0.0228571	0.774582	102285173
EG451759	AYAMJ09TF pooled cDNA populations Arabidopsis thaliana cDNA	1.38	0.0591996	0.808894	0.0723347	0.841833	1.12	0.378901	0.971424	0.28027	0.958132	-1.1	0.551194	0.999884	0.339174	0.969615	-1.06	0.806178	0.999995	0.312738	1.04764	-1.1	0.575244	0.999988	0.121364	1.01749	-5.19	0.0394651	0.482021	1.01e-05	0.00401786	1.25	0.0838179	0.92646	0.0724667	0.981224	0.841833	0.958132	0.969615	104763521	101748781	0.00401786	0.981224
EG502139	AYASY63TF pooled cDNA populations Arabidopsis thaliana cDNA	-1.05	0.686743	0.973577	0.505158	1.03001	-1.08	0.518989	0.973689	0.446133	0.965642	-1.08	0.558555	0.999884	0.322503	0.94583	-1.19	0.229239	0.999995	0.177774	0.988321	-1.15	0.101589	0.999988	0.201429	0.995109	-1.72	0.00773553	0.336262	0.00449486	0.227614	-1.02	0.878863	0.985329	0.461101	0.976415	103000766	0.965642	0.94583	0.988321	0.995109	0.227614	0.976415
EG457990	AYAWH62TF pooled cDNA populations Arabidopsis thaliana cDNA	1.06	0.831813	0.987886	0.216232	1.09335	-1.13	0.56085	0.974108	0.278781	1.01292	-1.21	0.194377	0.999884	0.179898	0.949473	-1.06	0.706601	0.999995	0.3867	0.943177	-1.22	0.144767	0.999988	0.146321	0.991485	-3	0.0200656	0.405395	0.00017953	0.0298507	1.31	0.291368	0.92646	0.0604915	0.934874	109335414	101292336	0.949473	0.943177	0.991485	0.0298507	0.934874
EG507803	AYBCW59TFD pooled cDNA populations Arabidopsis thaliana cDNA	1.4	0.0823942	0.808894	0.0702875	0.83435	1.07	0.444877	0.971424	0.436198	0.960183	1.37	0.247521	0.999884	0.0999123	0.935959	2.33	0.00598954	0.999995	0.0021157	0.496211	-1.14	0.0830635	0.999988	0.219349	0.994008	1.55	0.25722	0.774058	0.0374395	0.661793	1.57	0.382426	0.92646	0.0783138	1.11255	0.83435	0.960183	0.935959	0.496211	0.994008	0.661793	111255384
EG521301	AYBEN66TR pooled cDNA populations Arabidopsis thaliana cDNA	1.55	0.00331209	0.808894	0.0330728	0.675121	-1.05	0.8701	0.992918	0.228576	1.0929	-1.03	0.923085	0.999884	0.0721839	1.09373	1.2	0.546512	0.999995	0.123372	0.970382	1.03	0.767472	0.999988	0.408944	0.976207	1.2	0.053885	0.520261	0.13628	0.962274	-1.69	0.0400871	0.92646	0.0061346	0.612937	0.675121	109289592	109373002	0.970382	0.976207	0.962274	0.612937
AT4G21430,1	B160; transcription factor [AT4G21430,1]	1.48	0.0371624	0.808894	0.043189	0.735981	1.54	0.00730705	0.971424	0.0318029	0.693007	1.41	0.0932092	0.999884	0.0674074	0.966669	1.11	0.75945	0.999995	0.224095	1.12406	1.2	0.0418229	0.999988	0.102607	0.99421	1.39	0.095546	0.606683	0.0805271	0.829508	1.74	0.100381	0.92646	0.0138825	0.798232	0.735981	0.693007	0.966669	112405582	0.99421	0.829508	0.798232
AT1G60660,1	B5 #5 (cytochrome b5 family protein #5); heme binding / transition metal ion binding [AT1G60660,1]	-1.61	0.031074	0.808894	0.0265511	0.690298	-1.66	0.00471379	0.971424	0.0154589	0.684091	-1.45	0.161666	0.999884	0.0587967	0.934592	-1.26	0.597127	0.999995	0.142608	1.10097	-1.42	0.0134841	0.999988	0.0238645	0.837362	1.15	0.1155	0.63687	0.206094	1.02351	-1.08	0.651768	0.951938	0.422469	1.06766	0.690298	0.684091	0.934592	110097407	0.837362	102351284	106766177
AT2G46240,1	BAG6 (ARABIDOPSIS THALIANA BCL-2-ASSOCIATED ATHANOGENE 6); calmodulin binding / protein binding [AT2G46240,1]	-1.04	0.910175	0.993894	0.199182	1.05478	1.1	0.793628	0.989706	0.192309	1.06376	-1.05	0.668407	0.999884	0.468969	0.959979	-1.03	0.921186	0.999995	0.347207	1.07237	-1.2	0.625031	0.999988	0.00812217	0.641738	1.09	0.53675	0.909696	0.323117	1.00658	-1.57	0.00764854	0.92646	0.00992841	0.715906	105477600	106376117	0.959979	107236726	0.641738	100657924	0.715906
AT5G65700,1	BAM1 (big apical meristem 1); ATP binding / kinase/ protein serine/threonine kinase [AT5G65700,1]	-1.44	0.540845	0.953898	0.0207984	0.648579	-1.55	0.219035	0.971424	0.0676536	0.931926	-1.62	0.227625	0.999884	0.0270924	0.936663	-2.66	0.126429	0.999995	0.00760356	0.680382	-1.56	0.120451	0.999988	0.0149511	0.751975	-1.59	0.00770942	0.336262	0.0138973	0.421573	-1.01	0.929153	0.991065	0.293102	1.00817	0.648579	0.931926	0.936663	0.680382	0.751975	0.421573	100817087
AT3G61190,1	BAP1 (BON ASSOCIATION PROTEIN 1) [AT3G61190,1]	1.97	0.180138	0.861857	0.0139419	0.52785	1.72	0.157083	0.971424	0.020458	0.600956	1.38	0.0750764	0.999884	0.0284323	0.901138	1.2	0.439084	0.999995	0.184913	0.927595	1.45	0.404911	0.999988	0.0117587	0.549256	-2.85	0.030486	0.454075	0.0001416	0.0247451	1.01	0.952086	0.994457	0.500713	0.966191	0.52785	0.600956	0.901138	0.927595	0.549256	0.0247451	0.966191
AT2G26710,1	BAS1/CYP734A1 (PHYB ACTIVATION TAGGED SUPPRESSOR 1); oxygen binding / steroid hydroxylase [AT2G26710,1]	-1.42	0.234438	0.878288	0.0602998	0.830371	-1.44	0.0217385	0.971424	0.0538854	0.897996	-1.47	0.308788	0.999884	0.0364355	1.13082	-1.78	0.403081	0.999995	0.0497841	1.02994	-1.44	0.00421457	0.999988	0.0126471	0.722538	1.01	0.944814	0.993968	0.221317	1.07974	-1.33	0.438468	0.92646	0.0575086	1.02181	0.830371	0.897996	113082324	102993500	0.722538	107974053	102181021
AT1G27740,1	basic helix-loop-helix (bHLH) family protein [AT1G27740,1]	-1.19	0.224651	0.87546	0.243178	0.984888	-1.09	0.644705	0.977157	0.245947	1.01115	1.11	0.767649	0.999884	0.0399381	0.963052	1.52	0.0764305	0.999995	0.0586064	1.00563	1.08	0.453013	0.999988	0.365877	0.939584	1.7	0.00318204	0.283575	0.00589157	0.338761	1.02	0.894903	0.987252	0.439726	1.03361	0.984888	101114740	0.963052	100563219	0.939584	0.338761	103360852
AT2G42280,1	basic helix-loop-helix (bHLH) family protein [AT2G42280,1]	1.98	0.100639	0.812172	0.0130531	0.518885	2.16	0.0574977	0.971424	0.00511041	0.364952	1.7	0.0687529	0.999884	0.0191681	0.805061	2.13	0.135143	0.999995	0.0156032	0.877917	1.49	0.120751	0.999988	0.0266595	0.714372	-1.59	0.0042199	0.303411	0.00966563	0.350464	1.08	0.544362	0.938883	0.352461	0.999347	0.518885	0.364952	0.805061	0.877917	0.714372	0.350464	0.999347
AT3G20440,1	BE1/EMB2729 (BRANCHING ENZYME 1); alpha-amylase [AT3G20440,1]	1.32	0.154779	0.847558	0.110693	0.930347	1.3	0.25405	0.971424	0.0808382	0.913365	1.43	0.0721158	0.999884	0.0556923	0.994799	1.11	0.733335	0.999995	0.2613	1.07659	1.34	0.0719979	0.999988	0.0372504	0.770994	1.67	0.00716378	0.326765	0.00882097	0.395453	1.23	0.536047	0.93613	0.260072	1.14298	0.930347	0.913365	0.994799	107658866	0.770994	0.395453	114298118
AT2G47770,1	benzodiazepine receptor-related [AT2G47770,1]	1.77	0.0147284	0.808894	0.0119871	0.500628	1.61	0.0160157	0.971424	0.0231134	0.628037	1.14	0.538776	0.999884	0.293356	0.996121	1.15	0.338138	0.999995	0.289302	0.959464	1.31	0.0437633	0.999988	0.0291282	0.731685	-4.18	0.0399962	0.483618	6.575e-05	0.0151813	-1.75	0.0326805	0.92646	0.00049257	0.203241	0.500628	0.628037	0.996121	0.959464	0.731685	0.0151813	0.203241
AT2G47770,1	benzodiazepine receptor-related [AT2G47770,1]	1.22	0.247846	0.883475	0.178114	0.956714	1.37	0.161848	0.971424	0.121068	0.970788	1.02	0.898599	0.999884	0.36929	1.01922	1.58	0.116247	0.999995	0.0227665	0.953496	1.1	0.343858	0.999988	0.276225	0.934426	-3.58	0.0356169	0.472762	0.00012634	0.0235565	-2.14	0.00431238	0.92646	0.00026031	0.158904	0.956714	0.970788	101921875	0.953496	0.934426	0.0235565	0.158904
AT1G62660,1	beta-fructosidase (BFRUCT3) / beta-fructofuranosidase / invertase	-1.5	0.0624672	0.808894	0.040377	0.751579	-1.36	0.167453	0.971424	0.13038	0.967079	-1.56	0.0756264	0.999884	0.0310749	0.997268	-2.02	0.0350832	0.999995	0.0148939	0.818372	-1.28	0.104853	0.999988	0.0545882	0.951706	1.68	0.00137329	0.260984	0.00475338	0.317096	1.01	0.922538	0.990199	0.319139	1.03157	0.751579	0.967079	0.997268	0.818372	0.951706	0.317096	103157305
AT1G62660,1	beta-fructosidase (BFRUCT3) / beta-fructofuranosidase / invertase	-1.56	0.133438	0.835035	0.0386186	0.744021	-1.77	0.0807185	0.971424	0.030248	0.807132	-1.5	0.193014	0.999884	0.0635162	0.962191	-2.39	0.0757861	0.999995	0.00894664	0.726193	-1.39	0.0765207	0.999988	0.0159728	0.766179	2.05	0.00223277	0.269547	0.00068152	0.139954	1.1	0.69417	0.961128	0.0542258	1.04924	0.744021	0.807132	0.962191	0.726193	0.766179	0.139954	104924446
AT1G62710,1	BETA-VPE (vacuolar processing enzyme beta); cysteine-type endopeptidase [AT1G62710,1]	-1.06	0.752481	0.980001	0.454432	1.13011	-1.01	0.880461	0.992918	0.592751	0.975151	-1.31	0.0482963	0.999884	0.0715345	0.992868	-1.29	0.176519	0.999995	0.137069	0.996919	-1.37	0.0637033	0.999988	0.0139013	0.745451	-2.81	0.00314607	0.283575	0.00011736	0.0224464	1.11	0.634529	0.949686	0.0510688	0.9547	113010594	0.975151	0.992868	0.996919	0.745451	0.0224464	0.9547
AT5G56870,1	BGAL4 (beta-galactosidase 4); beta-galactosidase [AT5G56870,1]	2.82	0.26188	0.886795	0.00084758	0.184244	2.98	0.0904189	0.971424	0.00137988	0.226066	1.57	0.307646	0.999884	0.011635	0.694083	2.43	0.00967788	0.999995	0.00241888	0.520725	1.92	0.250228	0.999988	0.00589426	0.437038	-1.49	0.00355484	0.290219	0.0190759	0.503889	1.03	0.878297	0.985329	0.203704	0.970625	0.184244	0.226066	0.694083	0.520725	0.437038	0.503889	0.970625
AT5G63800,1	BGAL6/MUM2 (MUCILAGE-MODIFIED 2); beta-galactosidase [AT5G63800,1]	-1.13	0.181236	0.862457	0.320388	0.987835	-1.09	0.383942	0.971424	0.423637	0.967315	-1.28	0.150591	0.999884	0.0678347	0.975148	-1.18	0.472318	0.999995	0.210937	0.939834	-1.19	0.101111	0.999988	0.151293	0.999001	-2.54	0.00073119	0.245175	0.00022194	0.0343403	-1.22	0.274124	0.92646	0.0494751	0.941733	0.987835	0.967315	0.975148	0.939834	0.999001	0.0343403	0.941733
AT1G61810,1	BGLU45; hydrolase, hydrolyzing O-glycosyl compounds [AT1G61810,1]	2.85	0.0408818	0.808894	0.00044634	0.145182	2.67	0.00654	0.971424	0.00029106	0.105447	2.23	0.106362	0.999884	0.00456914	0.519413	1.42	0.582009	0.999995	0.0639547	1.1025	2.13	0.00152117	0.999988	0.00018401	0.112329	1.46	0.336686	0.823176	0.0222412	0.554312	1.44	0.402603	0.92646	0.0239377	0.910939	0.145182	0.105447	0.519413	110249516	0.112329	0.554312	0.910939
AT1G61820,1	BGLU46; hydrolase, hydrolyzing O-glycosyl compounds [AT1G61820,1]	3.26	0.0854749	0.808894	0.00085342	0.184612	3.6	0.0310456	0.971424	0.00017683	0.0865934	2.9	0.00147352	0.999884	5.61e-05	0.1	1.47	0.0634686	0.999995	0.0673794	1.00578	2.63	0.106939	0.999988	0.00028073	0.128969	1	0.992064	0.999299	0.411452	1.14259	1.46	0.299908	0.92646	0.0869236	1.02228	0.184612	0.0865934	0.1	100577863	0.128969	114258865	102228078
AT5G65640,1	BHLH093 (BETA HLH PROTEIN 93); DNA binding / transcription factor [AT5G65640,1]	1.5	0.276095	0.892935	0.0302836	0.657972	-1.05	0.798302	0.989706	0.392949	1.05891	-1.28	0.289136	0.999884	0.0995258	0.936559	-1.61	0.0251518	0.999995	0.039038	0.988977	-1.22	0.0911208	0.999988	0.117661	0.999991	-3.34	0.00126972	0.260984	3.299e-05	0.0093038	1.1	0.610807	0.946075	0.301055	1.12324	0.657972	105891156	0.936559	0.988977	0.999991	0.0093038	112324274
AT1G15290,1	binding [AT1G15290,1]	1.88	0.0490635	0.808894	0.0102323	0.476458	2.22	0.00681681	0.971424	0.0028154	0.301587	1.86	0.0986077	0.999884	0.0113738	0.686775	1.29	0.537189	0.999995	0.135278	1.0685	1.52	0.091496	0.999988	0.0218951	0.669198	1.91	0.00724318	0.328252	0.00227638	0.232128	1.43	0.12198	0.92646	0.052188	0.935811	0.476458	0.301587	0.686775	106850152	0.669198	0.232128	0.935811
AT3G62650,1	binding [AT3G62650,1]	-1.79	0.0529624	0.808894	0.0131881	0.573916	-1.79	0.0368692	0.971424	0.0207302	0.741992	-1.83	0.00245649	0.999884	0.0033652	0.585781	-2.59	0.012279	0.999995	0.00415444	0.59147	-1.77	0.0159621	0.999988	0.00107984	0.264396	1.34	0.05425	0.520726	0.0668112	0.793085	-1.31	0.144757	0.92646	0.152856	0.984532	0.573916	0.741992	0.585781	0.59147	0.264396	0.793085	0.984532
AT4G15830,1	binding [AT4G15830,1]	-2.62	0.037232	0.808894	0.00069342	0.253279	-2.77	0.00411784	0.971424	0.00051793	0.248172	-1.69	0.309582	0.999884	0.0588742	1.007	-1.76	0.460737	0.999995	0.0440084	1.0114	-1.03	0.638859	0.999988	0.545504	0.971906	1.66	0.0278284	0.446861	0.0060684	0.340151	-1.38	0.27576	0.92646	0.113201	1.00681	0.253279	0.248172	100699945	101139763	0.971906	0.340151	100680537
AT4G28080,1	binding [AT4G28080,1]	1.47	0.00876901	0.808894	0.0447841	0.743266	1.6	0.020208	0.971424	0.0296066	0.673128	1.32	0.10673	0.999884	0.0783077	0.983927	1.12	0.431997	0.999995	0.336493	0.940942	1.18	0.260097	0.999988	0.166333	0.935368	1.11	0.477037	0.892328	0.156742	0.9955	1.17	0.135373	0.92646	0.156571	0.971044	0.743266	0.673128	0.983927	0.940942	0.935368	0.9955	0.971044
AT4G34830,1	binding [AT4G34830,1]	1.99	0.00455697	0.808894	0.00722342	0.422983	2.07	0.00147037	0.971424	0.00331022	0.322779	1.63	0.0129722	0.999884	0.0156887	0.743745	1.19	0.246155	0.999995	0.227735	0.979541	1.33	0.111325	0.999988	0.0590003	0.867713	1.3	0.136074	0.663138	0.137882	0.965481	1.45	0.011344	0.92646	0.0268965	0.929116	0.422983	0.322779	0.743745	0.979541	0.867713	0.965481	0.929116
AT3G56130,1	biotin/lipoyl attachment domain-containing protein [AT3G56130,1]	-1.54	0.174109	0.860783	0.0384146	0.743627	-1.77	0.00541532	0.971424	0.0113749	0.642446	-1.47	0.354702	0.999884	0.0641506	1.0997	-1.48	0.530124	0.999995	0.0741398	1.09326	-1.32	0.0400585	0.999988	0.0583205	0.961124	-1.07	0.530031	0.907688	0.353721	1.00634	-1.13	0.438939	0.92646	0.326327	0.97393	0.743627	0.642446	109969716	109325612	0.961124	100633693	0.97393
AT1G09080,1	BIP3; ATP binding [AT1G09080,1]	1.43	0.44828	0.937829	0.0579745	0.79589	1.59	0.29646	0.971424	0.0469555	0.773828	-1.02	0.852058	0.999884	0.424417	0.970528	1.22	0.233105	0.999995	0.207962	0.981064	1.19	0.420274	0.999988	0.14352	0.974239	-4.11	0.00068876	0.243714	6.51e-06	0.00295918	1.42	0.319929	0.92646	0.0709943	0.985314	0.79589	0.773828	0.970528	0.981064	0.974239	0.00295918	0.985314
AT1G09080,1	BIP3; ATP binding [AT1G09080,1]	1.14	0.57201	0.958653	0.201683	1.07089	1.26	0.203639	0.971424	0.169852	0.970877	1.1	0.494738	0.999884	0.320415	0.935168	1.2	0.434738	0.999995	0.246501	0.92693	1.26	0.0493898	0.999988	0.0495348	0.832656	-2.58	0.00024123	0.185338	0.00018873	0.0309191	1.18	0.550532	0.93913	0.32746	1.10718	107088720	0.970877	0.935168	0.92693	0.832656	0.0309191	110718060
BP570460	BP570460 RAFL14 Arabidopsis thaliana cDNA clone RAFL14-72-K20 3'	-1.02	0.785059	0.98269	0.616999	0.980224	-1.23	0.130117	0.971424	0.15173	0.994837	-1.1	0.452293	0.999884	0.368652	0.933791	-1.19	0.462565	0.999995	0.244412	0.937557	-1.05	0.498402	0.999988	0.481012	0.950216	-2.14	0.00210729	0.266416	0.00093151	0.0833534	-1.09	0.757849	0.969044	0.118726	1.15593	0.980224	0.994837	0.933791	0.937557	0.950216	0.0833534	115592528
BP603107	BP603107 RAFL16 Arabidopsis thaliana cDNA clone RAFL16-57-H03 3'	1.45	0.00864746	0.808894	0.0522499	0.772515	1.22	0.110674	0.971424	0.174421	0.996458	1.46	0.0799185	0.999884	0.0477869	0.991378	1.06	0.694679	0.999995	0.43578	0.92837	1.13	0.106959	0.999988	0.193273	0.985882	1.03	0.786307	0.96899	0.519141	1.01976	1.12	0.227751	0.92646	0.310581	0.953604	0.772515	0.996458	0.991378	0.92837	0.985882	101975623	0.953604
BP635512	BP635512 RAFL18 Arabidopsis thaliana cDNA clone RAFL18-01-F11 3'	1.22	0.0688811	0.808894	0.146243	0.998604	1.49	0.0097574	0.971424	0.0433069	0.7568	1.47	0.152226	0.999884	0.0533679	0.958992	1.06	0.585516	0.999995	0.426826	0.940487	1.12	0.353532	0.999988	0.277878	0.935545	1.07	0.376877	0.843516	0.416101	0.999198	-1.02	0.796315	0.975106	0.575039	0.957081	0.998604	0.7568	0.958992	0.940487	0.935545	0.999198	0.957081
BP859106	BP859106 RAFL21 Arabidopsis thaliana cDNA clone RAFL25-39-I11 5'	1.33	0.222445	0.875379	0.0940027	0.888431	2.17	0.00206069	0.971424	0.00225012	0.280868	1.87	0.0824342	0.999884	0.0124283	0.704618	1.64	0.269842	0.999995	0.0653862	0.934102	1.57	0.00400179	0.999988	0.00689197	0.454993	1.07	0.380151	0.845225	0.409356	0.995986	1.1	0.489217	0.931454	0.336338	0.995104	0.888431	0.280868	0.704618	0.934102	0.454993	0.995986	0.995104
AT4G02110,1	BRCT domain-containing protein [AT4G02110,1]	-1.02	0.78521	0.98269	0.597708	1.00347	1.18	0.174742	0.971424	0.245082	0.984653	1.03	0.726348	0.999884	0.538663	0.929759	1.1	0.45816	0.999995	0.349633	0.950031	-1.06	0.568563	0.999988	0.301284	0.972232	1.53	0.00393954	0.2952	0.0142886	0.477667	1.15	0.364999	0.92646	0.342259	0.938674	100347193	0.984653	0.929759	0.950031	0.972232	0.477667	0.938674
AT3G23620,1	brix domain-containing protein [AT3G23620,1]	1.79	0.443177	0.937015	0.00123827	0.215547	1.66	0.522451	0.973689	0.00026682	0.100763	1.87	0.350248	0.999884	0.00108074	0.29546	-1.3	0.80114	0.999995	0.00569992	0.639798	1.65	0.503728	0.999988	2.828e-05	0.0466667	2.17	0.250835	0.769205	8.999e-05	0.0431183	2.27	0.301297	0.92646	0.00016404	0.143333	0.215547	0.100763	0.29546	0.639798	0.0466667	0.0431183	0.143333
AT5G67480,1	BT4 (BTB AND TAZ DOMAIN PROTEIN 4); protein binding / transcription regulator [AT5G67480,1]	1.85	0.0256653	0.808894	0.00866411	0.45369	1.55	0.236252	0.971424	0.0266826	0.659108	1.36	0.0299064	0.999884	0.0638425	0.99825	1.17	0.260902	0.999995	0.23098	0.982459	1.14	0.613771	0.999988	0.0642595	0.885719	-1.35	0.00979746	0.351251	0.0463534	0.743289	1.38	0.0225018	0.92646	0.0454302	0.995396	0.45369	0.659108	0.99825	0.982459	0.885719	0.743289	0.995396
AT1G49320,1	BURP domain-containing protein [AT1G49320,1]	2.09	0.097351	0.812172	0.00397693	0.34345	1.95	0.0769271	0.971424	0.00343432	0.326311	2.11	0.110587	0.999884	0.00374871	0.489883	1.37	0.265023	0.999995	0.130302	0.954801	1.76	0.066931	0.999988	0.00341883	0.356792	2.41	0.00966142	0.350882	0.0001618	0.0621552	1.79	0.194933	0.92646	0.0240337	0.913035	0.34345	0.326311	0.489883	0.954801	0.356792	0.0621552	0.913035
AT1G49320,1	BURP domain-containing protein [AT1G49320,1]	-1.06	0.38972	0.922315	0.461493	0.970379	1.21	0.0992197	0.971424	0.188314	0.998098	1.54	0.0653342	0.999884	0.0358193	0.944485	-1.01	0.955692	0.999995	0.506949	0.953406	1.48	0.0657521	0.999988	0.0328367	0.748093	2.29	0.0004874	0.210868	0.00021543	0.0761905	1.14	0.262443	0.92646	0.210032	0.937848	0.970379	0.998098	0.944485	0.953406	0.748093	0.0761905	0.937848
AT1G47960,1	C/VIF1 (CELL WALL / VACUOLAR INHIBITOR OF FRUCTOSIDASE 1); pectinesterase inhibitor [AT1G47960,1]	1.22	0.654314	0.970365	0.0488809	0.760024	1.06	0.863546	0.992918	0.115257	1.00021	-1.18	0.218926	0.999884	0.228039	0.954456	-1.57	0.143146	0.999995	0.0566374	1.00899	-1.17	0.415335	0.999988	0.252184	1.00024	-4.1	0.0142551	0.377723	1.773e-05	0.00622047	1.04	0.777512	0.97241	0.463654	1.04072	0.760024	100021227	0.954456	100899026	100023652	0.00622047	104071550
AT1G70790,2	C2 domain-containing protein [AT1G70790,2]	-1.51	0.0454855	0.808894	0.0434781	0.767923	-1.57	0.0393008	0.971424	0.0399518	0.846567	-1.27	0.0580441	0.999884	0.0937355	0.99044	-1.34	0.109474	0.999995	0.104603	1.00829	-1.26	0.216994	0.999988	0.131481	0.9785	-1.49	0.00449218	0.306193	0.019989	0.513401	-1.19	0.17725	0.92646	0.242933	0.968754	0.767923	0.846567	0.99044	100828621	0.9785	0.513401	0.968754
AT2G01540,1	C2 domain-containing protein [AT2G01540,1]	1.68	0.00551846	0.808894	0.0200891	0.579424	1.47	0.0182212	0.971424	0.0459751	0.768758	1.17	0.245445	0.999884	0.256235	0.942146	1.05	0.721253	0.999995	0.454627	0.92768	1.08	0.340597	0.999988	0.304672	0.937091	-1.31	0.234183	0.755962	0.0560671	0.799251	1.5	0.168367	0.92646	0.0765278	0.949758	0.579424	0.768758	0.942146	0.92768	0.937091	0.799251	0.949758
AT3G16510,1	C2 domain-containing protein [AT3G16510,1]	1.21	0.41619	0.929997	0.161528	1.01193	1.44	0.179452	0.971424	0.0645534	0.857671	1.17	0.385709	0.999884	0.144248	0.93214	1.41	0.0598017	0.999995	0.0699262	1.00585	1.15	0.581712	0.999988	0.108371	1.01072	-1.98	0.00328088	0.285925	0.0015971	0.118815	1.11	0.311451	0.92646	0.378773	0.939613	101193312	0.857671	0.93214	100585189	101072206	0.118815	0.939613
AT3G55470,1	C2 domain-containing protein [AT3G55470,1]	1.33	0.377793	0.919863	0.0821036	0.867402	1.35	0.213828	0.971424	0.12642	0.956135	1.31	0.356344	0.999884	0.0600193	0.950851	2.2	0.00762108	0.999995	0.00399197	0.637599	1.43	0.15471	0.999988	0.0317169	0.748607	-1.13	0.304053	0.803626	0.316447	0.98817	-1.27	0.0705424	0.92646	0.121299	0.995502	0.867402	0.956135	0.950851	0.637599	0.748607	0.98817	0.995502
AT5G03435,1	C2 domain-containing protein [AT5G03435,1]	-1.01	0.898569	0.992862	0.589205	1.04034	-1.14	0.377328	0.971424	0.232012	0.965647	-1.4	0.0601589	0.999884	0.061986	0.989593	-1.34	0.103644	0.999995	0.102356	1.00859	-1.37	0.00821881	0.999988	0.0289065	0.873901	-1.16	0.39583	0.853882	0.21416	1.05049	-1.06	0.790211	0.974408	0.148049	1.16693	104034194	0.965647	0.989593	100858560	0.873901	105048986	116693413
AT5G12300,1	C2 domain-containing protein [AT5G12300,1]	1.73	0.11461	0.825479	0.0134426	0.522258	1.65	0.110443	0.971424	0.0138479	0.536134	1.83	0.207385	0.999884	0.00622863	0.561862	-1.05	0.911913	0.999995	0.129047	1.12596	1.57	0.00593367	0.999988	0.00612517	0.442383	2.1	0.00644629	0.321319	0.00067277	0.138796	1.64	0.112793	0.92646	0.0229743	0.910836	0.522258	0.536134	0.561862	112595524	0.442383	0.138796	0.910836
AT5G04340,1	C2H2 (ZINC FINGER OF ARABIDOPSIS THALIANA 6); nucleic acid binding / transcription factor/ zinc ion binding [AT5G04340,1]	1.42	0.672676	0.972212	0.0201414	0.579432	1.53	0.511799	0.973689	0.0522138	0.800396	1.56	0.218661	0.999884	0.0240979	0.861147	1.83	0.0876141	0.999995	0.0241244	0.955582	1.34	0.666915	0.999988	0.0390357	0.7811	-2.13	0.00079975	0.247489	0.00086666	0.0793018	-1.37	0.154671	0.92646	0.0375383	0.942171	0.579432	0.800396	0.861147	0.955582	0.7811	0.0793018	0.942171
AT1G29930,1	CAB1 (CHLOROPHYLL A/B BINDING PROTEIN 1); chlorophyll binding [AT1G29930,1]	-2.61	0.0488009	0.808894	0.0005195	0.220476	-2.33	0.159376	0.971424	0.0057199	0.532129	-1.76	0.00375101	0.999884	0.0048943	0.699038	-2.17	0.0816615	0.999995	0.0131585	0.802148	-1.69	0.215003	0.999988	0.00051322	0.177287	2.15	0.0107331	0.356727	0.00025784	0.0870454	-1.15	0.797532	0.975218	0.00807886	0.683131	0.220476	0.532129	0.699038	0.802148	0.177287	0.0870454	0.683131
AT1G29930,1	CAB1 (CHLOROPHYLL A/B BINDING PROTEIN 1); chlorophyll binding [AT1G29930,1]	-1.5	0.311647	0.907062	0.0213128	0.654091	-1.46	0.467396	0.972385	0.0741219	0.94372	-1.07	0.504764	0.999884	0.426656	0.934446	-1.13	0.578217	0.999995	0.283433	0.959964	-1.04	0.917613	0.999988	0.0297298	0.880864	2.52	0.00036948	0.207989	5.498e-05	0.0314103	-1.07	0.835051	0.979802	0.06445	1.07687	0.654091	0.94372	0.934446	0.959964	0.880864	0.0314103	107687289
AT1G29930,1	CAB1 (CHLOROPHYLL A/B BINDING PROTEIN 1); chlorophyll binding [AT1G29930,1]	1.1	0.661499	0.97092	0.297994	1.08009	1.39	0.327375	0.971424	0.0544902	0.812104	1.16	0.149684	0.999884	0.231315	0.970645	-1.55	0.0815374	0.999995	0.0422501	1.00413	-1.08	0.799391	0.999988	0.0240517	0.841279	6.09	2.292e-05	0.175993	0	0	1.48	0.168387	0.92646	0.00202123	0.439366	108009069	0.812104	0.970645	100413333	0.841279	0	0.439366
AT1G29930,1	CAB1 (CHLOROPHYLL A/B BINDING PROTEIN 1); chlorophyll binding [AT1G29930,1]	1.19	0.302872	0.903975	0.264518	0.955856	1.31	0.373175	0.971424	0.0827613	0.917872	1.19	0.160722	0.999884	0.21863	0.961382	-1.51	0.0959844	0.999995	0.0472537	1.01059	-1.05	0.864279	0.999988	0.0495893	0.932012	5.8	2.378e-05	0.175993	0	0	1.48	0.168493	0.92646	0.00215071	0.443704	0.955856	0.917872	0.961382	101058695	0.932012	0	0.443704
AT1G29930,1	CAB1 (CHLOROPHYLL A/B BINDING PROTEIN 1); chlorophyll binding [AT1G29930,1]	-1.66	0.276786	0.893013	0.00910237	0.526096	-2.15	0.300691	0.971424	0.0040631	0.464256	-1.02	0.8228	0.999884	0.576758	0.947747	-1.31	0.399096	0.999995	0.164428	0.943133	1.08	0.871932	0.999988	0.0293436	0.880545	3.32	0.00064451	0.243529	1.12e-06	0.00227273	1.06	0.884255	0.985752	0.00774988	0.675832	0.526096	0.464256	0.947747	0.943133	0.880545	0.00227273	0.675832
AT1G29930,1	CAB1 (CHLOROPHYLL A/B BINDING PROTEIN 1); chlorophyll binding [AT1G29930,1]	-1.64	0.321216	0.910559	0.00788811	0.513904	-1.75	0.389286	0.971424	0.020572	0.741691	-1.04	0.702464	0.999884	0.539978	0.9372	-1.36	0.26957	0.999995	0.136862	0.954873	1.01	0.991598	0.999988	0.0126238	0.723059	3.5	5.669e-05	0.175993	6.7e-07	0.00166667	1.15	0.721783	0.964923	0.00397446	0.548328	0.513904	0.741691	0.9372	0.954873	0.723059	0.00166667	0.548328
AT1G29930,1	CAB1 (CHLOROPHYLL A/B BINDING PROTEIN 1); chlorophyll binding [AT1G29930,1]	-1.45	0.176144	0.860783	0.0481911	0.787203	-1.54	0.536918	0.974108	0.018685	0.725296	1.1	0.628745	0.999884	0.273219	1.0337	-1.37	0.0670155	0.999995	0.0881188	1.01004	1.21	0.655646	0.999988	0.0516005	0.842587	4.28	6.951e-05	0.175993	0	0	1.28	0.43887	0.92646	0.004886	0.599807	0.787203	0.725296	103369795	101003987	0.842587	0	0.599807
AT1G29930,1	CAB1 (CHLOROPHYLL A/B BINDING PROTEIN 1); chlorophyll binding [AT1G29930,1]	-1.94	0.0755884	0.808894	0.00593914	0.476865	-1.79	0.299599	0.971424	0.0212805	0.744349	-1.35	0.0352279	0.999884	0.0510136	0.996121	-1.81	0.0335748	0.999995	0.0237718	0.909288	-1.34	0.430925	0.999988	0.00606099	0.585879	2.63	0.00047976	0.210868	2.895e-05	0.0198461	1	0.993542	0.999701	0.0131531	0.783596	0.476865	0.744349	0.996121	0.909288	0.585879	0.0198461	0.783596
AT1G29930,1	CAB1 (CHLOROPHYLL A/B BINDING PROTEIN 1); chlorophyll binding [AT1G29930,1]	-1.59	0.0520446	0.808894	0.0274934	0.699292	-1.4	0.371763	0.971424	0.130911	1.01614	-1.54	0.0133789	0.999884	0.0192981	1.00047	-2.46	0.00673952	0.999995	0.00476056	0.606114	-1.74	0.129823	0.999988	0.00071967	0.2138	2.34	0.00666944	0.321998	7.854e-05	0.0393258	1.09	0.786406	0.974091	0.0166759	0.835894	0.699292	101613830	100046548	0.606114	0.2138	0.0393258	0.835894
AT1G29920,1	CAB2 (Chlorophyll a/b-binding protein 2); chlorophyll binding [AT1G29920,1]	-1.74	0.103474	0.816348	0.0217784	0.657514	-1.71	0.0216513	0.971424	0.0179714	0.716956	-2.08	0.0165056	0.999884	0.00215498	0.457286	-2.56	0.00939615	0.999995	0.00419416	0.591456	-2.18	0.0131865	0.999988	8.415e-05	0.075	1.16	0.11151	0.630683	0.185085	1.02534	-1.04	0.635692	0.949897	0.491233	0.935825	0.657514	0.716956	0.457286	0.591456	0.075	102533741	0.935825
AT1G29920,1	CAB2 (Chlorophyll a/b-binding protein 2); chlorophyll binding [AT1G29920,1]	-1.12	0.538201	0.953422	0.242142	1.00534	1.09	0.819437	0.990857	0.089143	0.932924	1.17	0.394552	0.999884	0.202572	0.955981	-1.47	0.132605	0.999995	0.0561647	1.00948	1.04	0.889055	0.999988	0.125991	1.09144	4.12	0.00015722	0.179554	0	0	1.27	0.408253	0.92646	0.00705983	0.658159	100533914	0.932924	0.955981	100948273	109144440	0	0.658159
AT1G29910,1	CAB3 (CHLOROPHYLL A/B BINDING PROTEIN 3); chlorophyll binding [AT1G29910,1]	-1.58	0.0512335	0.808894	0.0282754	0.705493	-1.29	0.541594	0.974108	0.128776	1.01584	-1.21	0.17156	0.999884	0.132977	0.960113	-2.12	0.0101636	0.999995	0.00850029	0.705382	-1.41	0.185227	0.999988	0.00767672	0.628842	2.63	0.00037339	0.207989	2.85e-05	0.0198438	1.03	0.920295	0.989956	0.0226067	0.909206	0.705493	101584351	0.960113	0.705382	0.628842	0.0198438	0.909206
AT1G29910,1	CAB3 (CHLOROPHYLL A/B BINDING PROTEIN 3); chlorophyll binding [AT1G29910,1]	-2.1	0.117779	0.82597	0.00280575	0.385895	-1.81	0.311031	0.971424	0.0279961	0.790095	-1.39	0.0253465	0.999884	0.056576	0.998294	-1.63	0.138783	0.999995	0.0487047	1.00974	-1.38	0.443143	0.999988	0.00281114	0.424644	2.44	0.00620092	0.318855	5.992e-05	0.0337975	-1.08	0.878901	0.985329	0.00840335	0.693463	0.385895	0.790095	0.998294	100974366	0.424644	0.0337975	0.693463
AT1G29910,1	CAB3 (CHLOROPHYLL A/B BINDING PROTEIN 3); chlorophyll binding [AT1G29910,1]	-1.52	0.0928218	0.810918	0.0387929	0.743523	-1.19	0.632471	0.976998	0.22662	1.09198	-1.45	0.0175821	0.999884	0.0341376	0.999784	-2.46	0.00638172	0.999995	0.00396504	0.58701	-1.62	0.120981	0.999988	0.00135519	0.29896	2.76	0.0008428	0.254805	1.257e-05	0.0112	1.13	0.689071	0.960023	0.0122183	0.758315	0.743523	109197989	0.999784	0.58701	0.29896	0.0112	0.758315
AT5G44070,1	CAD1 (CADMIUM SENSITIVE 1) [AT5G44070,1]	-1.87	0.0039193	0.808894	0.00853665	0.522541	-1.73	0.20203	0.971424	0.0252774	0.769932	-1.24	0.290858	0.999884	0.0688865	0.93652	1	0.993474	0.999995	0.41889	1.02199	1.08	0.469139	0.999988	0.311431	0.943714	-1.01	0.966483	0.996556	0.136389	1.05829	-1.54	0.222202	0.92646	0.0757901	0.939824	0.522541	0.769932	0.93652	102198876	0.943714	105828835	0.939824
AT3G19450,1	CAD4 (CINNAMYL ALCOHOL DEHYDROGENASE 4); cinnamyl-alcohol dehydrogenase [AT3G19450,1]	2.53	0.003772	0.808894	0.00111395	0.211234	2.25	0.0243936	0.971424	0.00183879	0.256865	1.68	0.028472	0.999884	0.0162569	0.754625	1.61	0.0901552	0.999995	0.0451551	1.0055	1.38	0.0257263	0.999988	0.0256853	0.705231	-1.47	0.0306132	0.454075	0.0175463	0.48355	1.41	0.0761346	0.92646	0.0770102	0.989519	0.211234	0.256865	0.754625	100550220	0.705231	0.48355	0.989519
AT3G19450,1	CAD4 (CINNAMYL ALCOHOL DEHYDROGENASE 4); cinnamyl-alcohol dehydrogenase [AT3G19450,1]	1.16	0.713653	0.977221	0.142905	0.994399	1.27	0.412865	0.971424	0.115997	1.00195	1.44	0.262287	0.999884	0.0706494	0.930285	2	0.00917515	0.999995	0.00688703	0.746715	1.62	0.0968044	0.999988	0.0183107	0.633018	-1.25	0.0707633	0.559403	0.103109	0.976775	-1.4	0.257065	0.92646	0.176443	0.936651	0.994399	100195387	0.930285	0.746715	0.633018	0.976775	0.936651
AT3G19450,1	CAD4 (CINNAMYL ALCOHOL DEHYDROGENASE 4); cinnamyl-alcohol dehydrogenase [AT3G19450,1]	2.45	0.0448106	0.808894	0.00233652	0.279892	2.37	0.077747	0.971424	0.00296374	0.30714	1.86	0.0506898	0.999884	0.00265316	0.419255	2.04	0.0116108	0.999995	0.00493156	0.665939	1.65	0.175436	0.999988	0.00909003	0.497629	-1.85	0.00298457	0.282525	0.003025	0.180214	1.34	0.0318877	0.92646	0.0496194	0.993806	0.279892	0.30714	0.419255	0.665939	0.497629	0.180214	0.993806
AT4G34230,1	CAD5 (CINNAMYL ALCOHOL DEHYDROGENASE 5); cinnamyl-alcohol dehydrogenase [AT4G34230,1]	1.31	0.171584	0.860099	0.105949	0.91836	1.17	0.373569	0.971424	0.25027	0.959861	1.15	0.491675	0.999884	0.207271	0.979999	-1.12	0.785799	0.999995	0.136552	1.10763	1.05	0.72331	0.999988	0.297516	1.02538	-2.12	0.00118589	0.258248	0.0008707	0.0795082	1.08	0.684722	0.958954	0.257326	1.14265	0.91836	0.959861	0.979999	110763142	102538246	0.0795082	114265346
AT4G34050,1	caffeoyl-CoA 3-O-methyltransferase	2.62	0.0412377	0.808894	0.00178067	0.251905	2.07	0.250631	0.971424	0.00583524	0.390435	2.04	0.00320985	0.999884	0.00161169	0.348641	2.37	0.00546092	0.999995	0.00195099	0.4968	1.71	0.348138	0.999988	0.0131549	0.56584	-1.22	0.302546	0.803076	0.16322	1.01524	1.35	0.0991006	0.92646	0.0138524	0.800636	0.251905	0.390435	0.348641	0.4968	0.56584	101524303	0.800636
AT1G13750,1	calcineurin-like phosphoesterase family protein [AT1G13750,1]	1.13	0.136573	0.837875	0.257318	0.98421	1.03	0.815386	0.990625	0.495217	1.0344	-1.07	0.573704	0.999884	0.451956	0.9383	1.01	0.950589	0.999995	0.591719	0.929957	-1.05	0.469726	0.999988	0.457515	0.948397	-3.64	0.0109314	0.357051	3.478e-05	0.00974843	1.32	0.155687	0.92646	0.109374	0.958865	0.98421	103440340	0.9383	0.929957	0.948397	0.00974843	0.958865
AT3G29000,1	calcium-binding EF hand family protein [AT3G29000,1]	1.55	0.140134	0.8397	0.042896	0.73577	1.75	0.0155081	0.971424	0.0107928	0.485808	1.29	0.0900252	0.999884	0.101365	0.99003	1.37	0.348278	0.999995	0.134351	0.927174	1.36	0.00800764	0.999988	0.0317849	0.74823	-1.03	0.903469	0.987041	0.208368	1.14295	1.17	0.342398	0.92646	0.370173	0.936864	0.73577	0.485808	0.99003	0.927174	0.74823	114294559	0.936864
AT3G47480,1	calcium-binding EF hand family protein [AT3G47480,1]	4.19	0.0856975	0.808894	0.00023877	0.113191	4.69	0.065028	0.971424	4.309e-05	0.0457143	4.01	0.00451641	0.999884	5.16e-06	0.0575	2.41	0.0119745	0.999995	0.0027869	0.556906	2.81	0.195374	0.999988	0.00045263	0.16136	-1.12	0.363949	0.836778	0.257192	0.984405	1.58	0.142726	0.92646	0.0474337	0.989091	0.113191	0.0457143	0.0575	0.556906	0.16136	0.984405	0.989091
AT4G27280,1	calcium-binding EF hand family protein [AT4G27280,1]	1.52	0.155655	0.848725	0.057843	0.796539	1.39	0.246228	0.971424	0.0624068	0.847598	1.36	0.0592921	0.999884	0.0388903	0.959065	1.05	0.780192	0.999995	0.398545	0.956818	1.31	0.413911	0.999988	0.0303546	0.737949	-2.93	0.00507824	0.310922	7.495e-05	0.0162927	1.19	0.131444	0.92646	0.21812	0.969924	0.796539	0.847598	0.959065	0.956818	0.737949	0.0162927	0.969924
AT3G59440,1	calcium-binding protein	-1.75	0.391051	0.922315	0.00497801	0.461185	-1.61	0.223789	0.971424	0.0478194	0.879822	-1.38	0.587539	0.999884	0.0771794	1.1847	-2.29	0.324116	0.999995	0.025057	0.92204	-1.02	0.910052	0.999988	0.306358	1.141	1.54	0.05173	0.514207	0.0303198	0.619491	1.62	0.0095823	0.92646	0.00918585	0.705759	0.461185	0.879822	118469966	0.92204	114099653	0.619491	0.705759
AT3G03000,1	calmodulin	1.06	0.772238	0.981717	0.332261	1.09461	-1.05	0.800394	0.989706	0.259178	1.084	-1.01	0.910985	0.999884	0.548853	0.975133	1.08	0.632899	0.999995	0.390166	0.930213	-1.1	0.467888	0.999988	0.315384	0.980741	-1.51	0.00978658	0.351251	0.0159957	0.458098	-1.09	0.599733	0.944567	0.190598	0.935091	109460805	108400290	0.975133	0.930213	0.980741	0.458098	0.935091
AT5G26920,1	calmodulin binding [AT5G26920,1]	1.68	0.459887	0.939658	0.022863	0.605719	2.09	0.205946	0.971424	0.0168738	0.564089	1.89	0.0495978	0.999884	0.00235604	0.413346	2.05	0.00835556	0.999995	0.00587227	0.703441	1.54	0.501964	0.999988	0.035815	0.761809	-1.46	0.0441153	0.493441	0.0394049	0.702384	1.09	0.490478	0.931454	0.207407	0.941198	0.605719	0.564089	0.413346	0.703441	0.761809	0.702384	0.941198
AT2G38800,1	calmodulin-binding protein-related [AT2G38800,1]	-1.08	0.366865	0.918105	0.429543	0.968576	-1.18	0.186584	0.971424	0.191558	0.990539	-1.22	0.0725566	0.999884	0.152486	0.986814	-1.47	0.11757	0.999995	0.0546766	1.01003	-1.14	0.126534	0.999988	0.174344	0.990739	-1.52	0.00874343	0.345106	0.0148268	0.438427	-1.03	0.779387	0.973158	0.443614	0.975686	0.968576	0.990539	0.986814	101003051	0.990739	0.438427	0.975686
AT2G38800,1	calmodulin-binding protein-related [AT2G38800,1]	1.36	0.175234	0.860783	0.0907677	0.883721	-1.01	0.941788	0.996377	0.632139	0.99381	-1.01	0.962565	0.999884	0.300491	1.02742	-1.41	0.224089	0.999995	0.0802206	0.980703	-1.14	0.173399	0.999988	0.214281	0.965664	-1.62	0.00254992	0.276099	0.0101162	0.358917	1.27	0.0798721	0.92646	0.119147	0.976353	0.883721	0.99381	102742002	0.980703	0.965664	0.358917	0.976353
AT3G54700,1	carbohydrate transmembrane transporter/ phosphate transmembrane transporter/ sugar:hydrogen ion symporter [AT3G54700,1]	-2.09	0.0770516	0.808894	0.0066808	0.488049	-2.06	0.0240995	0.971424	0.00627665	0.542054	-2.3	0.00947795	0.999884	0.00046834	0.234494	-2.64	0.0177697	0.999995	0.00223105	0.4971	-1.68	0.0221962	0.999988	0.00300054	0.436961	-10.53	0.00046881	0.210868	0	0	1.22	0.0898337	0.92646	0.124787	0.979049	0.488049	0.542054	0.234494	0.4971	0.436961	0	0.979049
AT1G58180,1	carbonic anhydrase family protein / carbonate dehydratase family protein [AT1G58180,1]	1.54	0.101279	0.812172	0.0425158	0.73235	1.3	0.0366208	0.971424	0.109586	0.984156	1.2	0.343418	0.999884	0.209716	0.930024	1.5	0.122391	0.999995	0.0674694	1.00478	1.35	0.00870136	0.999988	0.0354843	0.759851	1.59	0.00491493	0.310483	0.012157	0.44551	-1.19	0.291971	0.92646	0.0894955	0.933859	0.73235	0.984156	0.930024	100478169	0.759851	0.44551	0.933859
AT1G58180,2	carbonic anhydrase family protein / carbonate dehydratase family protein [AT1G58180,2]	2.08	0.00973885	0.808894	0.00365625	0.329818	1.72	0.0450464	0.971424	0.0109465	0.488288	1.5	0.109799	0.999884	0.0491089	0.957577	-1.02	0.97019	0.999995	0.128821	1.12546	1.52	0.0460951	0.999988	0.00714981	0.457773	1.87	0.0531686	0.518726	0.00575288	0.337316	1.02	0.945584	0.99372	0.0956916	1.11863	0.329818	0.488288	0.957577	112546233	0.457773	0.337316	111862802
AT1G58030,1	CAT2 (CATIONIC AMINO ACID TRANSPORTER 2); amino acid transmembrane transporter [AT1G58030,1]	1.5	0.0699128	0.808894	0.0345135	0.681129	1.19	0.120265	0.971424	0.214947	0.996425	-1.01	0.949319	0.999884	0.261127	1.12293	-1.14	0.667499	0.999995	0.184386	1.02846	-1.05	0.425284	0.999988	0.449428	0.947492	-1.7	0.00942771	0.349194	0.00780777	0.309271	1.32	0.270588	0.92646	0.11771	1.01373	0.681129	0.996425	112293232	102845623	0.947492	0.309271	101373056
AT1G20620,1	CAT3 (CATALASE 3); catalase [AT1G20620,1]	1.39	0.412614	0.928789	0.0456173	0.747353	1.28	0.19645	0.971424	0.13554	0.979203	-1.02	0.965777	0.999884	0.0854699	1.17608	-2.15	0.284816	0.999995	0.0324707	0.942404	-1.14	0.540207	0.999988	0.132572	1.04212	-1.73	0.00609241	0.318008	0.00609062	0.268457	-1.04	0.888048	0.986174	0.207336	1.07948	0.747353	0.979203	117607546	0.942404	104211620	0.268457	107947524
AT1G74790,1	catalytic [AT1G74790,1]	2.45	0.0074893	0.808894	0.00138459	0.221147	2.17	0.00278068	0.971424	0.0023428	0.281402	2.08	0.110491	0.999884	0.00414928	0.512188	1.29	0.505128	0.999995	0.14126	1.02982	1.65	0.0451753	0.999988	0.0123293	0.553851	1.34	0.202845	0.731384	0.111488	0.909577	2.01	0.156416	0.92646	0.00450025	0.574613	0.221147	0.281402	0.512188	102981550	0.553851	0.909577	0.574613
AT5G62950,1	catalytic/ nucleotide binding [AT5G62950,1]	-1.49	0.00618073	0.808894	0.0452013	0.779211	-1.24	0.0944294	0.971424	0.169368	1.00302	-1.16	0.27886	0.999884	0.251142	0.937532	-1.17	0.324186	0.999995	0.241436	0.958895	-1.02	0.772367	0.999988	0.519471	0.992234	-1.14	0.157416	0.685078	0.240734	1.01373	-1.18	0.489088	0.931454	0.343327	1.00828	0.779211	100301799	0.937532	0.958895	0.992234	101373309	100828061
AT1G02300,1	cathepsin B-like cysteine protease	1.32	0.142173	0.841042	0.114034	0.934971	1.27	0.112108	0.971424	0.130028	0.993718	1.03	0.817009	0.999884	0.47018	0.982085	1.07	0.617155	0.999995	0.403817	0.927064	1.04	0.799745	0.999988	0.27612	1.03362	-1.58	0.00439275	0.304128	0.0131255	0.409881	1.17	0.10203	0.92646	0.194713	0.974017	0.934971	0.993718	0.982085	0.927064	103361793	0.409881	0.974017
AT1G79520,1	cation efflux family protein [AT1G79520,1]	-1.59	0.0372035	0.808894	0.0284509	0.705133	-1.46	0.27222	0.971424	0.0648622	0.924038	-1.34	0.0470319	0.999884	0.0509908	0.994307	-1.2	0.27203	0.999995	0.209785	0.971148	-1.07	0.661886	0.999988	0.189895	1.03509	-1.56	0.00899923	0.347581	0.0141767	0.425414	-1.48	0.210229	0.92646	0.112944	0.94473	0.705133	0.924038	0.994307	0.971148	103508812	0.425414	0.94473
BP635770	CB22_ARATH (P04778) Chlorophyll a-b binding protein 2	1.16	0.555194	0.955701	0.239497	1.05713	1.27	0.483016	0.973689	0.0810334	0.912793	1.28	0.119294	0.999884	0.115336	0.977639	-1.61	0.0336716	0.999995	0.0361815	0.980134	-1.04	0.915196	0.999988	0.0290736	0.876576	4.52	2.904e-05	0.175993	0	0	1.58	0.0733134	0.92646	0.00143351	0.431622	105713308	0.912793	0.977639	0.980134	0.876576	0	0.431622
AT5G44200,1	CBP20 (CAP-BINDING PROTEIN 20); RNA binding [AT5G44200,1]	-1.67	0.00310475	0.808894	0.0196825	0.642086	-1.61	0.0852363	0.971424	0.0502367	0.891892	-1.23	0.0993292	0.999884	0.146538	0.982407	1.17	0.403621	0.999995	0.239499	0.932123	-1.04	0.612601	0.999988	0.493177	0.966949	1.06	0.704958	0.954288	0.389833	1.1351	-1.36	0.20056	0.92646	0.142798	0.957914	0.642086	0.891892	0.982407	0.932123	0.966949	113509914	0.957914
AT1G15330,1	CBS domain-containing protein [AT1G15330,1]	1.15	0.484062	0.944833	0.19541	0.988944	-1.2	0.205826	0.971424	0.232953	0.986683	-1.38	0.180701	0.999884	0.0511564	0.934909	1.09	0.8305	0.999995	0.101553	1.12376	-1.07	0.591074	0.999988	0.432035	1.01544	1.45	0.0286176	0.450779	0.0161422	0.50338	-3.1	0.00811162	0.92646	8.53e-06	0.0422222	0.988944	0.986683	0.934909	112376459	101543707	0.50338	0.0422222
AT1G15330,1	CBS domain-containing protein [AT1G15330,1]	1.29	0.378346	0.919927	0.0849343	0.876729	1.01	0.965786	0.997876	0.418213	1.0612	-1.33	0.0857113	0.999884	0.0932364	0.979902	-1.01	0.96846	0.999995	0.329702	1.0939	-1.03	0.830606	0.999988	0.336434	1.07739	1.54	0.00348969	0.289047	0.0109331	0.425131	-2.38	0.001471	0.92646	5.184e-05	0.0855556	0.876729	106120410	0.979902	109390142	107738835	0.425131	0.0855556
AT4G27460,1	CBS domain-containing protein [AT4G27460,1]	-1.22	0.131464	0.832898	0.196104	1.00521	-1.27	0.0436671	0.971424	0.131133	1.00884	-1.61	0.0150038	0.999884	0.0161898	1.00071	-1.24	0.617962	0.999995	0.150998	1.10308	-1.51	0.00548671	0.999988	0.0055388	0.57939	1.34	0.0307734	0.454075	0.034866	0.64123	-1.75	0.0298991	0.92646	0.00621965	0.610485	100520619	100883738	100070740	110307853	0.57939	0.64123	0.610485
AT1G30500,1	CCAAT-binding transcription factor (CBF-B/NF-YA) family protein [AT1G30500,1]	1.15	0.46909	0.941094	0.234928	0.996326	1.09	0.560257	0.974108	0.350968	0.996642	1.05	0.762378	0.999884	0.317527	0.969139	1.26	0.294163	0.999995	0.197029	0.952659	-1.03	0.821129	0.999988	0.356358	1.02597	-2.39	0.00177673	0.260984	0.00042345	0.0519835	1.11	0.344949	0.92646	0.393542	0.935405	0.996326	0.996642	0.969139	0.952659	102596728	0.0519835	0.935405
AT4G32810,1	CCD8 (CAROTENOID CLEAVAGE DIOXYGENASE 8) [AT4G32810,1]	-3.19	0.0884331	0.808894	0.00052556	0.218879	-3.48	0.0675432	0.971424	0.00078699	0.273984	-3.9	0.0264587	0.999884	1.01e-05	0.0321429	-5.7	0.0008702	0.999995	4.443e-05	0.0825	-2.69	0.0677866	0.999988	5.992e-05	0.062093	1.13	0.250247	0.769069	0.212557	1.0077	-1.35	0.152366	0.92646	0.135144	0.985361	0.218879	0.273984	0.0321429	0.0825	0.062093	100770462	0.985361
AT3G56240,1	CCH (COPPER CHAPERONE) [AT3G56240,1]	-1.26	0.364662	0.918105	0.119712	0.953629	-1.23	0.539903	0.974108	0.126823	1.01263	-1.05	0.802396	0.999884	0.274905	1.00787	-1.58	0.0380668	0.999995	0.0394699	0.995393	-1.07	0.808962	0.999988	0.157309	1.11447	1.58	0.00472698	0.308957	0.0136002	0.469079	1.05	0.756896	0.969044	0.349874	1.09133	0.953629	101263214	100787278	0.995393	111447059	0.469079	109132581
AT3G26740,1	CCL (CCR-LIKE) [AT3G26740,1]	-1.97	0.0715938	0.808894	0.00883062	0.52468	-2.66	0.00270195	0.971424	0.00059715	0.253429	-2.67	0.0370353	0.999884	0.00045218	0.237059	-3.48	0.127085	0.999995	0.00308312	0.556235	-2.36	0.0145062	0.999988	9.492e-05	0.0798113	-2.82	0.0718752	0.56083	0.00066492	0.0670362	-1.99	0.0564136	0.92646	0.00305215	0.467388	0.52468	0.253429	0.237059	0.556235	0.0798113	0.0670362	0.467388
AT3G26740,1	CCL (CCR-LIKE) [AT3G26740,1]	-2.13	0.0306945	0.808894	0.00365984	0.430317	-2.59	0.00694602	0.971424	0.00104753	0.289938	-2.37	0.0369186	0.999884	0.00116512	0.363077	-3.98	0.0907677	0.999995	0.00147323	0.402761	-2.38	0.00458048	0.999988	4.713e-05	0.0552632	-2.6	0.0684708	0.555167	0.00113235	0.0957495	-1.96	0.0476839	0.92646	0.00330955	0.488344	0.430317	0.289938	0.363077	0.402761	0.0552632	0.0957495	0.488344
AT3G44260,1	CCR4-NOT transcription complex protein	-1.16	0.723627	0.977755	0.11717	0.950887	-1.19	0.599189	0.97584	0.260971	1.10577	-1.17	0.597574	0.999884	0.0608525	1.07183	-3.06	0.00534709	0.999995	0.00170661	0.42486	-1.16	0.601437	0.999988	0.212098	1.13396	-1.98	0.181368	0.711383	0.00372156	0.206783	1.28	0.252565	0.92646	0.150604	0.970759	0.950887	110577066	107183171	0.42486	113395561	0.206783	0.970759
AT3G44260,1	CCR4-NOT transcription complex protein	-1.1	0.822064	0.987168	0.1457	0.988231	-1.15	0.660669	0.977795	0.231647	1.09501	-1.16	0.566586	0.999884	0.0859921	1.02481	-2.57	0.00581746	0.999995	0.00382276	0.589446	-1.15	0.537487	0.999988	0.221074	1.1279	-1.81	0.179496	0.709395	0.00615569	0.268931	1.28	0.179377	0.92646	0.159664	0.934955	0.988231	109501114	102480878	0.589446	112790169	0.268931	0.934955
AT3G54180,1	CDC2B (CDC2-LIKE GENE); kinase/ protein binding [AT3G54180,1]	-1.19	0.348554	0.915966	0.19331	0.971758	-1.12	0.467138	0.972385	0.238456	0.965799	1.01	0.966009	0.999884	0.172028	1.08808	-1.21	0.530117	0.999995	0.214634	0.987122	1.05	0.682643	0.999988	0.428461	0.998107	1.86	0.00539804	0.311667	0.00287981	0.259253	-1.14	0.421079	0.92646	0.253745	0.991587	0.971758	0.965799	108808196	0.987122	0.998107	0.259253	0.991587
AT3G25100,1	CDC45 (CELL DIVISION CYCLE 45) [AT3G25100,1]	1.16	0.273504	0.891571	0.256474	0.959781	1.08	0.694515	0.981163	0.312468	1.06793	-1.08	0.831406	0.999884	0.0723042	1.09369	-1.08	0.89428	0.999995	0.0846989	1.11568	-1.05	0.691006	0.999988	0.281203	0.999827	1.48	0.00819465	0.339516	0.0166133	0.507068	-1.08	0.732557	0.96661	0.144973	1.15742	0.959781	106792667	109369314	111568135	0.999827	0.507068	115742325
AT5G39660,1	CDF2 (CYCLING DOF FACTOR 2); DNA binding / protein binding / transcription factor [AT5G39660,1]	1.6	0.00517788	0.808894	0.0254847	0.625702	1.2	0.142065	0.971424	0.187881	0.995742	-1.13	0.216903	0.999884	0.290556	0.96253	1.03	0.898567	0.999995	0.385652	1.0575	1.09	0.394822	0.999988	0.291743	0.934466	1.39	0.0950121	0.606193	0.0758092	0.818167	-1.14	0.406963	0.92646	0.114774	0.936575	0.625702	0.995742	0.96253	105750046	0.934466	0.818167	0.936575
AT3G47500,1	CDF3 (CYCLING DOF FACTOR 3); DNA binding / protein binding / transcription factor [AT3G47500,1]	-1.42	0.0132925	0.808894	0.062288	0.840606	-1.61	0.0781728	0.971424	0.0100065	0.629816	-2.07	0.00904224	0.999884	0.00171985	0.395052	-2.09	0.0591545	0.999995	0.0140649	0.80768	-1.79	0.00447536	0.999988	0.000491	0.17504	-1.33	0.0573066	0.526503	0.08151	0.910338	-1.16	0.184506	0.92646	0.265541	0.965897	0.840606	0.629816	0.395052	0.80768	0.17504	0.910338	0.965897
AT2G38620,1	CDKB1;2 (cyclin-dependent kinase B1;2); kinase [AT2G38620,1]	-1.14	0.574893	0.958905	0.18774	1.04185	-1.15	0.475325	0.973689	0.16415	0.978874	-1.06	0.837227	0.999884	0.129134	1.13405	-1.09	0.847904	0.999995	0.15967	1.13101	-1.03	0.680582	0.999988	0.513834	0.972804	1.6	0.00825928	0.340157	0.00903976	0.398447	-1.12	0.48579	0.930401	0.216284	0.961792	104185056	0.978874	113405194	113101256	0.972804	0.398447	0.961792
AT3G53230,1	cell division cycle protein 48	1.51	0.43671	0.934934	0.0395586	0.717172	1.91	0.133257	0.971424	0.0219467	0.617418	1.38	0.407913	0.999884	0.0701575	0.993076	2.4	0.144108	0.999995	0.0100846	0.835297	1.45	0.212432	0.999988	0.0597291	0.870389	-1.88	0.00929623	0.349155	0.00351151	0.199084	-1.28	0.0508663	0.92646	0.0518543	0.998815	0.717172	0.617418	0.993076	0.835297	0.870389	0.199084	0.998815
AT3G47540,1	chitinase	2.04	0.349832	0.916183	0.00611687	0.400264	2.42	0.0426433	0.971424	0.00292963	0.307901	2.46	0.183158	0.999884	0.00103406	0.295385	3.18	0.111587	0.999995	0.00259347	0.545142	2.5	0.122589	0.999988	0.00147951	0.272438	1.71	0.00390025	0.295142	0.00598021	0.339046	1.33	0.132506	0.92646	0.114786	0.977434	0.400264	0.307901	0.295385	0.545142	0.272438	0.339046	0.977434
AT5G28450,1	chlorophyll A-B binding protein	1.14	0.784145	0.98269	0.194826	1.07038	1.39	0.411719	0.971424	0.146569	1.04177	1.17	0.437594	0.999884	0.155711	0.938427	-1.08	0.725896	0.999995	0.302135	0.980522	1.15	0.719746	0.999988	0.0784651	1.0094	2.53	0.00658125	0.321709	4.802e-05	0.0277922	-1.42	0.45149	0.927655	0.040682	0.978871	107037850	104177256	0.938427	0.980522	100939954	0.0277922	0.978871
AT5G01530,1	chlorophyll A-B binding protein CP29 (LHCB4) [AT5G01530,1]	-1.09	0.612585	0.965854	0.268399	1.0181	1.01	0.977295	0.997876	0.174809	1.09995	-1.02	0.911934	0.999884	0.227492	1.13887	1.15	0.41682	0.999995	0.303805	0.934197	1.28	0.182592	0.999988	0.0880367	0.933422	1.44	0.00983765	0.351251	0.02902	0.612886	-1.77	0.075117	0.92646	0.0151147	0.797089	101810212	109995058	113887240	0.934197	0.933422	0.612886	0.797089
ATCG00790,1	chloroplast gene encoding a ribosomal protein L16	-2.12	0.102086	0.81366	0.00608702	0.483512	-1.35	0.477803	0.973689	0.053089	0.900552	1.09	0.770253	0.999884	0.220227	1.14902	-3.26	0.00729567	0.999995	0.00078093	0.331429	-1.2	0.570823	0.999988	0.036456	0.909093	1.58	0.0775002	0.571498	0.0186731	0.521699	1.33	0.289375	0.92646	0.0527526	1.04247	0.483512	0.900552	114901651	0.331429	0.909093	0.521699	104246563
ATCG01230,1	chloroplast gene encoding ribosomal protein s12, The gene is located in three distinct loci on the chloroplast genome and is transpliced to make one transcript, [ATCG01230,1]	-1.89	0.0775263	0.808894	0.0110597	0.539212	-1.04	0.871672	0.992918	0.24798	1.10196	-1.16	0.52293	0.999884	0.0830028	0.990826	-2.71	0.00964896	0.999995	0.00325816	0.560579	-1.27	0.400003	0.999988	0.0304109	0.881125	1.07	0.402598	0.857287	0.358928	0.995639	-1.08	0.484732	0.930401	0.389732	0.937272	0.539212	110196151	0.990826	0.560579	0.881125	0.995639	0.937272
AT5G10770,1	chloroplast nucleoid DNA-binding protein	-1.05	0.538287	0.953422	0.504582	0.971302	1.07	0.475281	0.973689	0.46087	0.957403	-1.06	0.671441	0.999884	0.342166	0.956069	1.05	0.681517	0.999995	0.461043	0.928833	-1.03	0.620643	0.999988	0.538365	0.951852	-1.66	0.0045213	0.306346	0.00738544	0.297031	1.01	0.940429	0.992619	0.606231	0.963483	0.971302	0.957403	0.956069	0.928833	0.951852	0.297031	0.963483
ATCG01210,1	chloroplast-encoded 16S ribosomal RNA [ATCG01210,1]	-1.08	0.746555	0.979785	0.292663	1.09537	-1	0.980031	0.997959	0.519478	0.995167	1.17	0.573125	0.999884	0.0610296	1.02364	-1.87	0.0579979	0.999995	0.022481	0.896867	1.03	0.649688	0.999988	0.482983	0.934502	-3.84	0.0216637	0.415615	4.152e-05	0.0110778	1.64	0.0671599	0.92646	0.00927315	0.707586	109536587	0.995167	102364431	0.896867	0.934502	0.0110778	0.707586
ATCG00950,1	chloroplast-encoded 23S ribosomal RNA [ATCG00950,1]	-1.26	0.295675	0.901978	0.145217	0.97211	1.05	0.63501	0.976998	0.425939	0.964274	1.02	0.94006	0.999884	0.246783	1.12708	-1.86	0.0668969	0.999995	0.014496	0.809486	-1.22	0.109869	0.999988	0.0875071	0.98323	-17.42	0.0116921	0.362578	0	0	2.41	0.00282566	0.92646	3.478e-05	0.0911765	0.97211	0.964274	112707991	0.809486	0.98323	0	0.0911765
ATCG00480,1	chloroplast-encoded gene for beta subunit of ATP synthase [ATCG00480,1]	-3.85	0.0482296	0.808894	8.729e-05	0.0864444	-2.07	0.427913	0.971424	0.00114739	0.300765	-1.4	0.49487	0.999884	0.00629123	0.783101	-3.12	0.00284989	0.999995	0.00116983	0.377754	-1.52	0.40645	0.999988	0.00120955	0.282199	-1.01	0.990396	0.999208	0.0292711	0.609523	-1.5	0.412016	0.92646	0.0604793	1.03498	0.0864444	0.300765	0.783101	0.377754	0.282199	0.609523	103497696
ATCG00480,1	chloroplast-encoded gene for beta subunit of ATP synthase [ATCG00480,1]	-3.11	0.00426079	0.808894	0.00018648	0.120435	-1.48	0.435812	0.971424	0.0334949	0.826467	-1.28	0.231785	0.999884	0.0857679	0.933181	-3.56	0.00221314	0.999995	0.000605	0.296264	-1.4	0.197491	0.999988	0.0106389	0.704443	1.27	0.410515	0.860173	0.0771561	0.820776	-1.33	0.379605	0.92646	0.27777	1.00708	0.120435	0.826467	0.933181	0.296264	0.704443	0.820776	100707845
ATCG00650,1	chloroplast-encoded ribosomal protein S18 [ATCG00650,1]	1.48	0.584378	0.961634	0.00539922	0.381905	1.62	0.538957	0.974108	0.00030026	0.10619	2	0.210229	0.999884	0.00267044	0.416084	-2.34	0.267676	0.999995	0.00363897	0.575035	1.94	0.356107	0.999988	1.257e-05	0.0329412	2.78	0.184487	0.715036	2.24e-06	0.00333333	2.52	0.156393	0.92646	0.00036264	0.260645	0.381905	0.10619	0.416084	0.575035	0.0329412	0.00333333	0.260645
AT1G34100,1	choline kinase, putative, similar to choline kinase (GmCK2p) GI:1438881 from (Glycine max); contains Pfam profile PF01633: Choline/ethanolamine kinase; could not find a suitable start codon; this may be a pseudogene, a transposon insertion is found immediately upstream, [AT1G34100,1]	-1.11	0.684031	0.973423	0.182712	1.03693	-1.01	0.976538	0.997876	0.267455	1.08422	-1.01	0.949002	0.999884	0.27779	1.08511	1.01	0.956151	0.999995	0.504748	0.956968	-1.14	0.266081	0.999988	0.212837	0.949937	1.52	0.00735682	0.329733	0.0125659	0.454882	1.03	0.835097	0.979802	0.487418	0.993416	103693454	108422248	108511031	0.956968	0.949937	0.454882	0.993416
AT1G02740,1	chromatin binding [AT1G02740,1]	-1.51	0.00490251	0.808894	0.041493	0.75717	-1.43	0.12522	0.971424	0.101007	0.970765	-1.35	0.0738836	0.999884	0.0674047	0.990366	-1.07	0.530402	0.999995	0.350664	0.948914	-1.14	0.198026	0.999988	0.189424	0.954826	-1.03	0.771161	0.966231	0.401879	1.01497	-1.27	0.302034	0.92646	0.264003	0.935068	0.75717	0.970765	0.990366	0.948914	0.954826	101496626	0.935068
AT2G33600,1	cinnamoyl-CoA reductase family [AT2G33600,1]	-1.55	0.00371007	0.808894	0.0353157	0.730613	-1.43	0.025127	0.971424	0.060131	0.911415	-1.3	0.111242	0.999884	0.105452	0.970301	-1.11	0.689781	0.999995	0.277492	1.02294	-1.07	0.332042	0.999988	0.401174	0.952161	1.05	0.694496	0.952574	0.367665	1.02118	-1.25	0.173855	0.92646	0.201889	0.971913	0.730613	0.911415	0.970301	102294260	0.952161	102118444	0.971913
AT4G30470,1	cinnamoyl-CoA reductase-related [AT4G30470,1]	2.46	0.00562931	0.808894	0.00112293	0.212034	2.62	0.0245103	0.971424	0.00029599	0.106371	2.15	0.0846323	0.999884	0.00383915	0.494451	1.18	0.737166	0.999995	0.129053	1.1208	1.83	0.030183	0.999988	0.00071159	0.187633	1.74	0.145671	0.672189	0.0152736	0.4879	1.69	0.282813	0.92646	0.0134727	0.793091	0.212034	0.106371	0.494451	112080491	0.187633	0.4879	0.793091
AT1G09500,1	cinnamyl-alcohol dehydrogenase family / CAD family [AT1G09500,1]	2.38	0.194875	0.86404	0.00373233	0.33264	2.94	0.0329164	0.971424	0.00091401	0.17786	1.88	0.108441	0.999884	0.0134646	0.715149	1.41	0.501861	0.999995	0.0859492	1.10561	1.73	0.270581	0.999988	0.03562	0.760565	2.35	0.00299615	0.282525	0.0001977	0.071626	1.15	0.138655	0.92646	0.233301	0.966642	0.33264	0.17786	0.715149	110561127	0.760565	0.071626	0.966642
AT1G09500,2	cinnamyl-alcohol dehydrogenase family / CAD family [AT1G09500,2]	1.57	0.567345	0.958062	0.0170228	0.554916	2.18	0.141989	0.971424	0.0128515	0.518741	1.71	0.236779	0.999884	0.0371981	0.935797	1.44	0.381048	0.999995	0.102831	0.951424	1.63	0.394941	0.999988	0.0736309	0.919344	2.08	0.00098921	0.254805	0.00064876	0.137014	1.12	0.463451	0.929112	0.110381	0.936254	0.554916	0.518741	0.935797	0.951424	0.919344	0.137014	0.936254
AT1G35580,2	CINV1 (CYTOSOLIC INVERTASE 1); beta-fructofuranosidase [AT1G35580,2]	1.24	0.227502	0.876914	0.198606	0.960001	1.37	0.177462	0.971424	0.0811867	0.912674	1.35	0.293742	0.999884	0.100297	0.934971	1.44	0.446346	0.999995	0.0907901	1.03947	1.44	0.0077496	0.999988	0.0213301	0.667962	1.28	0.182084	0.712257	0.100549	0.887609	-1.29	0.183307	0.92646	0.170401	0.96535	0.960001	0.912674	0.934971	103947081	0.667962	0.887609	0.96535
AT5G41790,1	CIP1 (COP1-INTERACTIVE PROTEIN 1) [AT5G41790,1]	1.33	0.134726	0.836698	0.103339	0.913511	1.18	0.17177	0.971424	0.214921	0.990978	1.06	0.828633	0.999884	0.186773	1.1532	-1.15	0.457721	0.999995	0.252875	0.93116	-1.09	0.526765	0.999988	0.204319	0.982694	-1.6	0.00388402	0.295142	0.0119995	0.389738	1.24	0.247084	0.92646	0.174785	0.954658	0.913511	0.990978	115319711	0.93116	0.982694	0.389738	0.954658
AT3G17510,1	CIPK1 (CBL-INTERACTING PROTEIN KINASE 1); kinase [AT3G17510,1]	-1.05	0.851613	0.989223	0.312979	1.13695	1.05	0.817683	0.990625	0.345202	1.11819	-1.04	0.795528	0.999884	0.471089	0.988968	1.08	0.580408	0.999995	0.381971	0.92778	1.1	0.696878	0.999988	0.261686	1.12565	-2.28	0.00315518	0.283575	0.0005857	0.0624402	-1.11	0.518029	0.932434	0.47842	0.977571	113695199	111818750	0.988968	0.92778	112565190	0.0624402	0.977571
AT5G25110,1	CIPK25 (CBL-INTERACTING PROTEIN KINASE 25); kinase [AT5G25110,1]	-1.34	0.387472	0.921885	0.0988055	0.921702	-1.47	0.181494	0.971424	0.0752902	0.946693	-1.68	0.126317	0.999884	0.00573583	0.74956	-2.5	0.0121445	0.999995	0.00496724	0.604781	-1.67	0.160698	0.999988	0.0180302	0.793933	-1.73	0.00110276	0.25637	0.00513779	0.244866	1.04	0.817004	0.977346	0.339433	1.07496	0.921702	0.946693	0.74956	0.604781	0.793933	0.244866	107496007
AT4G14580,1	CIPK4 (CBL-INTERACTING PROTEIN KINASE 4); kinase [AT4G14580,1]	1.35	0.033287	0.808894	0.0733109	0.844373	1.25	0.272814	0.971424	0.162545	0.965752	1.3	0.164549	0.999884	0.0795918	0.948793	1.88	0.0330508	0.999995	0.0162818	0.882664	1.28	0.0593464	0.999988	0.0542449	0.850549	-2.53	0.00230999	0.270068	0.00028365	0.0396238	1.15	0.423292	0.92646	0.246008	0.960478	0.844373	0.965752	0.948793	0.882664	0.850549	0.0396238	0.960478
AT3G60250,2	CKB3 (casein kinase II beta chain 3) [AT3G60250,2]	-1.46	0.00949656	0.808894	0.0526826	0.804813	-1.45	0.200595	0.971424	0.0759367	0.949731	-1.18	0.149957	0.999884	0.170848	0.973865	1.1	0.485798	0.999995	0.349193	0.938074	1.07	0.714405	0.999988	0.206368	1.02262	1.17	0.318539	0.812646	0.210738	0.992869	-1.43	0.227172	0.92646	0.109922	0.938614	0.804813	0.949731	0.973865	0.938074	102261706	0.992869	0.938614
AT2G27960,1	CKS1/CKS1AT (CDK-SUBUNIT 1); cyclin-dependent protein kinase/ protein binding [AT2G27960,1]	-1.89	0.0606574	0.808894	0.0072876	0.503488	-2.03	0.0013669	0.971424	0.00299964	0.428429	-1.52	0.27896	0.999884	0.0292341	1.11639	-1.74	0.2935	0.999995	0.0618354	0.933094	-1.48	0.00572795	0.999988	0.00933531	0.676423	-1.07	0.651417	0.942971	0.321428	1.09407	-1.12	0.646212	0.950975	0.184547	1.16418	0.503488	0.428429	111638922	0.933094	0.676423	109406650	116418035
AT2G27970,1	CKS2 (CDK-SUBUNIT 2); cyclin-dependent protein kinase [AT2G27970,1]	-1.37	0.157816	0.850628	0.0933686	0.908249	-1.51	0.0396542	0.971424	0.0225405	0.749031	-1.19	0.566811	0.999884	0.173209	1.17119	-1.01	0.989077	0.999995	0.0447244	1.04565	-1.02	0.852639	0.999988	0.54715	1.02966	1.45	0.00659951	0.321709	0.0210619	0.547265	-1.13	0.455669	0.927795	0.359079	0.977679	0.908249	0.749031	117119170	104565058	102966141	0.547265	0.977679
AT3G09800,1	clathrin adaptor complex small chain family protein [AT3G09800,1]	-1.98	0.0125676	0.808894	0.00534693	0.466282	-1.75	0.00503924	0.971424	0.0139168	0.666839	-1.3	0.30334	0.999884	0.0761528	1.02259	-1.19	0.719219	0.999995	0.149291	1.12351	-1.25	0.0551464	0.999988	0.10274	1.00239	1.52	0.0107037	0.356727	0.0129027	0.458875	-1.54	0.190688	0.92646	0.0478107	0.953702	0.466282	0.666839	102259128	112350771	100238775	0.458875	0.953702
AT3G09800,1	clathrin adaptor complex small chain family protein [AT3G09800,1]	-1.53	0.143542	0.842498	0.0445456	0.774499	-1.66	0.0636464	0.971424	0.0351786	0.836962	-1.13	0.441941	0.999884	0.309261	0.944026	-1.12	0.715496	0.999995	0.254132	1.05549	-1.11	0.508674	0.999988	0.352998	1.04445	1.78	0.00695624	0.323977	0.004669	0.31429	-1.25	0.179925	0.92646	0.196101	0.95321	0.774499	0.836962	0.944026	105548505	104444534	0.31429	0.95321
AT3G09800,2	clathrin adaptor complex small chain family protein [AT3G09800,2]	-1.35	0.142486	0.841042	0.11086	0.942239	-1.66	0.00896532	0.971424	0.0214064	0.745825	-1.21	0.403663	0.999884	0.158075	1.0068	-1.06	0.879445	0.999995	0.202314	1.12245	-1.13	0.249668	0.999988	0.278889	0.961278	1.52	0.00507023	0.310922	0.0184801	0.522863	-1.19	0.16586	0.92646	0.237725	0.968764	0.942239	0.745825	100679640	112244895	0.961278	0.522863	0.968764
AT5G12235,1	CLE22 (CLAVATA3/ESR-RELATED 22); receptor binding [AT5G12235,1]	-3.26	0.0929572	0.810918	0.00045756	0.208061	-3.32	0.0520073	0.971424	0.00073762	0.267236	-2.3	0.0563679	0.999884	0.00214218	0.456746	-2.73	0.130666	0.999995	0.00694516	0.672804	-1.98	0.207268	0.999988	0.0020329	0.35249	1.68	0.00139939	0.260984	0.00517369	0.328887	1.35	0.0271961	0.92646	0.0271633	0.928259	0.208061	0.267236	0.456746	0.672804	0.35249	0.328887	0.928259
AT5G50920,1	CLPC (HEAT SHOCK PROTEIN 93-V); ATP binding / ATPase [AT5G50920,1]	1.24	0.210801	0.872261	0.146238	0.961883	1.35	0.184191	0.971424	0.086453	0.928318	1.31	0.331488	0.999884	0.0762556	1.0287	1.29	0.333501	0.999995	0.176215	0.930995	1.4	0.00938301	0.999988	0.0199199	0.652219	-1.05	0.648327	0.942418	0.344961	1.01712	1.03	0.88616	0.985752	0.27689	1.13386	0.961883	0.928318	102870037	0.930995	0.652219	101711609	113386113
AT1G75820,1	CLV1 (CLAVATA 1); ATP binding / kinase/ protein serine/threonine kinase [AT1G75820,1]	-1.26	0.140304	0.8397	0.167636	0.982451	-1.28	0.110561	0.971424	0.158606	0.99413	-1.23	0.116105	0.999884	0.161362	0.974669	-1.2	0.17689	0.999995	0.172546	0.996897	-1.35	0.0364766	0.999988	0.0340508	0.900516	-1.38	0.00883992	0.345859	0.039851	0.705258	-1.11	0.511781	0.93196	0.438429	0.989595	0.982451	0.99413	0.974669	0.996897	0.900516	0.705258	0.989595
AT3G29200,1	CM1 (chorismate mutase 1); chorismate mutase [AT3G29200,1]	1.74	0.0133919	0.808894	0.0161288	0.546147	1.6	0.00735298	0.971424	0.0269768	0.660516	1.49	0.180398	0.999884	0.0391672	0.948874	1.06	0.882611	0.999995	0.216648	1.12495	1.36	0.0551829	0.999988	0.0402888	0.787089	1.15	0.313905	0.809919	0.303412	0.992168	1.33	0.167072	0.92646	0.12111	0.935985	0.546147	0.660516	0.948874	112494523	0.787089	0.992168	0.935985
AT1G69770,1	CMT3 (CHROMOMETHYLASE 3) [AT1G69770,1]	-1.35	0.233785	0.878288	0.0857865	0.889649	-1.45	0.0130761	0.971424	0.0420538	0.857274	-1.29	0.407853	0.999884	0.107322	1.09158	-1.61	0.352775	0.999995	0.0757417	0.968142	-1.46	0.00439311	0.999988	0.0108646	0.702685	1.1	0.526605	0.906729	0.185871	1.01298	-1.06	0.761524	0.969526	0.206873	1.14866	0.889649	0.857274	109158331	0.968142	0.702685	101298461	114866237
AT2G34840,2	coatomer protein epsilon subunit family protein / COPE family protein [AT2G34840,2]	-1.45	0.00832861	0.808894	0.054312	0.808097	-1.49	0.0274126	0.971424	0.053948	0.898031	-1.29	0.102513	0.999884	0.0974595	0.986402	1.04	0.864242	0.999995	0.28463	1.04144	-1.03	0.703917	0.999988	0.556089	0.968779	-1.06	0.671909	0.947364	0.396586	1.0421	-1.39	0.252638	0.92646	0.0954277	0.997265	0.808097	0.898031	0.986402	104144348	0.968779	104209929	0.997265
AT5G15850,1	COL1 (CONSTANS-LIKE 1); transcription factor/ zinc ion binding [AT5G15850,1]	1.6	0.00946534	0.808894	0.0287595	0.65154	1.4	0.0427153	0.971424	0.0774238	0.900825	1.13	0.549798	0.999884	0.207475	1.02706	-1.19	0.386825	0.999995	0.216029	0.933523	1.03	0.837448	0.999988	0.362042	1.08969	1.15	0.413328	0.861612	0.118018	0.921519	1.26	0.0552703	0.92646	0.0994899	0.986767	0.65154	0.900825	102706402	0.933523	108969150	0.921519	0.986767
AT3G18250,1	contains domain PROKAR_LIPOPROTEIN (PS51257) [AT3G18250,1]	1.54	0.726615	0.977755	0.00541381	0.38233	1.74	0.501459	0.973689	0.0403831	0.742082	1.69	0.381226	0.999884	0.00139962	0.333529	3.7	0.00609558	0.999995	0.00021274	0.225714	1.67	0.499652	0.999988	0.0177043	0.62664	-1.32	0.0933103	0.604295	0.0930272	0.950362	-1.32	0.204388	0.92646	0.0846257	0.946373	0.38233	0.742082	0.333529	0.225714	0.62664	0.950362	0.946373
AT3G28420,1	contains domain PROKAR_LIPOPROTEIN (PS51257) [AT3G28420,1]	-1.14	0.80309	0.984073	0.0756014	0.87008	-1.48	0.21784	0.971424	0.0666743	0.930225	-1.34	0.216251	0.999884	0.106928	0.935056	-2.31	0.193345	0.999995	0.0183116	0.848233	-1.18	0.595305	0.999988	0.0506297	0.936166	1.72	0.00531062	0.31147	0.0056142	0.335812	1.39	0.0373598	0.92646	0.0171817	0.834041	0.87008	0.930225	0.935056	0.848233	0.936166	0.335812	0.834041
AT3G45160,1	contains domain PROKAR_LIPOPROTEIN (PS51257) [AT3G45160,1]	-5.15	0.0712535	0.808894	1.661e-05	0.04625	-5.33	0.0666413	0.971424	3.882e-05	0.0823809	-4.14	0.0600078	0.999884	6.06e-06	0.0225	-23.15	0.00125058	0.999995	0	0	-5.72	0.0650186	0.999988	0	0	5.86	0.0159772	0.386707	0	0	-1.02	0.961467	0.996238	0.0595393	1.06597	0.04625	0.0823809	0.0225	0	0	0	106596625
AT4G30670,1	contains domain PROKAR_LIPOPROTEIN (PS51257) [AT4G30670,1]	-1.62	0.412912	0.928832	0.0187339	0.631483	-2.07	0.14605	0.971424	0.0153512	0.683397	-2.2	0.0442892	0.999884	0.00103272	0.340889	-3.16	0.00267803	0.999995	0.00123064	0.388936	-1.61	0.25997	0.999988	0.0138064	0.743942	1.13	0.260407	0.776691	0.324076	0.99929	1.16	0.643051	0.950794	0.200991	1.11178	0.631483	0.683397	0.340889	0.388936	0.743942	0.99929	111178181
AT1G12080,1	contains domain PTHR22683 (PTHR22683) [AT1G12080,1]	-2.74	0.435803	0.934691	6.104e-05	0.0755556	-5.28	0.0986007	0.971424	1.571e-05	0.0875	-6.1	0.0343604	0.999884	6.7e-07	0.015	-15.56	0.00851997	0.999995	2.2e-07	0.0025	-3.72	0.113771	0.999988	8.53e-06	0.02	1.64	0.0181922	0.400359	0.00575535	0.337017	-2.79	0.0216569	0.92646	9e-07	0.01	0.0755556	0.0875	0.015	0.0025	0.02	0.337017	0.01
AT1G12080,1	contains domain PTHR22683 (PTHR22683) [AT1G12080,1]	-2.47	0.458924	0.939393	0.0001324	0.103509	-4.87	0.079845	0.971424	4.87e-05	0.0904167	-5.9	0.0426395	0.999884	1.12e-06	0.00714286	-16.07	0.00785438	0.999995	2.2e-07	0.00333333	-4.01	0.138915	0.999988	2.24e-06	0.00909091	1.74	0.0100556	0.35418	0.00358018	0.282872	-2.88	0.0193979	0.92646	6.7e-07	0.01	0.103509	0.0904167	0.00714286	0.00333333	0.00909091	0.282872	0.01
AT1G12080,1	contains domain PTHR22683 (PTHR22683) [AT1G12080,1]	-3.26	0.31204	0.907062	5.206e-05	0.070303	-5.57	0.0622289	0.971424	2.872e-05	0.0853333	-5.82	0.0575189	0.999884	1.8e-06	0.00888889	-10.58	0.0266965	0.999995	9.65e-06	0.0390909	-3.99	0.117909	0.999988	1.8e-06	0.008	1.55	0.0449395	0.497168	0.0081666	0.383882	-3.85	0.00041283	0.92646	0	0	0.070303	0.0853333	0.00888889	0.0390909	0.008	0.383882	0
AT4G04423,1	contains InterPro domain Glycoside hydrolase	1	0.9865	0.998934	0.386096	1.15224	-1.01	0.948629	0.996706	0.480488	1.04405	-1.05	0.872884	0.999884	0.156191	1.12345	1.69	0.192867	0.999995	0.0485207	0.996377	-1.03	0.791494	0.999988	0.490547	1.02472	2.51	0.0014743	0.260984	6.44e-05	0.0345783	1.26	0.0827015	0.92646	0.143922	0.975409	115224496	104405095	112344760	0.996377	102472363	0.0345783	0.975409
AT5G43310,1	COP1-interacting protein-related [AT5G43310,1]	-1.82	0.0503998	0.808894	0.0114459	0.547264	-1.26	0.130376	0.971424	0.174407	0.991601	-1	0.984872	0.999884	0.259781	1.06003	-2.59	0.00410625	0.999995	0.00329563	0.562682	-1.53	0.049413	0.999988	0.00463624	0.540838	-1.06	0.531705	0.908527	0.348806	0.987709	1.64	0.197955	0.92646	0.0297067	0.954427	0.547264	0.991601	106002772	0.562682	0.540838	0.987709	0.954427
AT1G62810,1	copper amine oxidase	1.48	0.00568981	0.808894	0.0451358	0.744941	1.26	0.263089	0.971424	0.195148	0.956002	1.21	0.258026	0.999884	0.0998636	0.931318	-1.21	0.392702	0.999995	0.227595	0.930535	1.04	0.822218	0.999988	0.358597	1.11115	1.12	0.432596	0.871009	0.214566	1.00865	1.22	0.184792	0.92646	0.0798481	0.94339	0.744941	0.956002	0.931318	0.930535	111115424	100864619	0.94339
AT1G62810,1	copper amine oxidase	1.55	0.00569063	0.808894	0.0334348	0.675088	1.32	0.209564	0.971424	0.123368	0.956865	1.17	0.291995	0.999884	0.140093	0.936502	-1.2	0.395054	0.999995	0.231815	0.930882	1.07	0.623587	0.999988	0.332322	0.982427	1.28	0.149775	0.676562	0.092983	0.867751	1.12	0.399461	0.92646	0.288767	0.940453	0.675088	0.956865	0.936502	0.930882	0.982427	0.867751	0.940453
AT2G26975,1	copper transporter	1.01	0.988318	0.999176	0.047591	0.789263	1.27	0.587813	0.975136	0.20457	1.0914	1.22	0.642133	0.999884	0.0109295	0.685972	2.51	0.004876	0.999995	0.00157331	0.473716	1.35	0.585423	0.999988	0.0983365	0.982968	1.3	0.0737049	0.565217	0.0426897	0.687013	-1.14	0.626817	0.948881	0.138622	1.14862	0.789263	109140370	0.685972	0.473716	0.982968	0.687013	114861659
AT3G48970,1	copper-binding family protein [AT3G48970,1]	-1.4	0.117965	0.82597	0.0824586	0.884148	-1.29	0.180999	0.971424	0.168553	0.970118	-1.28	0.290177	0.999884	0.145798	0.933815	-1.1	0.564239	0.999995	0.3317	0.933558	-1.07	0.516155	0.999988	0.432695	0.97818	-2.03	0.00997898	0.354047	0.0020329	0.140886	1.11	0.527531	0.935375	0.371776	0.980812	0.884148	0.970118	0.933815	0.933558	0.97818	0.140886	0.980812
AT1G20440,1	COR47 (cold regulated 47) [AT1G20440,1]	-2	0.529406	0.952061	0.00112383	0.29988	-3.82	0.121191	0.971424	0.00060635	0.250185	-3.73	0.0616025	0.999884	6.261e-05	0.0871875	-4.56	0.142255	0.999995	0.00156748	0.410882	-2.09	0.405876	0.999988	0.00992752	0.693401	-2.88	0.00076705	0.247027	6.889e-05	0.0157436	-1.84	0.0464787	0.92646	0.00680041	0.612202	0.29988	0.250185	0.0871875	0.410882	0.693401	0.0157436	0.612202
AT1G20440,1	COR47 (cold regulated 47) [AT1G20440,1]	-1.46	0.754599	0.980001	0.00551367	0.47069	-2.84	0.239095	0.971424	0.00330035	0.43641	-2.95	0.0946982	0.999884	0.00073762	0.296126	-4.68	0.13996	0.999995	0.00142924	0.393148	-1.74	0.506526	0.999988	0.0145714	0.748939	-2.15	0.00118823	0.258248	0.00078206	0.0749462	-1.04	0.822731	0.978189	0.217223	1.05072	0.47069	0.43641	0.296126	0.393148	0.748939	0.0749462	105071809
AT1G20440,1	COR47 (cold regulated 47) [AT1G20440,1]	-1.88	0.568889	0.95846	0.001541	0.322394	-3.75	0.100555	0.971424	0.00060769	0.24844	-3.58	0.0518849	0.999884	7.136e-05	0.0963636	-3.41	0.221221	0.999995	0.00800727	0.690174	-1.73	0.495611	0.999988	0.0180878	0.794901	-2.67	0.00103889	0.25637	0.00012096	0.0227426	-1.78	0.0651784	0.92646	0.0107527	0.739444	0.322394	0.24844	0.0963636	0.690174	0.794901	0.0227426	0.739444
AT4G12090,1	cornichon family protein [AT4G12090,1]	1.43	0.354511	0.917619	0.044803	0.743026	1.41	0.222255	0.971424	0.0879812	0.928837	1.38	0.361891	0.999884	0.0672589	0.958328	1.61	0.320136	0.999995	0.0686524	0.931421	1.26	0.178761	0.999988	0.0947794	0.950085	-2.03	0.00884343	0.345859	0.00138279	0.109449	1.07	0.577718	0.943064	0.515384	0.973299	0.743026	0.928837	0.958328	0.931421	0.950085	0.109449	0.973299
AT1G76560,1	CP12-3 [AT1G76560,1]	2.02	0.124945	0.829713	0.00969615	0.468633	1.71	0.134262	0.971424	0.0245956	0.643588	1.52	0.221346	0.999884	0.010362	0.668234	2.37	0.0331192	0.999995	0.0045357	0.656234	1.45	0.149028	0.999988	0.0413909	0.790935	1.83	0.00253434	0.276099	0.00273035	0.251905	-1.12	0.530475	0.93613	0.112499	0.93379	0.468633	0.643588	0.668234	0.656234	0.790935	0.251905	0.93379
AT3G53460,1	CP29 (chloroplast 29 kDa ribonucleoprotein); RNA binding / poly(U) binding [AT3G53460,1]	1.75	0.00767107	0.808894	0.0138593	0.528767	1.79	0.00899971	0.971424	0.00932566	0.45667	1.7	0.00900392	0.999884	0.00696804	0.581479	1.64	0.0231971	0.999995	0.0269795	0.977447	1.54	0.0101365	0.999988	0.00885732	0.494612	1.49	0.00944379	0.349205	0.0252556	0.583734	1.31	0.417633	0.92646	0.129177	1.1463	0.528767	0.45667	0.581479	0.977447	0.494612	0.583734	114630487
AT5G05690,2	CPD (CABBAGE 3); oxygen binding [AT5G05690,2]	-1.4	0.626031	0.967526	0.0184651	0.629564	-1.95	0.172626	0.971424	0.0178881	0.716199	-1.38	0.325562	0.999884	0.061576	0.959595	-3.08	0.142032	0.999995	0.00487164	0.604708	-1.25	0.572883	0.999988	0.105872	1.05711	2.04	0.00242069	0.27448	0.00057313	0.130306	-1.37	0.235715	0.92646	0.183867	0.951645	0.629564	0.716199	0.959595	0.604708	105710957	0.130306	0.951645
AT5G49910,1	cpHSC70-2 (HEAT SHOCK PROTEIN 70-7); ATP binding / unfolded protein binding [AT5G49910,1]	1.48	0.047065	0.808894	0.0429162	0.73555	1.36	0.151864	0.971424	0.0722871	0.886911	1.56	0.151019	0.999884	0.0322798	0.92624	1.17	0.728838	0.999995	0.141036	1.1241	1.6	0.00222921	0.999988	0.00508797	0.414497	1.12	0.521076	0.905596	0.264451	1.11609	1.24	0.385368	0.92646	0.148356	1.10088	0.73555	0.886911	0.92624	112409766	0.414497	111609089	110088198
AT3G20410,1	CPK9 (CALMODULIN-DOMAIN PROTEIN KINASE 9); calmodulin-dependent protein kinase/ kinase [AT3G20410,1]	-1	0.971694	0.99773	0.488725	1.03185	-1.01	0.920841	0.995175	0.557703	0.996699	-1.12	0.281201	0.999884	0.303379	0.949709	-1.26	0.121029	0.999995	0.135157	1.00535	1.01	0.944797	0.999988	0.489263	1.06926	1.55	0.00659583	0.321709	0.0150189	0.486035	-1.04	0.78559	0.974044	0.257413	0.941507	103185074	0.996699	0.949709	100534925	106926137	0.486035	0.941507
AT4G36988,1	CPuORF49 (Conserved peptide upstream open reading frame 49) [AT4G36988,1]	2.23	0.0584163	0.808894	0.00348144	0.321201	2.12	0.113576	0.971424	0.00652664	0.402825	1.85	0.110008	0.999884	0.0100482	0.662382	1.21	0.329296	0.999995	0.238707	0.94644	1.35	0.459703	0.999988	0.0215758	0.669074	-1.91	0.00984499	0.351251	0.00218751	0.14571	1.05	0.767915	0.970638	0.37507	1.0245	0.321201	0.402825	0.662382	0.94644	0.669074	0.14571	102449601
TA49756_3702	CPY18934 Solanum nigrum chloroplast tRNA-Ala	-1.08	0.769775	0.981508	0.201469	1.05934	-1.05	0.800227	0.989706	0.304578	1.06031	-1.04	0.827374	0.999884	0.353685	1.04458	-1.38	0.224839	0.999995	0.119016	0.979594	-1.24	0.0803651	0.999988	0.116036	0.997029	-22.11	0.00518847	0.310922	0	0	2.92	0.00056642	0.92646	4.04e-06	0.045	105933687	106031382	104457898	0.979594	0.997029	0	0.045
AT2G46310,1	CRF5 (CYTOKININ RESPONSE FACTOR 5); DNA binding / transcription factor [AT2G46310,1]	-1.87	0.00280723	0.808894	0.00801131	0.512195	-1.6	0.040463	0.971424	0.0383769	0.845772	-1.4	0.0553268	0.999884	0.0457812	0.996413	-1.11	0.471936	0.999995	0.314411	0.937097	-1.23	0.0901228	0.999988	0.0763431	0.995983	-1.13	0.304827	0.804293	0.212679	0.989165	-1.24	0.334569	0.92646	0.203634	0.995896	0.512195	0.845772	0.996413	0.937097	0.995983	0.989165	0.995896
AT2G42790,1	CSY3 (CITRATE SYNTHASE 3); citrate (SI)-synthase [AT2G42790,1]	2.11	0.0391137	0.808894	0.00498968	0.376227	2.19	0.00508254	0.971424	0.00279251	0.302039	1.88	0.0455936	0.999884	0.0096984	0.653828	1.8	0.16151	0.999995	0.0329765	1.00435	1.69	0.0110779	0.999988	0.00434069	0.385319	1.04	0.69347	0.952516	0.535014	1.06126	-1	0.998464	0.999701	0.340102	1.04264	0.376227	0.302039	0.653828	100435417	0.385319	106125634	104264058
AT2G29720,1	CTF2B; monooxygenase [AT2G29720,1]	1.12	0.570196	0.958623	0.236337	1.0331	1.15	0.190577	0.971424	0.278184	0.985169	-1.1	0.496617	0.999884	0.292498	0.937131	-1.03	0.897963	0.999995	0.316316	1.0327	-1.01	0.959289	0.999988	0.397143	1.03988	1.15	0.27752	0.788354	0.165049	0.991727	-1.51	0.00724656	0.92646	0.0142909	0.801044	103309941	0.985169	0.937131	103269830	103987563	0.991727	0.801044
AT1G78820,1	curculin-like (mannose-binding) lectin family protein / PAN domain-containing protein [AT1G78820,1]	1.21	0.438561	0.935886	0.17044	1.0196	1.43	0.285282	0.971424	0.0410098	0.744998	1.37	0.407178	0.999884	0.0479859	0.992734	1.32	0.611842	0.999995	0.0864252	1.11567	1.54	0.10184	0.999988	0.0325953	0.74756	-2.33	0.00195553	0.260984	0.0003889	0.0492329	-1.35	0.0820008	0.92646	0.0959652	0.998247	101960080	0.744998	0.992734	111566628	0.74756	0.0492329	0.998247
AT1G78830,1	curculin-like (mannose-binding) lectin family protein [AT1G78830,1]	1.19	0.659581	0.97092	0.103743	0.915085	1.41	0.25773	0.971424	0.0708505	0.885125	1.15	0.707029	0.999884	0.139151	1.18089	1.57	0.284166	0.999995	0.077571	0.930609	1.28	0.405039	0.999988	0.174764	1.04187	-3.15	0.00215164	0.267909	3.119e-05	0.00902597	-1.47	0.144192	0.92646	0.0870508	0.993574	0.915085	0.885125	118088555	0.930609	104186653	0.00902597	0.993574
AT1G78830,1	curculin-like (mannose-binding) lectin family protein [AT1G78830,1]	-1.12	0.694413	0.974098	0.156807	1.0057	1.08	0.893545	0.992971	0.0248665	0.646499	1.18	0.737175	0.999884	0.0481026	0.992844	1.57	0.327703	0.999995	0.0760415	0.932112	1.48	0.242634	0.999988	0.0422492	0.79272	-2.83	0.00941076	0.349155	8.999e-05	0.0183105	-1.6	0.128843	0.92646	0.0422017	0.983572	100570380	0.646499	0.992844	0.932112	0.79272	0.0183105	0.983572
AT1G78850,1	curculin-like (mannose-binding) lectin family protein [AT1G78850,1]	-1.4	0.495811	0.947774	0.0249744	0.685712	-1.45	0.452953	0.971424	0.0874541	0.96631	-1.08	0.743598	0.999884	0.149181	1.04745	1.7	0.121439	0.999995	0.0122629	0.838129	1.36	0.387854	0.999988	0.163805	1.06623	-3.02	0.0309646	0.454722	0.00014025	0.0248016	-2.86	0.0141965	0.92646	3.86e-05	0.0781818	0.685712	0.96631	104744927	0.838129	106622880	0.0248016	0.0781818
AT1G78850,1	curculin-like (mannose-binding) lectin family protein [AT1G78850,1]	1.1	0.658247	0.97092	0.211195	1.08851	1.18	0.520694	0.973689	0.142578	1.02975	1.1	0.731363	0.999884	0.254593	1.12831	1.22	0.436095	0.999995	0.21896	0.930108	1.44	0.0657939	0.999988	0.0262511	0.70897	-2.56	0.0028114	0.277994	0.0002179	0.0340702	-2.06	0.00429851	0.92646	0.00012096	0.117174	108851376	102975500	112831029	0.930108	0.70897	0.0340702	0.117174
AT3G22120,1	CWLP (CELL WALL-PLASMA MEMBRANE LINKER PROTEIN); lipid binding [AT3G22120,1]	-1.05	0.913878	0.993894	0.149942	1.00447	-1.03	0.912907	0.994985	0.255826	1.11549	-1.42	0.0950293	0.999884	0.0651281	0.987913	-1.07	0.541158	0.999995	0.356824	0.947214	-1.17	0.466399	0.999988	0.221241	1.04036	-2.3	0.00022997	0.185338	0.00043625	0.0531148	1.88	0.0206872	0.92646	0.00152933	0.436859	100446633	111548855	0.987913	0.947214	104036341	0.0531148	0.436859
AT3G22120,1	CWLP (CELL WALL-PLASMA MEMBRANE LINKER PROTEIN); lipid binding [AT3G22120,1]	-1.15	0.145241	0.842866	0.278701	0.994038	-1.19	0.137014	0.971424	0.224921	0.996727	-1	0.985154	0.999884	0.610549	0.958138	-1.05	0.682574	0.999995	0.419226	0.935469	1.01	0.896898	0.999988	0.48325	0.959592	-4.39	0.00010673	0.175993	2.69e-06	0.00141176	1.71	0.096696	0.92646	0.00094946	0.364741	0.994038	0.996727	0.958138	0.935469	0.959592	0.00141176	0.364741
AT5G06150,1	CYC1BAT (CYCLIN B 1;2); cyclin-dependent protein kinase regulator [AT5G06150,1]	-2.2	0.04893	0.808894	0.00257506	0.375	-2.15	0.00625294	0.971424	0.00175306	0.356712	-1.63	0.372842	0.999884	0.0497493	1.16238	-1.7	0.472158	0.999995	0.048634	1.02373	-1.11	0.31559	0.999988	0.2996	0.949263	1.12	0.231222	0.75357	0.235226	1.01222	-1.22	0.329787	0.92646	0.094103	0.979104	0.375	0.356712	116238450	102372697	0.949263	101221730	0.979104
AT1G44110,1	CYCA1;1 (CYCLIN A1;1); cyclin-dependent protein kinase regulator [AT1G44110,1]	-1.21	0.56331	0.957601	0.0983095	0.920544	-1.49	0.159925	0.971424	0.0299271	0.806294	-1.09	0.853675	0.999884	0.0469636	0.990904	-1.66	0.43783	0.999995	0.059288	1.05091	1.21	0.0298823	0.999988	0.0789635	0.936341	1.64	0.00187855	0.260984	0.00733315	0.367582	-1.05	0.644858	0.950929	0.407151	0.935304	0.920544	0.806294	0.990904	105091090	0.936341	0.367582	0.935304
AT1G77390,1	CYCA1;2 (CYCLIN A1;2); cyclin-dependent protein kinase regulator [AT1G77390,1]	-1.69	0.0277135	0.808894	0.0179153	0.6306	-1.56	0.0227847	0.971424	0.019645	0.735029	-1.48	0.266177	0.999884	0.0192601	1.08504	-1.28	0.581865	0.999995	0.137951	1.09918	-1.49	0.00361803	0.999988	0.00739015	0.624896	-1.12	0.642072	0.940341	0.163169	1.09324	-1.08	0.748956	0.968739	0.15728	1.15655	0.6306	0.735029	108504425	109917670	0.624896	109323711	115655281
AT3G11520,1	CYCB1;3 (CYCLIN B1;3); cyclin-dependent protein kinase regulator [AT3G11520,1]	-2.07	0.0837453	0.808894	0.00626588	0.48308	-2.03	0.0219983	0.971424	0.00278466	0.417811	-1.56	0.429588	0.999884	0.0714535	1.18883	-1.73	0.438695	0.999995	0.0502659	1.03128	-1.13	0.411692	0.999988	0.236879	1.00106	1.72	0.0027238	0.277109	0.00494255	0.322003	-1.12	0.418303	0.92646	0.24726	0.934136	0.48308	0.417811	118882900	103128453	100105862	0.322003	0.934136
AT1G34460,1	CYCB1;5 (CYCLIN 3); cyclin-dependent protein kinase regulator [AT1G34460,1]	-1.92	0.0497783	0.808894	0.00698824	0.496667	-2.01	0.00169331	0.971424	0.00401979	0.464067	-1.47	0.415859	0.999884	0.0887121	1.17473	-1.62	0.46388	0.999995	0.0609894	1.05464	-1.01	0.867776	0.999988	0.557328	1.00181	1.2	0.0611633	0.534633	0.149489	0.986746	-1.3	0.176354	0.92646	0.0791948	0.933729	0.496667	0.464067	117472972	105464106	100181026	0.986746	0.933729
AT2G26760,1	CYCB1;4; cyclin-dependent protein kinase regulator [AT2G26760,1]	-2.06	0.0347321	0.808894	0.00402652	0.436569	-2.13	0.00668141	0.971424	0.0012937	0.325706	-1.64	0.454872	0.999884	0.0376877	1.13056	-1.92	0.453079	0.999995	0.0313031	0.968701	-1.06	0.677262	0.999988	0.362897	1.08334	1.74	0.0020187	0.261504	0.00394103	0.292213	-1.21	0.31012	0.92646	0.11033	0.948994	0.436569	0.325706	113055972	0.968701	108333894	0.292213	0.948994
AT2G41830,1	cyclin-related [AT2G41830,1]	-1.28	0.242677	0.882573	0.132255	0.967266	-1.68	0.00341623	0.971424	0.0142121	0.666653	-1.31	0.345059	0.999884	0.112181	0.995507	-2.02	0.0347355	0.999995	0.0150379	0.81722	-1.49	0.00259616	0.999988	0.00869665	0.652424	-1.34	0.20692	0.734588	0.0770607	0.894499	-1.05	0.743283	0.96807	0.354689	1.04218	0.967266	0.666653	0.995507	0.81722	0.652424	0.894499	104218402
AT3G23470,1	cyclopropane-fatty-acyl-phospholipid synthase [AT3G23470,1]	1.7	0.396704	0.923013	0.0502902	0.765379	1.6	0.224423	0.971424	0.0699217	0.88093	1.65	0.00520165	0.999884	0.0100687	0.66177	1.04	0.831802	0.999995	0.398792	0.971908	1.23	0.536455	0.999988	0.203748	1.13726	1.09	0.528194	0.907146	0.225967	1.02009	-1.12	0.206331	0.92646	0.266789	0.966986	0.765379	0.88093	0.66177	0.971908	113725563	102009046	0.966986
AT4G22690,1	CYP706A1 (cytochrome P450, family 706, subfamily A, polypeptide 1); oxygen binding [AT4G22690,1]	2.51	0.0239389	0.808894	0.00082312	0.181584	3.02	0.0357333	0.971424	3.725e-05	0.0448649	2.25	0.232815	0.999884	0.00047956	0.237444	-1.01	0.989857	0.999995	0.0103644	0.743736	2.06	0.177504	0.999988	0.00035703	0.143333	1.04	0.903034	0.986925	0.116547	1.01516	2.06	0.302741	0.92646	0.00102935	0.369919	0.181584	0.0448649	0.237444	0.743736	0.143333	101515833	0.369919
AT4G22710,1	CYP706A2 (cytochrome P450, family 706, subfamily A, polypeptide 2); oxygen binding [AT4G22710,1]	1.62	0.150273	0.845706	0.037729	0.707609	1.8	0.0596445	0.971424	0.0171859	0.561878	1.32	0.266331	0.999884	0.0965518	0.944763	1.15	0.738204	0.999995	0.171482	1.12641	1.11	0.537549	0.999988	0.344262	1.02042	-1.7	0.00752333	0.332594	0.00743638	0.298541	1.13	0.475722	0.930401	0.456541	0.981539	0.707609	0.561878	0.944763	112641215	102041766	0.298541	0.981539
AT5G45340,1	CYP707A3 (cytochrome P450, family 707, subfamily A, polypeptide 3); oxygen binding [AT5G45340,1]	1.29	0.288172	0.900794	0.16783	0.958715	1.32	0.400452	0.971424	0.140911	1.05181	1.02	0.809784	0.999884	0.579435	0.935157	-1.12	0.386144	0.999995	0.273501	0.956875	1.1	0.659537	0.999988	0.318633	1.1172	-2.08	0.00165665	0.260984	0.00119676	0.0983948	-1.01	0.964119	0.996335	0.457166	1.03637	0.958715	105180737	0.935157	0.956875	111720292	0.0983948	103636696
AT5G45340,2	CYP707A3 (cytochrome P450, family 707, subfamily A, polypeptide 3); oxygen binding [AT5G45340,2]	1.41	0.0824126	0.808894	0.0775724	0.852684	1.42	0.0842553	0.971424	0.0781282	0.90336	1.3	0.210243	0.999884	0.108157	0.932011	-1.04	0.774909	0.999995	0.421173	0.941845	1.15	0.335832	0.999988	0.202829	0.935224	-2.18	0.00110891	0.25637	0.00068466	0.0685618	1.1	0.474664	0.930401	0.451679	0.952619	0.852684	0.90336	0.932011	0.941845	0.935224	0.0685618	0.952619
AT2G26170,1	CYP711A1 (MORE AXILLARY BRANCHES 1); oxygen binding [AT2G26170,1]	1.36	0.0337055	0.808894	0.0763978	0.850472	1.36	0.0257595	0.971424	0.0761736	0.894925	1.42	0.0992943	0.999884	0.0675964	0.96727	-1.16	0.697641	0.999995	0.141017	1.07373	1.16	0.350274	0.999988	0.177939	0.983629	1.94	0.00246643	0.275994	0.00142543	0.189612	1.85	0.00208336	0.92646	0.00116893	0.397634	0.850472	0.894925	0.96727	107373327	0.983629	0.189612	0.397634
AT3G26180,1	CYP71B20 (cytochrome P450, family 71, subfamily B, polypeptide 20); oxygen binding [AT3G26180,1]	1.77	0.0148981	0.808894	0.0157782	0.544203	1.69	0.00347594	0.971424	0.0160881	0.557481	1.31	0.169297	0.999884	0.105842	0.931779	1.15	0.555287	0.999995	0.280001	0.94865	1.3	0.138601	0.999988	0.0645449	0.887458	1.16	0.370148	0.840728	0.297231	1.00296	1.14	0.299182	0.92646	0.365842	0.936387	0.544203	0.557481	0.931779	0.94865	0.887458	100295813	0.936387
AT2G24180,1	CYP71B6 (CYTOCHROME P450 71B6); oxygen binding [AT2G24180,1]	2.47	0.219409	0.874256	0.00334635	0.321379	2.28	0.240184	0.971424	0.00502558	0.364146	1.69	0.118546	0.999884	0.00598582	0.558033	2.19	0.00878237	0.999995	0.00449396	0.652313	1.54	0.47245	0.999988	0.0534963	0.850785	-1.5	0.0897526	0.596059	0.0368769	0.685856	-1.09	0.574671	0.942886	0.244352	1.02132	0.321379	0.364146	0.558033	0.652313	0.850785	0.685856	102132451
AT2G45570,1	CYP76C2 (cytochrome P450, family 76, subfamily C, polypeptide 2); oxygen binding [AT2G45570,1]	2.71	0.471688	0.942368	0.00028028	0.120096	3.28	0.272782	0.971424	0.0011631	0.199346	2.31	0.131698	0.999884	0.00092366	0.291915	3.71	0.00530119	0.999995	0.00019815	0.22641	2.53	0.358865	0.999988	0.00123334	0.249818	-1.06	0.625874	0.935348	0.345026	1.05146	-1.47	0.0829791	0.92646	0.0435649	0.978991	0.120096	0.199346	0.291915	0.22641	0.249818	105145518	0.978991
AT5G36220,1	CYP81D1 (CYTOCHROME P450 91A1); oxygen binding [AT5G36220,1]	2.15	0.310747	0.907062	0.00392891	0.343294	2.79	0.105232	0.971424	0.00253579	0.293506	1.88	0.206967	0.999884	0.00594094	0.559704	2.49	0.0655947	0.999995	0.00519119	0.662837	1.94	0.280436	0.999988	0.0243957	0.69598	2.18	0.0013708	0.260984	0.00042031	0.112831	1.26	0.18166	0.92646	0.182827	0.957074	0.343294	0.293506	0.559704	0.662837	0.69598	0.112831	0.957074
AT4G37400,1	CYP81F3 (cytochrome P450, family 81, subfamily F, polypeptide 3); oxygen binding [AT4G37400,1]	1.56	0.0063442	0.808894	0.0333612	0.675132	-1.04	0.915543	0.995163	0.105097	0.985966	-1.06	0.920051	0.999884	0.01473	0.727716	1.5	0.632041	0.999995	0.00356761	0.604487	1.02	0.946448	0.999988	0.141619	1.07327	-1.42	0.0538533	0.520261	0.0441399	0.733667	-1.56	0.0305838	0.92646	0.0143485	0.80025	0.675132	0.985966	0.727716	0.604487	107327211	0.733667	0.80025
AT2G40890,1	CYP98A3 (CYTOCHROME P450, FAMILY 98, SUBFAMILY A, POLYPEPTIDE 3); monooxygenase/ p-coumarate 3-hydroxylase [AT2G40890,1]	2.29	0.0680447	0.808894	0.00541695	0.381946	2.12	0.148867	0.971424	0.00890018	0.453787	1.48	0.00835759	0.999884	0.0225863	0.842251	1.84	0.084705	0.999995	0.00718011	0.754623	1.4	0.454889	0.999988	0.1174	1.03004	-1.71	0.118637	0.641045	0.0135815	0.416818	-1.09	0.636425	0.949907	0.385402	1.09146	0.381946	0.453787	0.842251	0.754623	103003938	0.416818	109146446
AT2G40890,1	CYP98A3 (CYTOCHROME P450, FAMILY 98, SUBFAMILY A, POLYPEPTIDE 3); monooxygenase/ p-coumarate 3-hydroxylase [AT2G40890,1]	1.53	0.166195	0.856722	0.0735353	0.844557	1.38	0.316382	0.971424	0.0533773	0.806852	1.48	0.236947	0.999884	0.0339653	0.934296	2.01	0.00943432	0.999995	0.00625488	0.720233	1.8	0.0354337	0.999988	0.00612899	0.441942	-1.51	0.126301	0.651338	0.0329747	0.650186	-1.57	0.230526	0.92646	0.076175	0.939709	0.844557	0.806852	0.934296	0.720233	0.441942	0.650186	0.939709
AT3G43960,1	cysteine proteinase	-1.07	0.438698	0.936075	0.455595	0.968611	-1.22	0.126218	0.971424	0.188171	0.997717	-1.2	0.108205	0.999884	0.183268	0.980012	-1.61	0.0334693	0.999995	0.0362019	0.978902	-1.35	0.00799423	0.999988	0.0279514	0.869204	1.41	0.0282318	0.448989	0.0201122	0.536349	1.42	0.0917868	0.92646	0.0404026	0.980691	0.968611	0.997717	0.980012	0.978902	0.869204	0.536349	0.980691
AT2G34080,1	cysteine proteinase	-2.48	0.125018	0.829713	0.00383196	0.433401	-2.26	0.069007	0.971424	0.00480207	0.501148	-2.14	0.0272995	0.999884	0.00200844	0.434466	-2.23	0.0934559	0.999995	0.0122019	0.79032	-2.1	0.0503788	0.999988	0.00064853	0.202098	-4.71	0.0224433	0.420258	9.87e-06	0.00407407	-1.11	0.582055	0.943207	0.115213	0.936689	0.433401	0.501148	0.434466	0.79032	0.202098	0.00407407	0.936689
AT2G34080,1	cysteine proteinase	-1.88	0.0669417	0.808894	0.0113402	0.544547	-1.85	0.0934508	0.971424	0.0172153	0.703162	-1.82	0.00429161	0.999884	0.00372335	0.621423	-2.08	0.0166573	0.999995	0.0120482	0.788385	-1.56	0.165107	0.999988	0.0139134	0.743417	-3.69	0.0109308	0.357051	2.962e-05	0.00891892	-1.14	0.384665	0.92646	0.108139	0.937412	0.544547	0.703162	0.621423	0.788385	0.743417	0.00891892	0.937412
AT3G19390,1	cysteine proteinase	1.55	0.0427151	0.808894	0.0300938	0.657373	1.14	0.521219	0.973689	0.203187	0.967205	-1.39	0.0740226	0.999884	0.040221	0.992278	-1.12	0.367512	0.999995	0.271974	0.962838	1.11	0.640497	0.999988	0.211993	1.07937	2.32	0.00034108	0.202658	0.0001499	0.0607273	-2.03	0.00091192	0.92646	0.00038867	0.196818	0.657373	0.967205	0.992278	0.962838	107937004	0.0607273	0.196818
AT2G31980,1	cysteine proteinase inhibitor-related [AT2G31980,1]	-1.12	0.370851	0.918987	0.339645	0.969405	-1.11	0.258787	0.971424	0.346629	0.980389	-1.03	0.784542	0.999884	0.514327	0.95528	1.06	0.60855	0.999995	0.439663	0.937638	-1.03	0.663677	0.999988	0.58102	0.9618	-3.16	0.015656	0.385793	0.00011669	0.0224138	-1.12	0.444773	0.92646	0.341134	0.966337	0.969405	0.980389	0.95528	0.937638	0.9618	0.0224138	0.966337
AT2G39770,1	CYT1 (CYTOKINESIS DEFECTIVE 1); nucleotidyltransferase [AT2G39770,1]	1.09	0.355597	0.918071	0.350494	0.958201	1.09	0.569009	0.974251	0.354892	0.9931	-1.1	0.43048	0.999884	0.304393	0.933279	-1.05	0.787638	0.999995	0.336939	0.981429	-1.05	0.61233	0.999988	0.46492	0.98029	-1.81	0.00473782	0.308957	0.004463	0.228073	-1.1	0.492014	0.931608	0.177652	0.934394	0.958201	0.9931	0.933279	0.981429	0.98029	0.228073	0.934394
AT2G02700,1	DC1 domain-containing protein [AT2G02700,1]	1.02	0.926758	0.99452	0.305155	1.10836	-1.15	0.522944	0.973689	0.275978	0.998125	-1.44	0.0228594	0.999884	0.0280914	0.998757	-1.34	0.15481	0.999995	0.0948339	1.00572	-1.1	0.593902	0.999988	0.355559	1.12633	-2.95	0.00282627	0.278023	7.697e-05	0.0163333	-1.41	0.046576	0.92646	0.0239913	0.867072	110836213	0.998125	0.998757	100571828	112633003	0.0163333	0.867072
AT2G44370,1	DC1 domain-containing protein [AT2G44370,1]	1.11	0.892813	0.992115	0.030875	0.6637	1.62	0.342111	0.971424	0.0424	0.751862	1.24	0.653626	0.999884	0.026388	0.880824	1.77	0.0643926	0.999995	0.0264885	0.971506	1.23	0.666659	0.999988	0.0428722	0.795035	1.86	0.00862818	0.343283	0.00192361	0.215919	-1.61	0.0273615	0.92646	0.00236659	0.430449	0.6637	0.751862	0.880824	0.971506	0.795035	0.215919	0.430449
AT3G07000,1	DC1 domain-containing protein [AT3G07000,1]	1.66	0.00525685	0.808894	0.0231078	0.607152	1.41	0.0842794	0.971424	0.0745027	0.892951	1.24	0.154544	0.999884	0.148147	0.974504	1.4	0.205688	0.999995	0.111122	0.987245	1.2	0.368457	0.999988	0.238619	0.945575	1.11	0.471779	0.889747	0.194211	1.00729	1.14	0.541293	0.937929	0.18568	1.05091	0.607152	0.892951	0.974504	0.987245	0.945575	100728924	105091265
AT4G01350,1	DC1 domain-containing protein [AT4G01350,1]	1.34	0.0193779	0.808894	0.0849096	0.876881	1.25	0.267259	0.971424	0.160364	0.960041	-1.01	0.897424	0.999884	0.525975	0.970154	1.1	0.517231	0.999995	0.36049	0.930977	1.13	0.380681	0.999988	0.138666	0.933682	-2.84	0.0175532	0.396109	0.00026031	0.0380328	-1.03	0.914728	0.989767	0.0919158	0.976306	0.876881	0.960041	0.970154	0.930977	0.933682	0.0380328	0.976306
AT5G42840,1	DC1 domain-containing protein [AT5G42840,1]	-1.33	0.064886	0.808894	0.100962	0.925354	-1.29	0.136907	0.971424	0.150747	1.00198	-1.2	0.170301	0.999884	0.19569	0.964907	-1.13	0.370279	0.999995	0.260376	0.95669	-1.32	0.0620612	0.999988	0.0367362	0.906445	1.83	0.00495265	0.310483	0.00163525	0.203547	1.07	0.641948	0.950575	0.202017	0.983963	0.925354	100198108	0.964907	0.95669	0.906445	0.203547	0.983963
AT1G20920,2	DEAD box RNA helicase	-2.02	0.00555689	0.808894	0.00502334	0.460597	-1.51	0.248318	0.971424	0.0796935	0.956966	-1.13	0.46428	0.999884	0.208426	0.947224	-1.53	0.066543	0.999995	0.0536361	1.01041	-1.27	0.236597	0.999988	0.0308835	0.880505	-1.42	0.0418387	0.487047	0.0398384	0.705596	1.31	0.162769	0.92646	0.099895	0.94729	0.460597	0.956966	0.947224	101040776	0.880505	0.705596	0.94729
AT1G63250,1	DEAD box RNA helicase	1.11	0.312722	0.907284	0.313861	0.955815	1.13	0.385695	0.971424	0.325013	0.959514	1.01	0.958713	0.999884	0.365454	0.987294	1.27	0.125154	0.999995	0.152525	1.00159	1.1	0.212766	0.999988	0.270511	0.963884	1.53	0.00832675	0.34039	0.0169584	0.510608	1.05	0.808489	0.976108	0.330323	0.992272	0.955815	0.959514	0.987294	100158599	0.963884	0.510608	0.992272
AT5G11200,1	DEAD/DEAH box helicase	1.55	0.00981415	0.808894	0.0307123	0.662439	1.38	0.0304542	0.971424	0.0750119	0.893287	1.41	0.0508246	0.999884	0.0580425	0.995578	1.15	0.576603	0.999995	0.263059	0.966467	1.19	0.0871767	0.999988	0.139665	0.987814	1.33	0.0242903	0.42698	0.0680445	0.794393	1.43	0.159244	0.92646	0.101474	0.966892	0.662439	0.893287	0.995578	0.966467	0.987814	0.794393	0.966892
AT1G35530,1	DEAD/DEAH box helicase	1.32	0.322816	0.910958	0.0821186	0.867149	1.25	0.270029	0.971424	0.115919	0.960314	1.14	0.419526	0.999884	0.262731	0.941715	-1.17	0.443084	0.999995	0.231175	0.931735	-1.07	0.559334	0.999988	0.325389	0.983724	1.76	0.00954985	0.350882	0.00536085	0.33458	1.5	0.125754	0.92646	0.0682968	0.968011	0.867149	0.960314	0.941715	0.931735	0.983724	0.33458	0.968011
AT5G54910,1	DEAD/DEAH box helicase	1.28	0.10689	0.818833	0.125442	0.959315	1.25	0.152867	0.971424	0.138504	0.990423	1.27	0.163619	0.999884	0.144321	0.945675	1.07	0.764654	0.999995	0.350554	1.00912	1.16	0.0597443	0.999988	0.154446	0.993524	1.39	0.0096565	0.350882	0.0430252	0.688682	1.27	0.353332	0.92646	0.171486	1.04436	0.959315	0.990423	0.945675	100912353	0.993524	0.688682	104436037
AT2G45810,1	DEAD/DEAH box helicase	1.23	0.067983	0.808894	0.148141	0.999369	1.11	0.453956	0.971424	0.34436	0.969513	1.19	0.13625	0.999884	0.178726	0.972866	-1	0.993096	0.999995	0.48135	0.968594	-1.01	0.951369	0.999988	0.540134	1.01584	1.68	0.00960684	0.350882	0.00857367	0.391455	1.42	0.100894	0.92646	0.0730026	0.991717	0.999369	0.969513	0.972866	0.968594	101583818	0.391455	0.991717
AT3G16240,1	DELTA-TIP (delta tonoplast integral protein); water channel [AT3G16240,1]	-2.03	0.459786	0.939658	0.00143059	0.315594	-4.04	0.0555849	0.971424	0.00021633	0.155484	-2.48	0.21241	0.999884	0.00834321	0.846902	-3.25	0.355654	0.999995	0.00897873	0.72222	-1.82	0.300607	0.999988	0.0104376	0.706869	-3.57	0.00338219	0.286008	1.167e-05	0.00452174	-1.87	0.200417	0.92646	0.0225154	0.857547	0.315594	0.155484	0.846902	0.72222	0.706869	0.00452174	0.857547
AT3G16240,1	DELTA-TIP (delta tonoplast integral protein); water channel [AT3G16240,1]	-1.22	0.835009	0.987896	0.00822539	0.515527	-2.27	0.149654	0.971424	0.00723935	0.563986	-2.42	0.235291	0.999884	0.0102511	0.928476	-3.85	0.250755	0.999995	0.00777793	0.68498	-1.58	0.375363	0.999988	0.0275268	0.87244	-3.71	0.0330391	0.461164	4.959e-05	0.0124157	-1.4	0.126086	0.92646	0.0936439	0.969587	0.515527	0.563986	0.928476	0.68498	0.87244	0.0124157	0.969587
AT3G16240,1	DELTA-TIP (delta tonoplast integral protein); water channel [AT3G16240,1]	-1.66	0.579434	0.959914	0.0035923	0.428021	-2.41	0.0865922	0.971424	0.00411606	0.466718	-2.4	0.231747	0.999884	0.0113415	0.935846	-3.26	0.300993	0.999995	0.0103209	0.746623	-1.78	0.29152	0.999988	0.0122007	0.727831	-3.33	0.00383427	0.295142	2.962e-05	0.00897959	-1.52	0.16061	0.92646	0.0648999	0.939723	0.428021	0.466718	0.935846	0.746623	0.727831	0.00897959	0.939723
AT3G16240,1	DELTA-TIP (delta tonoplast integral protein); water channel [AT3G16240,1]	-1.39	0.736803	0.978451	0.0101077	0.526807	-2.08	0.208855	0.971424	0.0167977	0.700225	-2.48	0.243569	0.999884	0.00517145	0.726972	-3.32	0.337849	0.999995	0.00924757	0.729363	-1.54	0.455866	0.999988	0.050208	0.933794	-3.55	0.0290041	0.451115	4.757e-05	0.0120454	-1.19	0.174231	0.92646	0.222889	0.967194	0.526807	0.700225	0.726972	0.729363	0.933794	0.0120454	0.967194
AT3G16240,1	DELTA-TIP (delta tonoplast integral protein); water channel [AT3G16240,1]	-1.96	0.500007	0.948978	0.0017405	0.341674	-5.98	0.058227	0.971424	9.43e-06	0.06	-2.47	0.238693	0.999884	0.0103193	0.92899	-2.92	0.440029	0.999995	0.00777624	0.686188	-1.74	0.370491	0.999988	0.0105334	0.70585	-3.18	0.00168646	0.260984	3.052e-05	0.00900662	-1.97	0.144272	0.92646	0.0134476	0.791612	0.341674	0.06	0.92899	0.686188	0.70585	0.00900662	0.791612
AT1G12840,1	DET3 (DE-ETIOLATED 3) [AT1G12840,1]	-1.77	0.00378353	0.808894	0.012295	0.560788	-1.69	0.238534	0.971424	0.0237855	0.756013	-1.03	0.859921	0.999884	0.322736	1.05695	-1.12	0.345732	0.999995	0.259463	0.97225	1.17	0.351482	0.999988	0.177469	0.934191	1.39	0.277741	0.788491	0.0294783	0.614986	-1.55	0.226772	0.92646	0.082723	0.942714	0.560788	0.756013	105695143	0.97225	0.934191	0.614986	0.942714
AT5G54510,1	DFL1/GH3,6 (DWARF IN LIGHT 1); indole-3-acetic acid amido synthetase [AT5G54510,1]	2.03	0.0373971	0.808894	0.00679705	0.416058	1.84	0.115703	0.971424	0.0254632	0.651372	1.86	0.00815195	0.999884	0.00483371	0.530542	1.42	0.117612	0.999995	0.0569492	1.00492	1.59	0.103395	0.999988	0.0151091	0.59848	-1.09	0.603739	0.929897	0.273104	1.122	1.06	0.454516	0.927655	0.434087	0.935763	0.416058	0.651372	0.530542	100492358	0.59848	112199882	0.935763
AT1G30110,1	diadenosine 5'	1.36	0.598596	0.964044	0.0433937	0.737776	1.68	0.173944	0.971424	0.0502448	0.789496	1.67	0.13921	0.999884	0.013946	0.720116	1.93	0.0613038	0.999995	0.0170026	0.890329	1.72	0.144668	0.999988	0.0156851	0.604637	1.99	0.00265571	0.277109	0.00115435	0.172617	-1.12	0.272035	0.92646	0.215376	0.959056	0.737776	0.789496	0.720116	0.890329	0.604637	0.172617	0.959056
AT3G11750,1	dihydroneopterin aldolase	1.13	0.303851	0.904639	0.259754	0.958509	1.1	0.571774	0.974423	0.283907	0.964937	1.16	0.159671	0.999884	0.197388	0.973358	-1.11	0.407902	0.999995	0.29188	0.954099	1.22	0.115725	0.999988	0.071429	0.911257	1.62	0.00935203	0.349155	0.0129516	0.459149	1.13	0.23478	0.92646	0.313742	0.943264	0.958509	0.964937	0.973358	0.954099	0.911257	0.459149	0.943264
AT3G60140,1	DIN2 (DARK INDUCIBLE 2); hydrolase, hydrolyzing O-glycosyl compounds [AT3G60140,1]	1.94	0.555934	0.955701	0.00208474	0.267723	1.88	0.475577	0.973689	0.0217302	0.615992	1.23	0.697997	0.999884	0.00478726	0.529355	2.66	0.00813894	0.999995	0.0008137	0.35549	1.85	0.441516	0.999988	0.0429889	0.795875	-1.61	0.173069	0.702141	0.0207459	0.521421	-1.98	0.0762952	0.92646	0.00108972	0.3035	0.267723	0.615992	0.529355	0.35549	0.795875	0.521421	0.3035
AT3G60140,1	DIN2 (DARK INDUCIBLE 2); hydrolase, hydrolyzing O-glycosyl compounds [AT3G60140,1]	1.16	0.875073	0.991124	0.028744	0.707283	1.87	0.283968	0.971424	0.010208	0.475329	2.02	0.1995	0.999884	0.0110341	0.680083	2.9	0.0524763	0.999995	0.00211526	0.49873	3.37	0.0765647	0.999988	0.00013307	0.104035	-1.52	0.0393583	0.482021	0.0280001	0.59815	-2.39	0.00191287	0.92646	0.00010009	0.103721	0.707283	0.475329	0.680083	0.49873	0.104035	0.59815	0.103721
AT5G48485,1	DIR1 (DEFECTIVE IN INDUCED RESISTANCE 1); lipid binding [AT5G48485,1]	-1.01	0.971113	0.997673	0.439257	1.08801	-1.06	0.679677	0.979902	0.502063	1.04955	-1.1	0.562303	0.999884	0.311508	0.959314	-1.06	0.632251	0.999995	0.384579	0.935363	-1.02	0.794853	0.999988	0.530228	1.01992	-1.72	0.00245153	0.275994	0.00503299	0.243783	1.09	0.328618	0.92646	0.276688	0.945649	108800696	104955450	0.959314	0.935363	101991878	0.243783	0.945649
AT1G71400,1	disease resistance family protein / LRR family protein [AT1G71400,1]	1.86	0.0220217	0.808894	0.00872066	0.452925	1.72	0.0158052	0.971424	0.0119378	0.502807	1.27	0.33815	0.999884	0.169208	0.934629	-1.21	0.199356	0.999995	0.17917	0.991499	1.3	0.080018	0.999988	0.0596865	0.871192	1.45	0.00459369	0.307649	0.0240528	0.575639	1.53	0.109253	0.92646	0.0469245	0.946438	0.452925	0.502807	0.934629	0.991499	0.871192	0.575639	0.946438
AT4G13920,1	disease resistance family protein / LRR family protein [AT4G13920,1]	-1	0.995205	0.999366	0.486671	1.11714	1.07	0.569021	0.974251	0.45725	0.975046	1.19	0.0987113	0.999884	0.159927	0.985503	1.01	0.926829	0.999995	0.530868	0.94122	1.07	0.430417	0.999988	0.335511	0.933853	-1.83	0.00191998	0.260984	0.00357098	0.201686	1.01	0.878321	0.985329	0.598143	0.951688	111714058	0.975046	0.985503	0.94122	0.933853	0.201686	0.951688
AT1G72920,1	disease resistance protein (TIR-NBS class)	1.65	0.131482	0.832898	0.0382514	0.711716	1.76	0.0346446	0.971424	0.015388	0.552554	1.95	0.183233	0.999884	0.00637875	0.563988	1.28	0.744369	0.999995	0.0568549	1.07491	2.03	0.00506936	0.999988	0.00108433	0.236863	-1.35	0.227612	0.750822	0.0460904	0.741473	1.07	0.785631	0.974044	0.153132	1.15444	0.711716	0.552554	0.563988	107491303	0.236863	0.741473	115443918
AT1G72940,1	disease resistance protein (TIR-NBS class)	1.14	0.444029	0.937015	0.255888	0.983398	1	0.998969	0.999664	0.386649	1.05259	-1	0.967862	0.999884	0.636595	0.948003	-1	0.99585	0.999995	0.45587	0.994102	-1.01	0.973852	0.999988	0.330488	1.09879	-1.66	0.0070455	0.325012	0.00926574	0.341805	-1.19	0.138815	0.92646	0.206946	0.978098	0.983398	105258577	0.948003	0.994102	109878807	0.341805	0.978098
AT1G72900,1	disease resistance protein (TIR-NBS class)	2.95	0.251057	0.88422	0.00063911	0.168521	3.08	0.140431	0.971424	0.00152035	0.232021	2.54	0.107861	0.999884	0.00202145	0.393362	2.36	0.176969	0.999995	0.0121128	0.839456	2.2	0.278075	0.999988	0.00619294	0.441552	-2.42	0.00697945	0.323977	0.00049302	0.0573629	1.13	0.190288	0.92646	0.257576	0.960599	0.168521	0.232021	0.393362	0.839456	0.441552	0.0573629	0.960599
AT1G72900,1	disease resistance protein (TIR-NBS class)	1.58	0.48614	0.944833	0.0290914	0.655063	1.79	0.154741	0.971424	0.0329895	0.702715	2.06	0.145661	0.999884	0.00960886	0.652729	2.35	0.114835	0.999995	0.009726	0.830287	1.95	0.175552	0.999988	0.0124368	0.556995	-1.99	0.00771748	0.336262	0.00182959	0.131926	-1.2	0.390703	0.92646	0.368024	0.955685	0.655063	0.702715	0.652729	0.830287	0.556995	0.131926	0.955685
AT1G72890,1	disease resistance protein (TIR-NBS class)	-1.04	0.837438	0.987968	0.433045	1.14004	1	0.976664	0.997876	0.494031	1.06657	-1.09	0.664116	0.999884	0.280014	0.99884	1	0.986094	0.999995	0.430644	1.00417	1	0.986532	0.999988	0.26684	1.09241	-2.04	0.00358446	0.290949	0.00126229	0.102646	1.24	0.0530798	0.92646	0.125633	0.985801	114003904	106656654	0.99884	100417164	109241079	0.102646	0.985801
AT1G33590,1	disease resistance protein-related / LRR protein-related [AT1G33590,1]	2.04	0.0402012	0.808894	0.00517706	0.376346	2.41	0.0029477	0.971424	0.00130672	0.217276	1.7	0.324564	0.999884	0.00945155	0.648968	1.75	0.29903	0.999995	0.0527166	0.928664	1.44	0.162444	0.999988	0.0589713	0.868147	-1.1	0.532771	0.908744	0.191925	1.02925	1.14	0.424123	0.92646	0.20919	0.989702	0.376346	0.217276	0.648968	0.928664	0.868147	102925026	0.989702
AT5G45490,1	disease resistance protein-related [AT5G45490,1]	1.01	0.953479	0.996224	0.439178	1.06988	-1.07	0.537235	0.974108	0.434019	0.96379	1.09	0.639623	0.999884	0.333192	0.980738	1.59	0.107719	0.999995	0.0489754	1.00585	1.15	0.194176	0.999988	0.146812	0.960839	1.57	0.00477384	0.308957	0.0143912	0.479656	1.07	0.727496	0.96612	0.347516	1.09285	106987976	0.96379	0.980738	100585211	0.960839	0.479656	109285251
AT1G55210,1	disease resistance response [AT1G55210,1]	1.05	0.842769	0.988569	0.253343	1.11308	-1.05	0.842013	0.992918	0.179878	1.05318	-1.02	0.90824	0.999884	0.29016	1.04781	-1.26	0.291077	0.999995	0.185476	0.954859	1.06	0.63359	0.999988	0.212357	0.974003	-1.47	0.00392725	0.295181	0.0214755	0.529895	1.05	0.722109	0.964934	0.502908	1.00023	111307729	105317698	104781491	0.954859	0.974003	0.529895	100022957
AT3G13940,1	DNA binding / DNA-directed RNA polymerase [AT3G13940,1]	-1.14	0.144968	0.842866	0.294676	0.993423	-1.04	0.706268	0.982424	0.511258	0.965566	-1.06	0.61729	0.999884	0.466448	0.94149	1.15	0.254373	0.999995	0.251617	0.984063	1.05	0.474802	0.999988	0.391826	0.940047	1.43	0.00715841	0.326765	0.0247747	0.581364	-1.08	0.390997	0.92646	0.327561	0.945252	0.993423	0.965566	0.94149	0.984063	0.940047	0.581364	0.945252
AT2G40350,1	DNA binding / transcription factor [AT2G40350,1]	1.47	0.317953	0.910559	0.0533537	0.778759	1.52	0.00764452	0.971424	0.0357141	0.719155	1.51	0.295027	0.999884	0.0472313	0.93515	1.9	0.132628	0.999995	0.0237166	0.957301	1.64	0.00164227	0.999988	0.00497666	0.409926	1.03	0.774249	0.966414	0.493679	1.07035	-1.34	0.0484365	0.92646	0.0421554	0.983524	0.778759	0.719155	0.93515	0.957301	0.409926	107034870	0.983524
AT2G43140,1	DNA binding / transcription factor [AT2G43140,1]	-1.83	0.0017138	0.808894	0.0100433	0.528394	-2.1	0.00500644	0.971424	0.00158319	0.344146	-1.78	0.0237307	0.999884	0.00530295	0.729352	-1.41	0.155286	0.999995	0.0713583	1.00682	-1.56	0.0169186	0.999988	0.00833176	0.640138	-1.52	0.0249916	0.431592	0.0247182	0.56371	-1.01	0.923859	0.990395	0.544493	0.985881	0.528394	0.344146	0.729352	100682008	0.640138	0.56371	0.985881
AT2G43140,1	DNA binding / transcription factor [AT2G43140,1]	-2	0.0181166	0.808894	0.00462591	0.453055	-2.5	0.00310795	0.971424	0.00057964	0.250777	-1.65	0.021524	0.999884	0.0110561	0.95112	-1.13	0.467343	0.999995	0.273954	0.930517	-1.62	0.00929751	0.999988	0.00176181	0.335513	-1.6	0.0553309	0.5219	0.0207892	0.521921	-1.36	0.350548	0.92646	0.128401	1.10091	0.453055	0.250777	0.95112	0.930517	0.335513	0.521921	110091116
AT5G07580,1	DNA binding / transcription factor [AT5G07580,1]	-1.73	0.0685659	0.808894	0.0184886	0.629404	-1.83	0.0117337	0.971424	0.00854989	0.600946	-1.96	0.0078274	0.999884	0.00231991	0.480837	-2.36	0.00850731	0.999995	0.00612921	0.659734	-2.08	0.0130403	0.999988	0.00029734	0.135204	-1.33	0.108262	0.626428	0.0443297	0.733539	1.04	0.780708	0.973454	0.19965	0.949153	0.629404	0.600946	0.480837	0.659734	0.135204	0.733539	0.949153
AT5G07580,1	DNA binding / transcription factor [AT5G07580,1]	-1.92	0.0127473	0.808894	0.00743661	0.502868	-1.98	0.0215997	0.971424	0.00847471	0.597547	-2.18	0.00777052	0.999884	0.00099143	0.334697	-1.66	0.0579375	0.999995	0.0376906	0.981631	-1.73	0.00930557	0.999988	0.00147211	0.309434	-1.47	0.00404298	0.298779	0.0224211	0.542416	-1.5	0.323562	0.92646	0.105702	1.04868	0.502868	0.597547	0.334697	0.981631	0.309434	0.542416	104867826
AT5G63330,1	DNA-binding bromodomain-containing protein [AT5G63330,1]	1.14	0.223664	0.875379	0.25203	0.963972	1.16	0.269653	0.971424	0.280088	0.969449	-1.03	0.798127	0.999884	0.467361	0.969828	-1.15	0.413966	0.999995	0.256541	0.936405	-1.05	0.361445	0.999988	0.44781	0.953009	-1.4	0.00681862	0.323135	0.0344298	0.663034	1.46	0.0736803	0.92646	0.0556441	0.975841	0.963972	0.969449	0.969828	0.936405	0.953009	0.663034	0.975841
AT3G61260,1	DNA-binding family protein / remorin family protein [AT3G61260,1]	1.46	0.105853	0.818833	0.0656252	0.822382	1.41	0.0404934	0.971424	0.0604879	0.838141	1.08	0.640611	0.999884	0.382728	0.970927	1.11	0.595138	0.999995	0.334497	0.940028	1.36	0.00931789	0.999988	0.0251896	0.697638	-1.27	0.0321123	0.458357	0.0923603	0.948769	-1.13	0.260698	0.92646	0.203755	0.955373	0.822382	0.838141	0.970927	0.940028	0.697638	0.948769	0.955373
AT1G80270,1	DNA-binding protein	-1.01	0.941155	0.995663	0.542996	1.0194	-1	0.967411	0.997876	0.513562	1.01445	1.02	0.876751	0.999884	0.328504	0.970902	1.11	0.594289	0.999995	0.330643	0.94077	1.02	0.800205	0.999988	0.476379	0.94749	1.6	0.00430563	0.30342	0.00697074	0.36036	1.05	0.774061	0.971559	0.428155	1.00849	101939577	101445341	0.970902	0.94077	0.94749	0.36036	100848656
AT3G25990,1	DNA-binding protein GT-1-related [AT3G25990,1]	-1.05	0.723631	0.977755	0.478507	1.0871	-1.02	0.927061	0.995285	0.324724	1.1174	1.01	0.952059	0.999884	0.420892	0.968591	1.11	0.491975	0.999995	0.332741	0.930979	-1.04	0.711867	0.999988	0.390772	1.00728	1.37	0.00965231	0.350882	0.0410388	0.679588	1.23	0.119788	0.92646	0.188884	0.971835	108709604	111740000	0.968591	0.930979	100727682	0.679588	0.971835
AT4G28440,1	DNA-binding protein-related [AT4G28440,1]	-1.55	0.0054869	0.808894	0.0347745	0.730608	-1.32	0.149653	0.971424	0.150888	0.968326	-1.08	0.487852	0.999884	0.413016	0.933568	1.11	0.546252	0.999995	0.316922	0.928235	-1.05	0.426205	0.999988	0.471251	0.946671	1.23	0.209242	0.736447	0.139133	0.966491	-1.23	0.147421	0.92646	0.193757	0.9779	0.730608	0.968326	0.933568	0.928235	0.946671	0.966491	0.9779
AT2G37120,1	DNA-binding S1FA family protein [AT2G37120,1]	-1.91	0.0246917	0.808894	0.00726291	0.503344	-2.3	0.00427172	0.971424	0.00168282	0.352066	-1.65	0.161293	0.999884	0.0138279	0.975606	-1.43	0.501215	0.999995	0.0952603	1.09452	-1.51	0.005099	0.999988	0.00597707	0.580283	1.08	0.323311	0.815056	0.37143	0.999888	-1.66	0.16504	0.92646	0.031683	0.917984	0.503344	0.352066	0.975606	109451644	0.580283	0.999888	0.917984
AT4G32700,2	DNA-directed DNA polymerase family protein [AT4G32700,2]	1.01	0.893565	0.992381	0.583013	0.975695	1	0.990983	0.998943	0.615983	0.992894	1.03	0.840284	0.999884	0.368966	0.953708	-1.02	0.916434	0.999995	0.447308	0.966625	1.07	0.521509	0.999988	0.363358	0.952823	1.5	0.00702271	0.324296	0.0216575	0.549601	-1.04	0.725066	0.965824	0.42811	0.976946	0.975695	0.992894	0.953708	0.966625	0.952823	0.549601	0.976946
AT1G44160,1	DNAJ chaperone C-terminal domain-containing protein [AT1G44160,1]	1.61	0.556291	0.955701	0.016716	0.553418	2.13	0.14333	0.971424	0.014117	0.540447	1.68	0.145732	0.999884	0.0109207	0.686389	2.02	0.221634	0.999995	0.0293869	0.972114	1.63	0.311048	0.999988	0.0208893	0.663485	-2.15	0.00410439	0.300328	0.00078565	0.0751288	1.12	0.305999	0.92646	0.29632	0.936877	0.553418	0.540447	0.686389	0.972114	0.663485	0.0751288	0.936877
AT4G36040,1	DNAJ heat shock N-terminal domain-containing protein (J11) [AT4G36040,1]	-1.31	0.0283054	0.808894	0.11177	0.942424	-1.31	0.0787256	0.971424	0.0975331	0.980435	-1.54	0.00629692	0.999884	0.0180394	1.00069	-1.12	0.672701	0.999995	0.273029	1.01649	-1.35	0.0846118	0.999988	0.022271	0.822237	-1.66	0.0444573	0.494615	0.0145193	0.431628	-1.77	0.0907639	0.92646	0.0118594	0.760403	0.942424	0.980435	100069267	101648511	0.822237	0.431628	0.760403
AT1G56300,1	DNAJ heat shock N-terminal domain-containing protein [AT1G56300,1]	2.04	0.183483	0.862728	0.0100965	0.474099	1.82	0.190772	0.971424	0.0106081	0.48286	1.62	0.421799	0.999884	0.00055675	0.245644	2.97	0.00362507	0.999995	0.00047754	0.276364	1.47	0.282016	0.999988	0.0106449	0.525316	-1.11	0.269977	0.782945	0.23941	0.99635	-1.14	0.152745	0.92646	0.231923	0.975896	0.474099	0.48286	0.245644	0.276364	0.525316	0.99635	0.975896
AT1G56300,1	DNAJ heat shock N-terminal domain-containing protein [AT1G56300,1]	2.18	0.185493	0.862855	0.00573852	0.392811	1.77	0.198478	0.971424	0.0208727	0.606343	1.66	0.38119	0.999884	0.00050693	0.237789	2.68	0.00411695	0.999995	0.00104663	0.402069	1.35	0.446713	0.999988	0.0289332	0.730079	-1.05	0.611882	0.932559	0.405924	0.988433	1.06	0.559874	0.939837	0.425621	0.939432	0.392811	0.606343	0.237789	0.402069	0.730079	0.988433	0.939432
AT3G08970,1	DNAJ heat shock N-terminal domain-containing protein [AT3G08970,1]	1.3	0.549479	0.954819	0.0834953	0.871976	1.46	0.260505	0.971424	0.118252	0.963899	1.05	0.761185	0.999884	0.452874	0.975188	1.49	0.0351687	0.999995	0.0559441	1.00538	1.24	0.412845	0.999988	0.151383	0.988095	-2.63	0.00215635	0.267909	0.00014676	0.025251	-1.71	0.00448323	0.92646	0.00185517	0.393667	0.871976	0.963899	0.975188	100537892	0.988095	0.025251	0.393667
AT5G16650,1	DNAJ heat shock N-terminal domain-containing protein [AT5G16650,1]	1.62	0.00996878	0.808894	0.024987	0.619283	1.23	0.187821	0.971424	0.197882	0.96616	1.28	0.0986387	0.999884	0.060572	0.988169	1.25	0.117411	0.999995	0.154027	1.00202	1.28	0.0636309	0.999988	0.0577485	0.86153	1.6	0.0493855	0.509249	0.0210935	0.547449	1.35	0.158008	0.92646	0.13925	0.972465	0.619283	0.96616	0.988169	100201638	0.86153	0.547449	0.972465
TC311277	DOF18_ARATH (Q84JQ8) Dof zinc finger protein DOF1,8 (AtDOF1,8)	1.25	0.30112	0.902387	0.131054	0.960172	1.36	0.198071	0.971424	0.0672093	0.871901	1.1	0.741707	0.999884	0.22901	1.1433	-1.11	0.457532	0.999995	0.29729	0.936824	1.04	0.837869	0.999988	0.241146	1.07575	-1.68	0.00223367	0.269547	0.00637247	0.273574	1.31	0.324554	0.92646	0.0969016	1.09989	0.960172	0.871901	114330495	0.936824	107575486	0.273574	109989136
AT1G47655,1	Dof-type zinc finger domain-containing protein [AT1G47655,1]	1.42	0.639863	0.96959	0.00536646	0.383237	-1.19	0.754223	0.987474	0.0897783	0.934525	-1.28	0.0708746	0.999884	0.117042	0.986873	-1.46	0.186203	0.999995	0.0866759	0.99737	-1.07	0.879966	0.999988	0.110607	1.05538	4.58	0.00010117	0.175993	0	0	-1.29	0.0361268	0.92646	0.0521215	1.00067	0.383237	0.934525	0.986873	0.99737	105538336	0	100067204
AT2G28510,1	Dof-type zinc finger domain-containing protein [AT2G28510,1]	1.3	0.032411	0.808894	0.0996439	0.905082	1.13	0.297715	0.971424	0.329346	0.960924	1.24	0.0930224	0.999884	0.146023	0.98398	1.17	0.374702	0.999995	0.27839	0.940127	1.22	0.101201	0.999988	0.077372	0.933112	-1.97	0.00805593	0.33833	0.00240788	0.155959	1.14	0.270485	0.92646	0.336282	0.937639	0.905082	0.960924	0.98398	0.940127	0.933112	0.155959	0.937639
AT4G00940,1	Dof-type zinc finger domain-containing protein [AT4G00940,1]	-1.6	0.0980815	0.812172	0.0350626	0.729099	-2.36	0.0124575	0.971424	0.00212401	0.3786	-1.86	0.166044	0.999884	0.00141241	0.374643	-4.19	0.00404451	0.999995	0.00020219	0.183878	-1.85	0.0953146	0.999988	0.00122481	0.282798	3.69	0.00790422	0.337544	6.7e-07	0.002	1.32	0.291459	0.92646	0.0478313	0.934467	0.729099	0.3786	0.374643	0.183878	0.282798	0.002	0.934467
AT1G56220,1	dormancy/auxin associated family protein [AT1G56220,1]	1.45	0.252614	0.884879	0.0605541	0.804055	1.43	0.284934	0.971424	0.108733	0.973807	1.06	0.802271	0.999884	0.103889	1.05706	1.57	0.259129	0.999995	0.0220239	0.940968	1.27	0.436509	0.999988	0.15905	1.03213	1.46	0.00518494	0.310922	0.0271233	0.601029	-1.45	0.0595852	0.92646	0.0539825	1.00076	0.804055	0.973807	105706286	0.940968	103213022	0.601029	100076435
AT5G05410,1	DREB2A (DRE-BINDING PROTEIN 2A); DNA binding / transcription activator/ transcription factor [AT5G05410,1]	1.07	0.643796	0.96959	0.433277	1.05621	-1.1	0.786813	0.989241	0.0536358	0.898204	-1.07	0.824898	0.999884	0.0994031	1.13842	1.18	0.724298	0.999995	0.0482153	1.06312	1.03	0.903532	0.999988	0.105098	1.00136	-1.32	0.232869	0.755204	0.0485629	0.757459	-2.02	0.00584935	0.92646	0.00095328	0.2832	105621147	0.898204	113842200	106312222	100136412	0.757459	0.2832
AT4G20260,1	DREPP plasma membrane polypeptide family protein [AT4G20260,1]	1.25	0.515785	0.951505	0.109379	0.927524	1.3	0.233011	0.971424	0.107772	0.956999	1.55	0.333111	0.999884	0.0342736	0.935846	1.45	0.685467	0.999995	0.0290952	0.992757	1.52	0.00411354	0.999988	0.00873367	0.492646	-1.47	0.115962	0.63687	0.0195371	0.507348	1.15	0.622492	0.948017	0.107852	1.15643	0.927524	0.956999	0.935846	0.992757	0.492646	0.507348	115642926
AT4G20260,1	DREPP plasma membrane polypeptide family protein [AT4G20260,1]	1.07	0.905978	0.993653	0.114989	0.936597	1.14	0.624568	0.97639	0.329445	1.1145	1.23	0.590429	0.999884	0.146681	1.11138	1.11	0.86759	0.999995	0.101081	1.12525	1.15	0.556939	0.999988	0.149966	1.06442	-1.99	0.00576487	0.315345	0.00205624	0.141404	1.1	0.469996	0.930401	0.424465	0.956996	0.936597	111449736	111138153	112524607	106442364	0.141404	0.956996
AT4G20260,1	DREPP plasma membrane polypeptide family protein [AT4G20260,1]	1.08	0.890463	0.991763	0.142591	0.981641	1.41	0.369407	0.971424	0.131623	0.999732	1.14	0.683492	0.999884	0.166407	1.0903	1.56	0.334087	0.999995	0.0775127	0.93486	1.22	0.462066	0.999988	0.201685	1.03285	-2	0.00864332	0.343283	0.0021828	0.145832	-1.04	0.771912	0.971522	0.325088	0.93723	0.981641	0.999732	109029508	0.93486	103284510	0.145832	0.93723
AT1G28330,1	DRM1 (DORMANCY-ASSOCIATED PROTEIN 1) [AT1G28330,1]	-1.41	0.0348306	0.808894	0.0658085	0.847561	-1.78	0.00323873	0.971424	0.0102592	0.629711	-1.59	0.116004	0.999884	0.0149854	0.969913	-1.48	0.148527	0.999995	0.0745788	1.00739	-1.56	0.00686549	0.999988	0.00699475	0.614793	-1.88	0.0196973	0.404989	0.00448499	0.227891	-1.75	0.185117	0.92646	0.0142253	0.803435	0.847561	0.629711	0.969913	100738719	0.614793	0.227891	0.803435
AT1G28330,1	DRM1 (DORMANCY-ASSOCIATED PROTEIN 1) [AT1G28330,1]	-1.37	0.0311092	0.808894	0.0804762	0.881559	-1.56	0.0682124	0.971424	0.0564227	0.905405	-1.48	0.0286755	0.999884	0.0251463	1.00002	-1.22	0.195658	0.999995	0.173948	0.991645	-1.36	0.105918	0.999988	0.0500435	0.934244	-1.73	0.00662054	0.321709	0.00612338	0.268309	-1.73	0.188066	0.92646	0.0352026	0.933992	0.881559	0.905405	100002256	0.991645	0.934244	0.268309	0.933992
AT1G28330,2	DRM1 (DORMANCY-ASSOCIATED PROTEIN 1) [AT1G28330,2]	1.03	0.874181	0.991124	0.306492	1.07509	-1.26	0.176116	0.971424	0.160727	0.984601	-1.47	0.0205883	0.999884	0.0282218	1.00005	-1.12	0.369122	0.999995	0.271988	0.96129	-1.46	0.0905239	0.999988	0.0308379	0.881462	-1.78	0.00281412	0.277994	0.00448746	0.227756	-1.17	0.1546	0.92646	0.235712	0.969814	107509416	0.984601	100005118	0.96129	0.881462	0.227756	0.969814
AT1G20340,1	DRT112 (DNA-damage-repair/toleration protein 112); copper ion binding / electron carrier [AT1G20340,1]	-1.06	0.809452	0.985487	0.234899	1.08765	-1.01	0.976335	0.997876	0.295609	1.07603	1.17	0.351943	0.999884	0.146086	0.929574	1.08	0.545203	0.999995	0.393447	0.93605	1.03	0.889818	0.999988	0.287963	1.1469	2.13	0.00432131	0.303679	0.00043692	0.115893	-1.15	0.601574	0.944917	0.195559	1.15977	108765170	107602631	0.929574	0.93605	114689680	0.115893	115976976
AT1G20340,1	DRT112 (DNA-damage-repair/toleration protein 112); copper ion binding / electron carrier [AT1G20340,1]	-1.25	0.533691	0.952837	0.0669481	0.850197	-1.05	0.816734	0.990625	0.284174	1.06362	1.07	0.685382	0.999884	0.216163	0.954205	1.3	0.261649	0.999995	0.111236	0.969917	1.1	0.612187	0.999988	0.266675	1.02966	1.98	0.00272553	0.277109	0.00093286	0.161751	-1.34	0.40726	0.92646	0.0757982	1.06151	0.850197	106362476	0.954205	0.969917	102966479	0.161751	106150849
AT1G20340,1	DRT112 (DNA-damage-repair/toleration protein 112); copper ion binding / electron carrier [AT1G20340,1]	-1	0.989297	0.999212	0.306665	1.15019	1.15	0.574024	0.974423	0.254714	1.09287	1.09	0.617396	0.999884	0.246666	0.949539	1.21	0.244522	0.999995	0.190098	0.984218	1.03	0.899504	0.999988	0.146928	1.07936	2.23	0.0043594	0.303679	0.00029981	0.0927778	-1.05	0.694651	0.961128	0.518994	1.00789	115019270	109287499	0.949539	0.984218	107936037	0.0927778	100789471
AT1G20340,1	DRT112 (DNA-damage-repair/toleration protein 112); copper ion binding / electron carrier [AT1G20340,1]	-1.19	0.531234	0.952308	0.115462	0.949127	1.02	0.917184	0.995175	0.412691	1.10447	1.05	0.773179	0.999884	0.228303	0.988613	1.13	0.677	0.999995	0.164005	1.01336	1.09	0.684939	0.999988	0.327391	1.11641	1.98	0.00072802	0.245175	0.00086015	0.160377	-1.27	0.444913	0.92646	0.0900987	1.10728	0.949127	110446594	0.988613	101335770	111641454	0.160377	110727523
AT2G45830,1	DTA2 (DOWNSTREAM TARGET OF AGL15 2) [AT2G45830,1]	1.34	0.613507	0.96608	0.0172418	0.557165	-1.33	0.457557	0.972211	0.0777968	0.953198	-1.77	0.141891	0.999884	0.00461267	0.68289	-2.24	0.0334356	0.999995	0.00949105	0.730466	-1.38	0.309986	0.999988	0.0860859	0.961176	1.74	0.00497513	0.310483	0.00262847	0.24711	1.33	0.0916102	0.92646	0.0900186	0.965491	0.557165	0.953198	0.68289	0.730466	0.961176	0.24711	0.965491
AT3G14362,1	DVL19/RTFL10 (ROTUNDIFOLIA LIKE 10) [AT3G14362,1]	2.94	0.00101755	0.808894	0.00037453	0.137934	1.48	0.369734	0.971424	0.018851	0.585802	1.67	0.165115	0.999884	0.00272856	0.417835	1.19	0.750568	0.999995	0.0306371	0.99872	1.43	0.379188	0.999988	0.0173459	0.620361	-1.01	0.969687	0.99665	0.245256	1.10439	1.22	0.346019	0.92646	0.261497	0.943802	0.137934	0.585802	0.417835	0.99872	0.620361	110439470	0.943802
AT1G53140,1	dynamin family protein [AT1G53140,1]	-1.42	0.268317	0.889256	0.0507275	0.797924	-1.65	0.0326848	0.971424	0.00974171	0.628234	-1.39	0.542871	0.999884	0.0837723	1.11435	-1.71	0.48179	0.999995	0.0466855	1.01632	-1.12	0.273705	0.999988	0.228994	0.949432	1.68	0.00624909	0.318855	0.0044042	0.306178	-1.09	0.649787	0.951466	0.203065	1.06129	0.797924	0.628234	111434627	101631656	0.949432	0.306178	106129177
AT4G15930,1	dynein light chain	-1.49	0.0714013	0.808894	0.0513772	0.798838	-1.51	0.00916085	0.971424	0.0313011	0.813792	-1.47	0.231575	0.999884	0.046107	0.989175	-1.3	0.532376	0.999995	0.142401	1.05569	-1.48	0.00344877	0.999988	0.0110881	0.704864	-1.08	0.499088	0.899908	0.329087	1.00975	-1.2	0.321939	0.92646	0.244107	0.953574	0.798838	0.813792	0.989175	105568688	0.704864	100974954	0.953574
AT1G18100,1	E12A11; phosphatidylethanolamine binding [AT1G18100,1]	-2.03	0.319912	0.910559	0.0027308	0.381473	-2.27	0.0836169	0.971424	0.00564607	0.531924	-1.79	0.254356	0.999884	0.0182214	0.95255	-3.44	0.259852	0.999995	0.00940779	0.729096	-1.6	0.211691	0.999988	0.0304811	0.881441	2.72	0.00279574	0.277994	1.257e-05	0.0114286	-1.1	0.741798	0.96807	0.181115	1.07476	0.381473	0.531924	0.95255	0.729096	0.881441	0.0114286	107476422
AT5G08000,1	E13L3 (GLUCAN ENDO-1	-1.8	0.0905372	0.808894	0.0165284	0.615836	-1.67	0.138924	0.971424	0.0396423	0.847668	-1.11	0.389254	0.999884	0.282078	0.933564	-2.41	0.00498976	0.999995	0.00468269	0.608367	-1.45	0.211084	0.999988	0.0470091	0.928144	-1.11	0.354685	0.832787	0.300558	0.985075	1.05	0.873172	0.98496	0.074224	1.05842	0.615836	0.847668	0.933564	0.608367	0.928144	0.985075	105842240
AT2G25490,1	EBF1 (EIN3-BINDING F BOX PROTEIN 1); ubiquitin-protein ligase [AT2G25490,1]	-1.04	0.826721	0.987725	0.328888	1.05342	1.14	0.519054	0.973689	0.271248	0.991057	1.04	0.813926	0.999884	0.388849	1.02657	-1.02	0.868558	0.999995	0.428425	0.960819	-1.02	0.948558	0.999988	0.0972187	1.04141	-1.73	0.008489	0.342123	0.0066523	0.27966	-1.15	0.613042	0.947037	0.219837	1.11121	105341938	0.991057	102657299	0.960819	104140865	0.27966	111121245
AT4G13235,1	EDA21 (embryo sac development arrest 21) [AT4G13235,1]	-2.21	0.172908	0.860442	0.0040281	0.43568	-2.36	0.0739007	0.971424	0.0028558	0.421391	-1.51	0.394597	0.999884	0.0496897	1.18848	-2.52	0.432767	0.999995	0.0134918	0.805925	-1.39	0.390791	0.999988	0.0432344	0.920502	2.08	0.00681027	0.323135	0.00062475	0.136471	-1.36	0.0607483	0.92646	0.0425836	0.980677	0.43568	0.421391	118848472	0.805925	0.920502	0.136471	0.980677
AT3G48090,1	EDS1 (ENHANCED DISEASE SUSCEPTIBILITY 1); signal transducer/ triacylglycerol lipase [AT3G48090,1]	-1.69	0.0027069	0.808894	0.0172941	0.624522	-1.46	0.260888	0.971424	0.0640822	0.924451	1	0.98688	0.999884	0.62856	0.951415	1.27	0.109921	0.999995	0.147755	1.00244	1.11	0.250895	0.999988	0.249898	0.951345	1.25	0.353983	0.83231	0.105685	0.899971	-1.37	0.174664	0.92646	0.138952	0.966414	0.624522	0.924451	0.951415	100243697	0.951345	0.899971	0.966414
AT4G31240,1	electron carrier [AT4G31240,1]	-1.37	0.077488	0.808894	0.0812107	0.883092	-1.34	0.0752775	0.971424	0.109113	0.991293	-1.23	0.385033	0.999884	0.127632	0.950283	1.34	0.0748368	0.999995	0.109217	1.00474	-1.07	0.298088	0.999988	0.401646	0.958586	-2.26	0.00032463	0.201415	0.00050424	0.0576154	-1.39	0.343102	0.92646	0.1065	1.11648	0.883092	0.991293	0.950283	100474017	0.958586	0.0576154	111647514
AT2G40080,1	ELF4 (EARLY FLOWERING 4) [AT2G40080,1]	2.85	0.0764565	0.808894	0.00059894	0.162744	2.24	0.179745	0.971424	0.00114111	0.197093	1.69	0.605222	0.999884	1.436e-05	0.08	5.84	0.00626385	0.999995	1.459e-05	0.1625	1.5	0.296806	0.999988	0.0029496	0.339638	-1.47	0.0127602	0.369401	0.0268002	0.586577	1.09	0.448466	0.926976	0.407862	0.937508	0.162744	0.197093	0.08	0.1625	0.339638	0.586577	0.937508
AT1G07920,1	elongation factor 1-alpha / EF-1-alpha [AT1G07920,1]	-2.45	0.0589418	0.808894	0.00086621	0.275714	-2.23	0.369885	0.971424	0.00065504	0.258319	-1.11	0.711569	0.999884	0.0783728	1.08532	2.42	0.00780535	0.999995	0.00235806	0.515098	1.26	0.382581	0.999988	0.0643409	0.885746	1.28	0.458146	0.884694	0.0351043	0.641378	-1.71	0.327547	0.92646	0.0697455	1.00109	0.275714	0.258319	108532492	0.515098	0.885746	0.641378	100108590
AT1G07940,1	elongation factor 1-alpha / EF-1-alpha [AT1G07940,1]	-2.61	0.028448	0.808894	0.00052354	0.220094	-2.2	0.356666	0.971424	0.00087788	0.277447	-1.1	0.720572	0.999884	0.110693	1.09319	2.29	0.0095379	0.999995	0.00346214	0.593385	1.27	0.390986	0.999988	0.082933	0.944457	1.15	0.681768	0.950035	0.0618947	0.776506	-2.03	0.279055	0.92646	0.0214108	0.854172	0.220094	0.277447	109319462	0.593385	0.944457	0.776506	0.854172
AT1G07940,1	elongation factor 1-alpha / EF-1-alpha [AT1G07940,1]	-2.84	0.0276339	0.808894	0.00025739	0.148961	-1.84	0.506905	0.973689	0.0012385	0.31358	-1.13	0.559047	0.999884	0.121496	0.981419	2.1	0.00876766	0.999995	0.00436426	0.648267	1.23	0.393549	0.999988	0.089722	0.96668	1.09	0.810832	0.972262	0.0556564	0.749746	-2.13	0.262476	0.92646	0.0145222	0.800916	0.148961	0.31358	0.981419	0.648267	0.96668	0.749746	0.800916
AT2G31060,1	elongation factor family protein [AT2G31060,1]	1.15	0.208031	0.871521	0.242857	0.97709	1.41	0.0138149	0.971424	0.0609515	0.838567	1.11	0.520406	0.999884	0.329774	0.943308	1.27	0.412487	0.999995	0.186532	0.930765	1.14	0.263679	0.999988	0.211643	0.934064	1.67	0.00257225	0.276099	0.00616669	0.341791	1.02	0.933543	0.991634	0.232902	1.08755	0.97709	0.838567	0.943308	0.930765	0.934064	0.341791	108755363
AT3G48930,1	EMB1080 (EMBRYO DEFECTIVE 1080); structural constituent of ribosome [AT3G48930,1]	-1.31	0.0819705	0.808894	0.120335	0.955178	-1.12	0.453241	0.971424	0.371283	0.982912	-1.04	0.668752	0.999884	0.525144	0.934003	1.04	0.777691	0.999995	0.484727	0.929926	1	0.984089	0.999988	0.320077	1.01532	1.57	0.00918613	0.348623	0.0159793	0.500049	-1.04	0.696229	0.961579	0.412805	0.935513	0.955178	0.982912	0.934003	0.929926	101532247	0.500049	0.935513
AT5G26742,2	EMB1138 (EMBRYO DEFECTIVE 1138); ATP binding / ATP-dependent helicase [AT5G26742,2]	1.32	0.0365126	0.808894	0.0867739	0.878623	1.7	0.00350786	0.971424	0.0167834	0.566591	1.44	0.0472027	0.999884	0.0539374	0.993887	1.28	0.103163	0.999995	0.139941	1.00333	1.25	0.0356361	0.999988	0.0579491	0.86279	1.13	0.165406	0.693924	0.222869	1.0201	1.28	0.28053	0.92646	0.19725	0.947444	0.878623	0.566591	0.993887	100333453	0.86279	102010073	0.947444
AT5G49820,1	EMB1879 (EMBRYO DEFECTIVE 1879) [AT5G49820,1]	2.12	0.338038	0.914411	0.00042884	0.145878	2.73	0.155462	0.971424	4.309e-05	0.0468293	1.73	0.305755	0.999884	0.0049522	0.531759	1.41	0.552726	0.999995	0.0720776	1.10073	1.72	0.260378	0.999988	0.00065145	0.18609	1.57	0.345818	0.828086	0.00503568	0.324747	2.3	0.241238	0.92646	0.00047058	0.268846	0.145878	0.0468293	0.531759	110072653	0.18609	0.324747	0.268846
AT3G04400,1	EMB2171 (EMBRYO DEFECTIVE 2171); structural constituent of ribosome [AT3G04400,1]	-1.89	0.0212335	0.808894	0.00697837	0.496757	-1.74	0.0176073	0.971424	0.00808536	0.586808	-1.54	0.0742142	0.999884	0.0234404	0.980781	1.2	0.60573	0.999995	0.0891385	1.0227	-1.44	0.0244297	0.999988	0.0159275	0.764828	1.47	0.00486497	0.310483	0.0193966	0.526722	-1.53	0.302987	0.92646	0.145525	0.945665	0.496757	0.586808	0.980781	102269605	0.764828	0.526722	0.945665
AT3G04400,1	EMB2171 (EMBRYO DEFECTIVE 2171); structural constituent of ribosome [AT3G04400,1]	-1.75	0.0325407	0.808894	0.0132303	0.572954	-1.72	0.0159505	0.971424	0.0121669	0.647766	-1.4	0.123541	0.999884	0.0587794	0.949225	-1.01	0.983751	0.999995	0.297954	1.10691	-1.37	0.0350196	0.999988	0.0268224	0.86928	1.39	0.00785443	0.337082	0.040395	0.677486	-1.55	0.255317	0.92646	0.10085	0.935614	0.572954	0.647766	0.949225	110691205	0.86928	0.677486	0.935614
AT1G05190,1	EMB2394 (EMBRYO DEFECTIVE 2394); structural constituent of ribosome [AT1G05190,1]	-1.66	0.00309094	0.808894	0.0202376	0.646937	-1.5	0.0735261	0.971424	0.0686228	0.929474	-1.11	0.320791	0.999884	0.333045	0.942871	-1.13	0.671488	0.999995	0.250865	1.0353	1.01	0.903449	0.999988	0.477057	0.975923	1.39	0.0291808	0.451383	0.0484345	0.717533	-1.21	0.311991	0.92646	0.299316	0.93444	0.646937	0.929474	0.942871	103529564	0.975923	0.717533	0.93444
AT4G29060,2	EMB2726 (EMBRYO DEFECTIVE 2726); translation elongation factor [AT4G29060,2]	1.26	0.038979	0.808894	0.123752	0.956903	1.56	0.00602019	0.971424	0.0289655	0.670525	1.45	0.0195304	0.999884	0.0362951	0.950841	1.28	0.105002	0.999995	0.140057	1.00311	1.26	0.0476492	0.999988	0.0708693	0.908277	1.36	0.08769	0.593004	0.0697621	0.800809	1.1	0.379196	0.92646	0.363183	0.939329	0.956903	0.670525	0.950841	100311190	0.908277	0.800809	0.939329
AT1G34430,1	EMB3003 (EMBRYO DEFECTIVE 3003); dihydrolipoyllysine-residue acetyltransferase [AT1G34430,1]	-1.38	0.245521	0.882845	0.0694291	0.854432	-1.41	0.0176849	0.971424	0.0493382	0.888686	-1.31	0.349906	0.999884	0.139195	0.968457	-1.47	0.348914	0.999995	0.107417	0.942658	-1.45	0.00415111	0.999988	0.0125479	0.722429	1.05	0.74649	0.961632	0.212753	1.03665	1	0.993548	0.999701	0.257381	1.1103	0.854432	0.888686	0.968457	0.942658	0.722429	103665246	111029881
ATCG00780,1	encodes a chloroplast ribosomal protein L14	-1.13	0.801951	0.98394	0.0757773	0.87098	1.03	0.915412	0.995096	0.216699	1.12147	1.02	0.929436	0.999884	0.353036	1.04453	-2.51	0.00856986	0.999995	0.00339437	0.566517	-1.21	0.474189	0.999988	0.0834747	1.02559	1.82	0.0791002	0.574957	0.00556708	0.336608	1.57	0.133328	0.92646	0.0290714	0.94152	0.87098	112147407	104453180	0.566517	102558588	0.336608	0.94152
ATCG01020,1	encodes a chloroplast ribosomal protein L32	-1.26	0.32968	0.911651	0.134354	0.96988	-1.1	0.538353	0.974108	0.39831	1.00404	-1.05	0.79617	0.999884	0.27313	1.01464	-2.48	0.00460259	0.999995	0.00399578	0.587657	-1.07	0.746784	0.999988	0.284288	1.11212	1.8	0.119916	0.641899	0.0049044	0.32187	1.68	0.0392482	0.92646	0.0093849	0.706436	0.96988	100404376	101463509	0.587657	111212130	0.32187	0.706436
ATCG00640,1	encodes a chloroplast ribosomal protein L33	-1.37	0.423757	0.931624	0.0408509	0.753789	-1.03	0.935778	0.995594	0.188873	1.06029	1.15	0.39949	0.999884	0.296092	0.934242	-2.96	0.00530066	0.999995	0.0013893	0.396859	1.25	0.337588	0.999988	0.0499558	0.835948	1.86	0.101965	0.616606	0.00351488	0.281709	1.4	0.0543373	0.92646	0.0227723	0.910934	0.753789	106028723	0.934242	0.396859	0.835948	0.281709	0.910934
AT1G57775,1	Encodes a ECA1 gametogenesis related family protein [AT1G57775,1]	1.16	0.481768	0.944833	0.340688	1.04775	1.63	0.00528889	0.971424	0.0233699	0.632691	1.22	0.471172	0.999884	0.129308	1.04753	-1.04	0.75633	0.999995	0.416942	0.937117	1.07	0.513699	0.999988	0.362121	0.944373	-1.05	0.503867	0.901317	0.449165	0.986689	1.06	0.694245	0.961128	0.341077	1.05877	104774727	0.632691	104752585	0.937117	0.944373	0.986689	105876812
ATCG00040,1	Encodes a maturase located in the trnK intron in the chloroplast genome, [ATCG00040,1]	-1.26	0.663935	0.97092	0.0275838	0.699596	-1.22	0.298615	0.971424	0.193565	0.975881	-1.27	0.505345	0.999884	0.0176388	1.07674	-2.49	0.00879021	0.999995	0.00351824	0.574286	-1.64	0.179682	0.999988	0.00193595	0.342341	1.41	0.396855	0.854413	0.0117834	0.437575	1.43	0.433978	0.92646	0.0142595	0.802311	0.699596	0.975881	107673973	0.574286	0.342341	0.437575	0.802311
AT2G13295,1	Encodes a Protease inhibitor/seed storage/LTP family protein [AT2G13295,1]	-1.31	0.0929188	0.810918	0.127954	0.961533	-1.3	0.0766397	0.971424	0.136635	1.00472	-1.37	0.0217716	0.999884	0.0481567	0.998209	-1.41	0.063147	0.999995	0.0757475	1.01045	-1.17	0.185063	0.999988	0.202789	0.971629	-6.04	9.28e-05	0.175993	2.2e-07	0.0002	-1.02	0.955096	0.995096	0.0893638	1.03317	0.961533	100471782	0.998209	101044544	0.971629	0.0002	103316727
AT2G37210,1	Encodes a protein of unknown function, It has been crystallized and shown to be structurally almost identical to the protein encoded by At5g11950, [AT2G37210,1]	-1.18	0.264809	0.888189	0.260097	0.968512	-1.32	0.0586807	0.971424	0.114539	1.00001	-1.14	0.361443	0.999884	0.207565	0.933695	-1.3	0.152416	0.999995	0.109478	1.00498	-1.1	0.310622	0.999988	0.363075	0.948402	-1.52	0.00512443	0.310922	0.0147381	0.436676	-1.4	0.0231728	0.92646	0.033091	0.930347	0.968512	100001371	0.933695	100497953	0.948402	0.436676	0.930347
ATCG00680,1	encodes for CP47	-1.36	0.450751	0.938216	0.0389498	0.744927	-1.1	0.287155	0.971424	0.350523	0.979348	-1.35	0.238168	0.999884	0.0340622	0.941639	-1.99	0.00965453	0.999995	0.0124705	0.790484	-1.65	0.0967321	0.999988	0.00205489	0.353552	1.25	0.613878	0.933265	0.0151533	0.487201	1.3	0.56955	0.942315	0.00497733	0.60436	0.744927	0.979348	0.941639	0.790484	0.353552	0.487201	0.60436
ATCG00120,1	Encodes the ATPase alpha subunit	-1.02	0.948975	0.996035	0.211478	1.07053	1.52	0.122327	0.971424	0.0278313	0.663219	1.08	0.829415	0.999884	0.118914	1.1914	-1.69	0.146914	0.999995	0.0232292	0.902476	-1.06	0.821782	0.999988	0.100186	1.04555	2.18	0.00130193	0.260984	0.00040595	0.111667	1.67	0.252266	0.92646	0.00675037	0.652516	107053050	0.663219	119140494	0.902476	104554801	0.111667	0.652516
ATCG00720,1	Encodes the cytochrome b(6) subunit of the cytochrome b6f complex, [ATCG00720,1]	-1.67	0.188737	0.862901	0.0188955	0.633574	-1.13	0.717928	0.983641	0.145015	1.02574	1.05	0.854024	0.999884	0.286358	1.11574	-2.4	0.00520343	0.999995	0.00499349	0.604674	-1.11	0.613841	0.999988	0.104445	1.05659	1.87	0.00319789	0.283575	0.00180333	0.214866	1.02	0.91617	0.989767	0.20711	0.967467	0.633574	102574286	111573752	0.604674	105659251	0.214866	0.967467
ATCG00670,1	Encodes the only ClpP (caseinolytic protease) encoded within the plastid genome, Contains a highly conserved catalytic triad of Ser-type proteases (Ser-His-Asp), Part of the 350 kDa chloroplast Clp complex, The name reflects nomenclature described in Adam et, al (2001), [ATCG00670,1]	-1.03	0.921761	0.994388	0.230139	1.08765	1.27	0.202541	0.971424	0.123549	0.988104	-1.14	0.458882	0.999884	0.310415	0.959227	-2.51	0.00556214	0.999995	0.00423747	0.591944	-1.21	0.412081	0.999988	0.130019	0.994038	1.15	0.147395	0.673661	0.190714	1.0204	1.23	0.482379	0.930401	0.0772209	1.05909	108765192	0.988104	0.959227	0.591944	0.994038	102040217	105909441
ATCG01060,1	Encodes the PsaC subunit of photosystem I, [ATCG01060,1]	-1.12	0.766706	0.980723	0.110349	0.941127	-1.17	0.217219	0.971424	0.243915	0.983225	-1.46	0.118481	0.999884	0.0406117	0.960185	-2.38	0.00527618	0.999995	0.00498541	0.605341	-1.71	0.151463	0.999988	0.00155424	0.314818	1.5	0.414006	0.86198	0.00639446	0.34835	1.64	0.302104	0.92646	0.00368453	0.527942	0.941127	0.983225	0.960185	0.605341	0.314818	0.34835	0.527942
AT1G68290,1	ENDO 2 (ENDONUCLEASE 2); T/G mismatch-specific endonuclease/ endonuclease/ nucleic acid binding / single-stranded DNA specific endodeoxyribonuclease [AT1G68290,1]	-3.41	0.0856889	0.808894	0.00030497	0.163735	-3.86	0.0222858	0.971424	6.575e-05	0.0976667	-2.69	0.0542056	0.999884	0.00027131	0.167917	-4.29	0.0187344	0.999995	0.00052332	0.271163	-3.1	0.0140209	0.999988	5.16e-06	0.0135294	-1.97	0.0276689	0.446861	0.00392554	0.214375	-1.35	0.0750306	0.92646	0.0297386	0.910172	0.163735	0.0976667	0.167917	0.271163	0.0135294	0.214375	0.910172
AT3G48425,1	endonuclease/exonuclease/phosphatase family protein [AT3G48425,1]	-1.56	0.00733887	0.808894	0.0326496	0.722767	-1.36	0.0298545	0.971424	0.0862692	0.963974	-1.26	0.180016	0.999884	0.135631	0.942662	-1.22	0.155615	0.999995	0.15948	0.999949	-1.06	0.331203	0.999988	0.420722	0.954829	1.02	0.854299	0.979863	0.527304	1.02903	-1.02	0.814754	0.977346	0.556352	0.979783	0.722767	0.963974	0.942662	0.999949	0.954829	102902572	0.979783
AT3G45093,1	endopeptidase inhibitor [AT3G45093,1]	-2.14	0.00224431	0.808894	0.0028374	0.386667	-1.48	0.166878	0.971424	0.0724813	0.937837	-1.37	0.0314984	0.999884	0.051177	0.998152	-1.16	0.697993	0.999995	0.135058	1.07642	-1.32	0.0915706	0.999988	0.0414883	0.911188	3.01	0.0266322	0.438859	1.571e-05	0.0132076	1.36	0.0834587	0.92646	0.0982297	0.973648	0.386667	0.937837	0.998152	107642124	0.911188	0.0132076	0.973648
AT3G30775,1	ERD5 (EARLY RESPONSIVE TO DEHYDRATION 5); proline dehydrogenase [AT3G30775,1]	-1.96	0.0313709	0.808894	0.00566043	0.474135	-2.2	0.184093	0.971424	0.00617656	0.543953	-1.82	0.00547391	0.999884	0.00384767	0.623491	-1.07	0.856728	0.999995	0.216892	1.12542	-1.45	0.03857	0.999988	0.00741192	0.624367	-1.28	0.507539	0.902519	0.0557078	0.797959	-3.32	0.105891	0.92646	3.501e-05	0.0742857	0.474135	0.543953	0.623491	112542152	0.624367	0.797959	0.0742857
AT3G30775,1	ERD5 (EARLY RESPONSIVE TO DEHYDRATION 5); proline dehydrogenase [AT3G30775,1]	-1.55	0.00696005	0.808894	0.0335898	0.723106	-1.54	0.0238921	0.971424	0.0428518	0.861326	-1.81	0.0160237	0.999884	0.0042267	0.647251	-1.42	0.0993493	0.999995	0.080112	1.00967	-1.46	0.00384516	0.999988	0.013834	0.743631	-1.01	0.983379	0.998281	0.268511	1.13392	-2.05	0.0327078	0.92646	0.00197859	0.40445	0.723106	0.861326	0.647251	100967278	0.743631	113392261	0.40445
AT3G30775,1	ERD5 (EARLY RESPONSIVE TO DEHYDRATION 5); proline dehydrogenase [AT3G30775,1]	-2.62	0.00848251	0.808894	0.0005572	0.229907	-2.43	0.216384	0.971424	0.00170953	0.352685	-1.86	0.00318589	0.999884	0.00232597	0.479861	-1.13	0.763819	0.999995	0.196723	1.12922	-1.52	0.0316988	0.999988	0.00534828	0.571535	-1.21	0.627826	0.935727	0.0639428	0.844773	-3.71	0.109538	0.92646	4.94e-06	0.0314286	0.229907	0.352685	0.479861	112922493	0.571535	0.844773	0.0314286
AT1G10030,1	ERG28 (ARABIDOPSIS HOMOLOG OF YEAST ERGOSTEROL28) [AT1G10030,1]	-1.7	0.0467216	0.808894	0.0174094	0.625645	-1.71	0.00314864	0.971424	0.0134018	0.664305	-1.44	0.309887	0.999884	0.0333984	1.13881	-1.26	0.666882	0.999995	0.114017	1.12621	-1.34	0.0455804	0.999988	0.054522	0.952042	1.1	0.343611	0.826054	0.307236	0.991869	-1.3	0.308352	0.92646	0.196925	0.96676	0.625645	0.664305	113880739	112621007	0.952042	0.991869	0.96676
AT4G15880,1	ESD4 (EARLY IN SHORT DAYS 4); cysteine-type peptidase [AT4G15880,1]	-1.43	0.00770626	0.808894	0.0625006	0.840166	-1.16	0.312567	0.971424	0.272797	0.96726	-1.2	0.153126	0.999884	0.163978	0.966352	-1.1	0.559529	0.999995	0.319798	0.93222	1.13	0.123027	0.999988	0.200221	0.983579	-1.15	0.462515	0.886129	0.135791	1.04352	-1.05	0.690901	0.960406	0.522542	0.966989	0.840166	0.96726	0.966352	0.93222	0.983579	104352079	0.966989
AT1G12980,1	ESR1 (ENHANCER OF SHOOT REGENERATION 1); DNA binding / transcription factor [AT1G12980,1]	1.2	0.498868	0.948883	0.186336	1.0524	1.88	0.0173114	0.971424	0.0114014	0.493272	1.56	0.175139	0.999884	0.0375306	0.931786	1.27	0.529782	0.999995	0.147709	1.04352	1.31	0.237381	0.999988	0.116639	0.965879	-1.48	0.00533425	0.31147	0.0218792	0.535115	-1.13	0.209397	0.92646	0.20202	0.969059	105239715	0.493272	0.931786	104351896	0.965879	0.535115	0.969059
AT2G23620,1	esterase	1.13	0.694094	0.974098	0.208722	1.08683	1.06	0.767422	0.987908	0.363158	1.10518	1.18	0.405716	0.999884	0.115915	0.935166	1.15	0.461013	0.999995	0.297561	0.926698	1.05	0.79145	0.999988	0.316336	1.10469	2.21	0.00784771	0.337082	0.00046228	0.119075	1.63	0.004594	0.92646	0.005833	0.626337	108682870	110517691	0.935166	0.926698	110468570	0.119075	0.626337
AT1G08310,1	esterase/lipase/thioesterase family protein [AT1G08310,1]	1.22	0.46821	0.940768	0.131755	0.974323	1.35	0.219385	0.971424	0.109572	0.960534	-1.05	0.82637	0.999884	0.192176	1.05324	1.34	0.522241	0.999995	0.109567	1.09048	1.01	0.808972	0.999988	0.541206	0.937686	-3.2	0.00107152	0.25637	4.398e-05	0.0115976	1.14	0.16134	0.92646	0.217728	0.966897	0.974323	0.960534	105323723	109048243	0.937686	0.0115976	0.966897
AT1G52760,1	esterase/lipase/thioesterase family protein [AT1G52760,1]	1.78	0.00944919	0.808894	0.0176056	0.559187	1.98	0.0026823	0.971424	0.00502872	0.363782	1.61	0.101688	0.999884	0.0275151	0.89303	1.22	0.152521	0.999995	0.182606	0.998819	1.5	0.0415514	0.999988	0.0231469	0.684907	-1.11	0.220981	0.746009	0.302008	1.005	1.14	0.18839	0.92646	0.284755	0.953236	0.559187	0.363782	0.89303	0.998819	0.684907	100499812	0.953236
AT1G54570,1	esterase/lipase/thioesterase family protein [AT1G54570,1]	1.95	0.357557	0.918071	0.0204766	0.582682	2	0.201642	0.971424	0.0252686	0.650127	2.07	0.00705531	0.999884	0.00197298	0.3925	1.29	0.106636	0.999995	0.124182	1.00406	1.4	0.382	0.999988	0.0996028	0.986553	1.03	0.772717	0.96641	0.429717	1.02362	1.11	0.439384	0.92646	0.447516	0.947148	0.582682	0.650127	0.3925	100406470	0.986553	102361908	0.947148
AT2G39420,1	esterase/lipase/thioesterase family protein [AT2G39420,1]	1.05	0.814469	0.986046	0.289585	1.07172	-1.11	0.606814	0.97584	0.401807	1.07672	1	0.996622	0.999884	0.597227	0.961787	-1.35	0.274492	0.999995	0.139711	0.951399	1.14	0.540226	0.999988	0.0716584	0.911053	2.68	0.00785935	0.337082	3.119e-05	0.0204412	1.27	0.261338	0.92646	0.105177	0.990112	107172306	107671987	0.961787	0.951399	0.911053	0.0204412	0.990112
AT3G62860,1	esterase/lipase/thioesterase family protein [AT3G62860,1]	1.68	0.00291713	0.808894	0.0194067	0.578462	1.33	0.15258	0.971424	0.130671	0.968605	1.05	0.605015	0.999884	0.457257	0.929447	1.01	0.953844	0.999995	0.465998	0.983463	-1.06	0.579404	0.999988	0.428139	1.00871	-1.32	0.1046	0.621439	0.102485	0.976466	1.07	0.584406	0.943207	0.24239	0.939449	0.578462	0.968605	0.929447	0.983463	100870908	0.976466	0.939449
AT5G22460,1	esterase/lipase/thioesterase family protein [AT5G22460,1]	-1.21	0.642714	0.96959	0.110656	0.941403	-1.77	0.134264	0.971424	0.024627	0.76476	-1.93	0.0684856	0.999884	0.00162336	0.388925	-2.61	0.0178178	0.999995	0.00241933	0.520821	-1.75	0.245563	0.999988	0.0110991	0.703556	-2.77	0.00296439	0.282525	0.00014631	0.0252713	1.14	0.737107	0.967767	0.0950646	1.11923	0.941403	0.76476	0.388925	0.520821	0.703556	0.0252713	111922589
AT5G22460,1	esterase/lipase/thioesterase family protein [AT5G22460,1]	-1.33	0.45035	0.938159	0.0702893	0.856268	-1.81	0.0941562	0.971424	0.0187712	0.723599	-2.12	0.0263538	0.999884	0.00062834	0.27451	-2.37	0.01399	0.999995	0.00444504	0.607607	-1.91	0.178098	0.999988	0.00363628	0.483701	-2.91	0.00408256	0.299975	0.0001039	0.0204867	1.07	0.7877	0.974149	0.196093	1.07134	0.856268	0.723599	0.27451	0.607607	0.483701	0.0204867	107134183
AT5G22460,1	esterase/lipase/thioesterase family protein [AT5G22460,1]	-1.41	0.425881	0.931821	0.0466467	0.7847	-2.02	0.115684	0.971424	0.0145445	0.672334	-1.71	0.112736	0.999884	0.00330349	0.579567	-2.23	0.0381579	0.999995	0.00543625	0.624356	-1.46	0.320847	0.999988	0.0121182	0.726797	-2.33	0.00613916	0.318667	0.00041246	0.0511978	-1.11	0.685956	0.959102	0.071953	1.05092	0.7847	0.672334	0.579567	0.624356	0.726797	0.0511978	105092429
AT1G05710,2	ethylene-responsive protein	-1.43	0.173949	0.860783	0.0807915	0.882193	-1.49	0.158875	0.971424	0.0763022	0.950833	-1.23	0.168284	0.999884	0.173805	0.956942	-1.25	0.151537	0.999995	0.14762	1.0008	-1.28	0.292422	0.999988	0.122196	0.948859	-1.6	0.00270702	0.277109	0.00947489	0.345516	-1.05	0.762053	0.96953	0.335582	1.01324	0.882193	0.950833	0.956942	100080253	0.948859	0.345516	101324456
AT1G05710,2	ethylene-responsive protein	-1.5	0.112876	0.823537	0.0574761	0.8196	-1.42	0.1561	0.971424	0.098413	0.970367	-1.39	0.0898705	0.999884	0.0680995	0.97375	-1.15	0.505682	0.999995	0.274654	0.939008	-1.22	0.347963	0.999988	0.192334	0.964239	-1.64	0.00197901	0.260984	0.00754297	0.301733	-1.05	0.76078	0.96945	0.373631	1.00099	0.8196	0.970367	0.97375	0.939008	0.964239	0.301733	100098604
AT2G31730,1	ethylene-responsive protein	-1.68	0.19443	0.86404	0.0182557	0.629652	-1.72	0.0423074	0.971424	0.0275181	0.785058	-1.56	0.070192	0.999884	0.0268155	0.997272	-1.6	0.354668	0.999995	0.0772901	0.968104	-1.25	0.178869	0.999988	0.122369	0.975054	-1.66	0.00256163	0.276099	0.00799829	0.312649	-1.28	0.278606	0.92646	0.233025	0.933841	0.629652	0.785058	0.997272	0.968104	0.975054	0.312649	0.933841
AT1G51380,1	eukaryotic translation initiation factor 4A	1.15	0.418448	0.931056	0.23785	0.977985	1.16	0.200829	0.971424	0.271806	0.977852	1.05	0.794536	0.999884	0.302738	1.00226	1.25	0.504064	0.999995	0.173696	0.988156	1.27	0.0268708	0.999988	0.0590669	0.867548	1.48	0.00737223	0.329733	0.0264391	0.595642	-1.04	0.799295	0.975473	0.251973	0.938971	0.977985	0.977852	100225826	0.988156	0.867548	0.595642	0.938971
AT2G06850,1	EXGT-A1 (ENDOXYLOGLUCAN TRANSFERASE); hydrolase, acting on glycosyl bonds [AT2G06850,1]	-3.75	0.262087	0.886795	5.83e-06	0.026	-5.01	0.0539237	0.971424	7.63e-06	0.0566667	-3.38	0.135775	0.999884	0.0003301	0.191039	-6.99	0.212319	0.999995	0.0004809	0.255119	-2.23	0.119334	0.999988	0.00030497	0.134554	-1	0.986417	0.998821	0.104093	0.896862	-1.84	0.381765	0.92646	0.00629707	0.612686	0.026	0.0566667	0.191039	0.255119	0.134554	0.896862	0.612686
AT3G27970,1	exonuclease [AT3G27970,1]	-1.27	0.0498505	0.808894	0.135974	0.971971	-1.22	0.0760729	0.971424	0.18094	1.00467	-1.38	0.0316347	0.999884	0.0558153	0.997795	-1.31	0.128089	0.999995	0.102847	1.00708	-1.28	0.0120631	0.999988	0.0616566	0.96915	-1.73	0.00113865	0.25637	0.00511938	0.244775	-1.1	0.458299	0.92825	0.244114	0.9365	0.971971	100466744	0.997795	100707954	0.96915	0.244775	0.9365
AT1G54217,1	Expressed protein [AT1G54217,1]	-1.46	0.00911151	0.808894	0.053615	0.805798	-1.36	0.0333594	0.971424	0.0923675	0.970774	-1.39	0.091467	0.999884	0.0594013	0.976141	1.05	0.868654	0.999995	0.26224	1.05642	-1.19	0.076973	0.999988	0.165746	0.998756	1.04	0.628413	0.935824	0.540711	0.994113	-1.18	0.381104	0.92646	0.347962	0.944213	0.805798	0.970774	0.976141	105642205	0.998756	0.994113	0.944213
AT2G14247,1	Expressed protein [AT2G14247,1]	-1.1	0.841459	0.988569	0.171043	1.02461	-1.68	0.250359	0.971424	0.0572973	0.903496	-1.42	0.0387556	0.999884	0.0492998	0.997855	-1.22	0.328305	0.999995	0.186722	0.943109	-1.46	0.289495	0.999988	0.0679072	0.948945	-2.26	0.00073245	0.245175	0.00051793	0.0585787	-1.12	0.334292	0.92646	0.344103	0.936533	102460546	0.903496	0.997855	0.943109	0.948945	0.0585787	0.936533
AT5G49015,1	Expressed protein [AT5G49015,1]	1.61	0.326439	0.911222	0.0314124	0.666889	1.6	0.291812	0.971424	0.0302922	0.679356	1.21	0.631505	0.999884	0.0124725	0.703544	2.1	0.00774032	0.999995	0.00500269	0.667455	1.12	0.729158	0.999988	0.0674626	0.893659	-1.51	0.0948706	0.605966	0.0328996	0.649854	1.33	0.079622	0.92646	0.0219074	0.906444	0.666889	0.679356	0.703544	0.667455	0.893659	0.649854	0.906444
AT3G20300,1	extracellular ligand-gated ion channel [AT3G20300,1]	-1.08	0.861219	0.990399	0.0680728	0.854015	-1.11	0.770218	0.987918	0.103765	0.985081	1.07	0.797245	0.999884	0.0669806	1.07832	1.3	0.309869	0.999995	0.109492	0.943173	1.16	0.586661	0.999988	0.270367	1.13775	-2.37	0.00912137	0.347704	0.00065639	0.0667808	-1.9	0.0950883	0.92646	0.00595418	0.607162	0.854015	0.985081	107832009	0.943173	113775139	0.0667808	0.607162
AT3G12120,2	FAD2 (FATTY ACID DESATURASE 2) [AT3G12120,2]	-1.79	0.0986574	0.812172	0.0131343	0.573252	-1.86	0.224383	0.971424	0.01464	0.674654	-1.49	0.0980243	0.999884	0.0161804	0.965449	-1.01	0.980159	0.999995	0.260273	1.12397	-1.22	0.375118	0.999988	0.0304241	0.880936	-2.55	0.0276563	0.446861	0.00027512	0.0390446	-2.24	0.250822	0.92646	0.006381	0.612823	0.573252	0.674654	0.965449	112397422	0.880936	0.0390446	0.612823
AT3G12120,2	FAD2 (FATTY ACID DESATURASE 2) [AT3G12120,2]	-1.21	0.536836	0.953365	0.124762	0.959218	-1	0.996199	0.999069	0.216447	1.1013	-1.06	0.750982	0.999884	0.20315	1.00693	1.48	0.0388434	0.999995	0.0549805	1.00556	-1.03	0.893839	0.999988	0.201168	1.12945	-1.7	0.00472445	0.308957	0.0060767	0.268375	-1.52	0.214917	0.92646	0.10258	0.965393	0.959218	110130304	100693295	100556098	112944815	0.268375	0.965393
AT3G12120,1	FAD2 (FATTY ACID DESATURASE 2); delta12-fatty acid dehydrogenase [AT3G12120,1]	1.13	0.694569	0.974098	0.154809	1.01063	1.02	0.922072	0.995234	0.284886	1.03679	-1.21	0.41421	0.999884	0.0628576	0.963256	-1.44	0.0455289	0.999995	0.0681671	1.01072	-1.11	0.541208	0.999988	0.302481	1.03385	-2.18	0.00599236	0.31766	0.00082133	0.0768908	-1.01	0.95545	0.995179	0.287101	1.1141	101063287	103679349	0.963256	101072355	103385232	0.0768908	111410213
AT3G12120,1	FAD2 (FATTY ACID DESATURASE 2); delta12-fatty acid dehydrogenase [AT3G12120,1]	-1.76	0.0842193	0.808894	0.0137561	0.576128	-1.8	0.24569	0.971424	0.0151629	0.679769	-1.44	0.0730784	0.999884	0.0308523	0.978188	1.07	0.87607	0.999995	0.109253	1.11767	-1.21	0.376272	0.999988	0.0388053	0.91301	-2.56	0.0316208	0.456792	0.00027086	0.0389355	-2.25	0.250868	0.92646	0.00456218	0.54504	0.576128	0.679769	0.978188	111766529	0.91301	0.0389355	0.54504
AT2G29980,2	FAD3 (FATTY ACID DESATURASE 3); omega-3 fatty acid desaturase [AT2G29980,2]	-1.79	0.367178	0.918105	0.0092828	0.525616	-2.38	0.165477	0.971424	0.00590481	0.533732	-1.76	0.00895943	0.999884	0.00654414	0.796776	-1.55	0.147382	0.999995	0.0605108	1.00863	-1.66	0.294494	0.999988	0.0236715	0.834533	-1.59	0.0566255	0.524409	0.0132561	0.412226	1.11	0.772008	0.971549	0.0246697	0.914584	0.525616	0.533732	0.796776	100862571	0.834533	0.412226	0.914584
AT5G05580,1	FAD8 (FATTY ACID DESATURASE 8); omega-3 fatty acid desaturase [AT5G05580,1]	1.03	0.727872	0.977755	0.457083	0.97467	1.15	0.179341	0.971424	0.250197	0.987176	1.15	0.259543	0.999884	0.259262	0.950483	1.11	0.40979	0.999995	0.329679	0.960176	1.25	0.0395649	0.999988	0.0534069	0.850579	1.84	0.00262084	0.276099	0.00219918	0.230588	1.2	0.213834	0.92646	0.239426	0.935091	0.97467	0.987176	0.950483	0.960176	0.850579	0.230588	0.935091
AT1G26400,1	FAD-binding domain-containing protein [AT1G26400,1]	1.44	0.225078	0.875669	0.0728212	0.843092	1.99	0.00370836	0.971424	0.00607805	0.392536	1.67	0.161838	0.999884	0.0163283	0.752451	1.06	0.751488	0.999995	0.403556	0.956581	1.12	0.203009	0.999988	0.231003	0.960832	-1.03	0.765749	0.965985	0.376854	1.03781	-1.07	0.421049	0.92646	0.402079	0.944792	0.843092	0.392536	0.752451	0.956581	0.960832	103781009	0.944792
AT4G20830,1	FAD-binding domain-containing protein [AT4G20830,1]	1.78	0.0029682	0.808894	0.0140164	0.526201	1.7	0.0171684	0.971424	0.0151162	0.550335	1.6	0.0220668	0.999884	0.0212533	0.826431	1.16	0.562945	0.999995	0.258976	0.96274	1.37	0.0373984	0.999988	0.0343943	0.75353	1.17	0.259547	0.775711	0.274567	0.992738	-1.06	0.694021	0.961128	0.245159	0.935868	0.526201	0.550335	0.826431	0.96274	0.75353	0.992738	0.935868
AT4G20860,1	FAD-binding domain-containing protein [AT4G20860,1]	2.41	0.010666	0.808894	0.00127508	0.216046	2.04	0.0310344	0.971424	0.00236233	0.282225	2.2	0.169382	0.999884	0.00149702	0.338629	-1.49	0.564684	0.999995	0.0193836	0.862907	1.82	0.00115679	0.999988	0.00114806	0.240188	1.82	0.112272	0.631699	0.00483214	0.319955	1.74	0.169531	0.92646	0.0117773	0.755137	0.216046	0.282225	0.338629	0.862907	0.240188	0.319955	0.755137
AT5G44360,1	FAD-binding domain-containing protein [AT5G44360,1]	3.14	0.0965724	0.812172	0.00015506	0.0946575	3.14	0.0578409	0.971424	3.905e-05	0.0457895	1.99	0.277964	0.999884	0.00285939	0.430473	1.62	0.272826	0.999995	0.0679283	0.933983	1.86	0.202588	0.999988	0.00074997	0.192069	1.16	0.53548	0.909346	0.167761	1.01298	1.47	0.186699	0.92646	0.0769808	0.93752	0.0946575	0.0457895	0.430473	0.933983	0.192069	101297561	0.93752
AT5G44390,1	FAD-binding domain-containing protein [AT5G44390,1]	1.74	0.182724	0.862728	0.0178904	0.562221	2.07	0.00889879	0.971424	0.00466272	0.357625	1.96	0.275534	0.999884	0.0114284	0.688203	1.46	0.655455	0.999995	0.0363123	1.02674	1.58	0.0196121	0.999988	0.0113408	0.543409	-1.05	0.810152	0.97209	0.235704	1.14447	1.64	0.110391	0.92646	0.0343815	0.980864	0.562221	0.357625	0.688203	102674492	0.543409	114447407	0.980864
AT5G44400,1	FAD-binding domain-containing protein [AT5G44400,1]	-4.74	0.0468236	0.808894	1.93e-05	0.0477778	-4.41	0.0437521	0.971424	0.00011108	0.12375	-3.62	0.0572712	0.999884	4.152e-05	0.0840909	-8.08	0.00083913	0.999995	8.3e-06	0.037	-2.59	0.100545	0.999988	0.00016247	0.100556	1.14	0.791539	0.969212	0.0176846	0.515072	1.16	0.630364	0.949132	0.0659941	1.08	0.0477778	0.12375	0.0840909	0.037	0.100556	0.515072	107999633
AT1G75920,1	family II extracellular lipase 5 (EXL5) [AT1G75920,1]	-2.03	0.160154	0.852589	0.0056427	0.474434	-2.3	0.0337976	0.971424	0.00148871	0.335051	-1.74	0.381887	0.999884	0.0473955	1.14912	-2.31	0.300727	0.999995	0.0254744	0.92142	-1.16	0.383994	0.999988	0.210313	0.984715	1.66	0.00213634	0.267909	0.00663345	0.356145	-1.03	0.817649	0.977442	0.357502	0.940885	0.474434	0.335051	114911582	0.92142	0.984715	0.356145	0.940885
AT3G59470,1	far-red impaired responsive family protein / FAR1 family protein [AT3G59470,1]	-1.19	0.10969	0.822585	0.213885	1.00484	-1.28	0.0444081	0.971424	0.121539	1.00726	-1.16	0.442049	0.999884	0.194866	1.00578	-1.28	0.129332	0.999995	0.131403	1.00502	-1.34	0.00733314	0.999988	0.0375542	0.913976	1.2	0.14063	0.668541	0.124766	0.934893	-1	0.98685	0.999157	0.509146	1.00993	100483805	100725869	100577588	100502155	0.913976	0.934893	100992679
AT5G64630,1	FAS2 (FASCIATA 2); nucleotide binding [AT5G64630,1]	-1.12	0.343808	0.914743	0.331881	0.967959	-1.35	0.0644513	0.971424	0.0640009	0.925677	-1.31	0.248316	0.999884	0.103982	0.945811	-1.49	0.268513	0.999995	0.0982332	0.944935	-1.32	0.00888173	0.999988	0.0442518	0.925364	1.06	0.744643	0.961257	0.187384	1.0382	1.15	0.2964	0.92646	0.160934	0.934803	0.967959	0.925677	0.945811	0.944935	0.925364	103819719	0.934803
AT4G05490,1	F-box family protein (FBL22) [AT4G05490,1]	2.34	0.123116	0.827745	0.00477133	0.369132	2.54	0.0339766	0.971424	0.00170616	0.248464	1.97	0.0435783	0.999884	0.00362102	0.483114	1.85	0.120266	0.999995	0.0257113	0.964432	1.81	0.128221	0.999988	0.00841367	0.489465	1.56	0.00273615	0.277109	0.0127629	0.456453	1.2	0.0806498	0.92646	0.139699	0.980757	0.369132	0.248464	0.483114	0.964432	0.489465	0.456453	0.980757
AT1G10780,1	F-box family protein [AT1G10780,1]	-1.14	0.331441	0.911817	0.294889	0.968632	-1.13	0.351925	0.971424	0.312373	0.96681	-1.04	0.884814	0.999884	0.201148	1.11511	-1.17	0.610677	0.999995	0.230294	1.02103	1.11	0.128942	0.999988	0.20185	0.985296	1.73	0.0052587	0.311206	0.00537453	0.334031	-1.02	0.862798	0.983652	0.335636	0.945268	0.968632	0.96681	111510969	102102669	0.985296	0.334031	0.945268
AT1G10780,1	F-box family protein [AT1G10780,1]	1.01	0.956962	0.99658	0.454406	1.1354	-1.1	0.507136	0.973689	0.297615	0.967514	1.11	0.681828	0.999884	0.0616736	1.02596	-1.03	0.929487	0.999995	0.289268	1.11076	1.06	0.417635	0.999988	0.359366	0.934887	1.71	0.00768948	0.336262	0.00541448	0.334646	1.05	0.783752	0.973979	0.467701	1.03734	113539602	0.967514	102596281	111075743	0.934887	0.334646	103734479
AT1G21990,1	F-box family protein [AT1G21990,1]	1.04	0.921516	0.994388	0.144792	0.996637	-1.55	0.0758867	0.971424	0.0418246	0.856128	-1.19	0.613946	0.999884	0.195328	1.16335	-1.82	0.388971	0.999995	0.04774	1.01692	-1.12	0.544923	0.999988	0.198012	1.11841	1.82	0.00187981	0.260984	0.00237489	0.23782	1	0.983882	0.998742	0.441309	1.01405	0.996637	0.856128	116335338	101691683	111841447	0.23782	101404673
AT1G50980,1	F-box family protein [AT1G50980,1]	1.3	0.387752	0.921885	0.112343	0.931393	1.92	0.00596018	0.971424	0.00810736	0.433189	1.61	0.199289	0.999884	0.0205893	0.82509	-1.28	0.332312	0.999995	0.151051	0.934885	1	0.962374	0.999988	0.58516	0.968286	1.15	0.205639	0.733568	0.180484	1.00709	1.03	0.802348	0.975514	0.477418	1.01245	0.931393	0.433189	0.82509	0.934885	0.968286	100709324	101244652
AT2G27310,1	F-box family protein [AT2G27310,1]	1.53	0.270965	0.890461	0.036296	0.697164	1.64	0.00424882	0.971424	0.0215686	0.615721	1.49	0.390469	0.999884	0.0381596	0.960175	1.23	0.77374	0.999995	0.0681895	1.09858	1.4	0.0494865	0.999988	0.0174683	0.622736	-1.12	0.611424	0.932559	0.084281	0.91962	1.11	0.620898	0.947741	0.335569	1.12594	0.697164	0.615721	0.960175	109857556	0.622736	0.91962	112594006
AT2G32560,1	F-box family protein [AT2G32560,1]	1.26	0.131838	0.833082	0.139526	0.980773	1.05	0.663433	0.977795	0.430555	0.961418	1.04	0.838653	0.999884	0.295906	1.09068	-1.3	0.0921845	0.999995	0.108058	1.00846	1.09	0.189978	0.999988	0.231164	0.976591	1.75	0.00895959	0.346879	0.0058781	0.338862	1.38	0.101201	0.92646	0.0306373	0.964167	0.980773	0.961418	109067980	100846163	0.976591	0.338862	0.964167
AT2G39415,1	F-box family protein [AT2G39415,1]	-1.31	0.0686114	0.808894	0.116516	0.950077	-1.02	0.83444	0.992678	0.501489	0.984924	-1.02	0.932966	0.999884	0.20469	1.11576	1.06	0.661629	0.999995	0.444339	0.928035	-1.06	0.670164	0.999988	0.292121	1.01398	1.69	0.00505268	0.310922	0.00727728	0.366016	1.03	0.746034	0.96807	0.516724	0.953393	0.950077	0.984924	111575937	0.928035	101398235	0.366016	0.953393
AT2G42730,1	F-box family protein [AT2G42730,1]	1.44	0.0586391	0.808894	0.0622544	0.810453	1.8	0.00502471	0.971424	0.012111	0.505801	1.27	0.253487	0.999884	0.121529	0.938712	1.19	0.290799	0.999995	0.243126	0.963413	1.23	0.0422537	0.999988	0.0668015	0.891527	1.02	0.812816	0.972778	0.582724	1.04443	-1.07	0.606585	0.945321	0.250519	0.934896	0.810453	0.505801	0.938712	0.963413	0.891527	104443484	0.934896
AT3G47030,1	F-box family protein [AT3G47030,1]	1.02	0.846942	0.989223	0.549957	1.00641	1.1	0.514912	0.973689	0.392822	0.969846	-1.1	0.695928	0.999884	0.220383	1.13665	-1.11	0.438702	0.999995	0.303152	0.945921	-1.22	0.038996	0.999988	0.0897379	1.00446	2.35	0.00197696	0.260984	0.00018783	0.06975	1.33	0.0922009	0.92646	0.0259504	0.925861	100641048	0.969846	113664620	0.945921	100446091	0.06975	0.925861
AT5G44950,1	F-box family protein [AT5G44950,1]	1.17	0.335323	0.91284	0.226652	0.958535	1.09	0.621822	0.976024	0.337888	1.0232	-1.14	0.551444	0.999884	0.231944	1.01259	1.21	0.288499	0.999995	0.22698	0.962306	1.01	0.95006	0.999988	0.522327	1.00872	-1.79	0.00869671	0.34475	0.00528791	0.247781	1.06	0.469785	0.930401	0.456202	0.93482	0.958535	102320094	101258590	0.962306	100872187	0.247781	0.93482
AT5G56700,1	F-box protein-related [AT5G56700,1]	-1.52	0.0067083	0.808894	0.0403364	0.75208	-1.51	0.016064	0.971424	0.0278652	0.788901	-1.47	0.146019	0.999884	0.0382775	0.933084	-1.31	0.431512	0.999995	0.163122	0.962892	-1.3	0.0188456	0.999988	0.0435535	0.921134	-1.24	0.146445	0.673056	0.158084	0.998754	-1.33	0.197315	0.92646	0.12329	0.93504	0.75208	0.788901	0.933084	0.962892	0.921134	0.998754	0.93504
AT4G16280,1	FCA; RNA binding [AT4G16280,1]	-1.01	0.942692	0.9957	0.402413	1.14118	-1.06	0.738942	0.985399	0.478883	1.07863	-1.05	0.578865	0.999884	0.483395	0.933575	-1.2	0.23144	0.999995	0.192947	0.983803	-1.12	0.49132	0.999988	0.314832	1.01469	-1.51	0.00327736	0.285925	0.0177959	0.485622	1.31	0.0334249	0.92646	0.0794129	0.9921	114118422	107863423	0.933575	0.983803	101468567	0.485622	0.9921
AT5G52470,2	FIB1 (FIBRILLARIN 1) [AT5G52470,2]	-1.71	0.0058066	0.808894	0.0156692	0.60612	-1.21	0.578199	0.974447	0.115818	1.00021	-1.36	0.138875	0.999884	0.0404919	0.949889	1.41	0.0559694	0.999995	0.0746971	1.00575	-1.09	0.531953	0.999988	0.218402	0.981711	1.09	0.765709	0.965985	0.0902426	0.857805	-1.93	0.164968	0.92646	0.0171283	0.821604	0.60612	100020930	0.949889	100575167	0.981711	0.857805	0.821604
AT5G55400,1	fimbrin-like protein	-1.1	0.585442	0.961822	0.282617	1.01954	-1.22	0.139929	0.971424	0.190671	0.995866	-1.17	0.392019	0.999884	0.266426	0.940951	-1.54	0.0930109	0.999995	0.056221	1.01064	-1.24	0.0281425	0.999988	0.096385	1.00534	1.52	0.00650168	0.321709	0.0189727	0.522534	1.28	0.12309	0.92646	0.141982	0.978327	101953852	0.995866	0.940951	101063722	100533611	0.522534	0.978327
AT5G44130,1	FLA13 (FASCICLIN-LIKE ARABINOGALACTAN PROTEIN 13 PRECURSOR) [AT5G44130,1]	1.06	0.691468	0.973677	0.416391	1.04347	1.2	0.415798	0.971424	0.170705	1.00122	-1.19	0.420662	0.999884	0.0823872	0.96343	1.05	0.800065	0.999995	0.382082	0.999729	-1.16	0.296224	0.999988	0.203743	0.959337	-4.77	0.0512823	0.513445	3.478e-05	0.0096875	-1.59	0.284092	0.92646	0.00045667	0.195673	104347179	100121957	0.96343	0.999729	0.959337	0.0096875	0.195673
AT1G03870,1	FLA9 [AT1G03870,1]	1.33	0.192123	0.863736	0.0940696	0.888121	1.02	0.957069	0.997876	0.115277	1.00019	-1.45	0.0454845	0.999884	0.0242972	0.994703	-1.26	0.115559	0.999995	0.128735	1.00642	-1.28	0.0235284	0.999988	0.0590254	0.962771	-2.75	0.0284095	0.449753	0.00036062	0.0468513	-1.16	0.334136	0.92646	0.163528	0.934278	0.888121	100018886	0.994703	100641761	0.962771	0.0468513	0.934278
AT1G12200,1	flavin-containing monooxygenase family protein / FMO family protein [AT1G12200,1]	1.83	0.113397	0.823703	0.0160985	0.547201	1.65	0.210422	0.971424	0.0278136	0.663506	1.2	0.374985	0.999884	0.175195	0.946082	1.4	0.445561	0.999995	0.105219	1.01379	1.17	0.596949	0.999988	0.18293	1.11378	-3.52	0.00606065	0.317735	3.299e-05	0.00936306	-1.18	0.395665	0.92646	0.0524068	0.933764	0.547201	0.663506	0.946082	101378569	111377647	0.00936306	0.933764
AT1G62540,1	flavin-containing monooxygenase family protein / FMO family protein [AT1G62540,1]	-1.11	0.319415	0.910559	0.367549	0.967279	-1.27	0.157145	0.971424	0.175215	0.98681	-1.21	0.149808	0.999884	0.153323	0.960898	-1.2	0.248795	0.999995	0.17931	0.982341	-1.04	0.617067	0.999988	0.535717	0.975975	-6.34	0.00073268	0.245175	2.2e-07	0.00019608	1.53	0.00583537	0.92646	0.011789	0.754799	0.967279	0.98681	0.960898	0.982341	0.975975	0.00019608	0.754799
AT1G62540,1	flavin-containing monooxygenase family protein / FMO family protein [AT1G62540,1]	-1.28	0.169065	0.858419	0.156953	0.978951	-1.36	0.12616	0.971424	0.12124	0.988814	-1.15	0.35924	0.999884	0.191309	0.933332	-1.18	0.370706	0.999995	0.219959	0.937031	-1.09	0.325792	0.999988	0.351417	0.947139	-8.67	0.00021752	0.184394	0	0	1.58	0.00660454	0.92646	0.00438961	0.568634	0.978951	0.988814	0.933332	0.937031	0.947139	0	0.568634
AT1G65860,1	flavin-containing monooxygenase family protein / FMO family protein [AT1G65860,1]	-1.06	0.471525	0.942368	0.466024	0.967481	-1.1	0.32039	0.971424	0.391311	0.969714	1.03	0.741933	0.999884	0.498628	0.935279	1.02	0.869088	0.999995	0.559943	0.926598	-1.07	0.340014	0.999988	0.373383	0.953563	-1.67	0.00408609	0.299975	0.00816323	0.316597	1.02	0.825608	0.978685	0.569606	0.966151	0.967481	0.969714	0.935279	0.926598	0.953563	0.316597	0.966151
AT1G75200,1	flavodoxin family protein / radical SAM domain-containing protein [AT1G75200,1]	1.11	0.16107	0.853766	0.281602	0.979989	1.21	0.120816	0.971424	0.190349	0.997203	1.11	0.301421	0.999884	0.298452	0.954127	1.08	0.555541	0.999995	0.387709	0.931347	1.14	0.115297	0.999988	0.187663	0.986346	1.55	0.00813887	0.339221	0.0186958	0.521352	1.03	0.777003	0.972304	0.541338	0.973981	0.979989	0.997203	0.954127	0.931347	0.986346	0.521352	0.973981
AT1G34355,1	forkhead-associated domain-containing protein / FHA domain-containing protein [AT1G34355,1]	-1.4	0.232435	0.877733	0.064522	0.844414	-1.56	0.0535504	0.971424	0.0208617	0.743118	-1.21	0.647187	0.999884	0.163051	1.18222	-1.5	0.452875	0.999995	0.0836029	1.0683	-1.04	0.720901	0.999988	0.279907	0.996324	1.6	0.00958716	0.350882	0.00742583	0.369732	-1.03	0.860292	0.983348	0.348428	0.969392	0.844414	0.743118	118221608	106829937	0.996324	0.369732	0.969392
AT4G15200,1	formin homology 2 domain-containing protein / FH2 domain-containing protein [AT4G15200,1]	-1.06	0.465103	0.940027	0.483538	0.966937	-1.09	0.397808	0.971424	0.388321	0.968248	-1.19	0.180522	0.999884	0.199574	0.960835	-1.02	0.835686	0.999995	0.49873	0.931861	1	0.948146	0.999988	0.561357	0.964708	-1.6	0.0041268	0.300979	0.0088268	0.332775	1.22	0.143739	0.92646	0.0795	0.964763	0.966937	0.968248	0.960835	0.931861	0.964708	0.332775	0.964763
AT2G28110,1	FRA8 (FRAGILE FIBER8); transferase [AT2G28110,1]	1.36	0.311534	0.907062	0.107337	0.922855	1.5	0.0214536	0.971424	0.0445738	0.760452	1.19	0.337423	0.999884	0.188809	0.93632	1.37	0.309597	0.999995	0.138125	0.931673	1.41	0.00416849	0.999988	0.0188679	0.63648	-1.06	0.569903	0.91962	0.359943	1.00012	-1.02	0.767164	0.97053	0.515966	0.934951	0.922855	0.760452	0.93632	0.931673	0.63648	100011973	0.934951
AT2G28110,1	FRA8 (FRAGILE FIBER8); transferase [AT2G28110,1]	1.65	0.348541	0.915966	0.034842	0.683376	1.57	0.292915	0.971424	0.0877409	0.927838	1.21	0.333291	0.999884	0.217339	0.929742	1.48	0.256899	0.999995	0.0948176	0.953287	1.25	0.345005	0.999988	0.10053	0.956345	-1.47	0.00805222	0.33833	0.0264317	0.584831	1.09	0.443846	0.92646	0.274689	0.936302	0.683376	0.927838	0.929742	0.953287	0.956345	0.584831	0.936302
AT2G37730,1	fringe-related protein [AT2G37730,1]	1.03	0.896466	0.992765	0.298463	1.15259	1.09	0.701528	0.981955	0.298405	1.10098	-1.01	0.947572	0.999884	0.432907	1.04333	1.3	0.488745	0.999995	0.142159	1.01042	-1.12	0.138082	0.999988	0.237568	0.985349	-3.5	0.00794626	0.337544	4.152e-05	0.0111446	1.26	0.0789993	0.92646	0.0911604	0.981382	115258700	110097687	104333099	101042280	0.985349	0.0111446	0.981382
AT2G36460,1	fructose-bisphosphate aldolase	-1.08	0.773092	0.981717	0.31009	1.13571	-1.05	0.850943	0.992918	0.142576	1.02244	-1.26	0.48276	0.999884	0.074496	1.11051	1.37	0.0945809	0.999995	0.102878	1.00471	-1.15	0.483656	0.999988	0.176997	1.03175	-1.77	0.00577655	0.315345	0.00515821	0.245577	-1.33	0.137914	0.92646	0.096651	0.947778	113571217	102244126	111050521	100470804	103175367	0.245577	0.947778
AT4G25530,1	FWA; DNA binding / transcription factor [AT4G25530,1]	1.08	0.547042	0.9541	0.439559	1.00239	1.12	0.561828	0.974108	0.390109	1.02797	1.05	0.729909	0.999884	0.361927	0.945946	-1.14	0.415435	0.999995	0.266659	0.939708	-1.06	0.69049	0.999988	0.205596	1.01137	1.67	0.00292105	0.28114	0.00411965	0.298019	1.04	0.772526	0.971549	0.320259	0.989931	100238766	102796519	0.945946	0.939708	101137326	0.298019	0.989931
AT1G24280,1	G6PD3 (GLUCOSE-6-PHOSPHATE DEHYDROGENASE 3); glucose-6-phosphate dehydrogenase [AT1G24280,1]	-1.56	0.0550726	0.808894	0.0345748	0.729162	-1.5	0.0412429	0.971424	0.0461855	0.869873	-1.33	0.192874	0.999884	0.064097	0.933966	-1.76	0.0228699	0.999995	0.0258171	0.924807	-1.45	0.0506185	0.999988	0.0198997	0.802507	1.64	0.00778661	0.337053	0.00996858	0.411315	1.09	0.282741	0.92646	0.324894	0.950803	0.729162	0.869873	0.933966	0.924807	0.802507	0.411315	0.950803
AT5G17330,1	GAD (Glutamate decarboxylase 1); calmodulin binding [AT5G17330,1]	-1.1	0.769328	0.981458	0.19705	1.05249	-1.34	0.280185	0.971424	0.16999	0.965066	-1.17	0.389495	0.999884	0.154694	0.944452	-2.09	0.00858469	0.999995	0.00973206	0.730101	-1.17	0.38378	0.999988	0.219944	0.969132	1.16	0.0881828	0.593202	0.214215	1.02626	1.15	0.264799	0.92646	0.277239	0.935455	105249431	0.965066	0.944452	0.730101	0.969132	102625647	0.935455
AT3G23820,1	GAE6 (UDP-D-GLUCURONATE 4-EPIMERASE 6); catalytic [AT3G23820,1]	-1.21	0.572853	0.958653	0.115663	0.949031	-1.07	0.612538	0.97584	0.48681	0.988074	-1.1	0.644569	0.999884	0.211405	0.993984	-1.67	0.151608	0.999995	0.0457816	1.00905	-1.43	0.00997154	0.999988	0.0194311	0.80175	-1.08	0.407752	0.859277	0.364369	0.984586	1.48	0.0355369	0.92646	0.0379651	0.996799	0.949031	0.988074	0.993984	100904760	0.80175	0.984586	0.996799
AT3G23820,1	GAE6 (UDP-D-GLUCURONATE 4-EPIMERASE 6); catalytic [AT3G23820,1]	-1.12	0.765437	0.980723	0.231118	1.08663	-1.23	0.480003	0.973689	0.251438	1.08607	-1.26	0.240294	0.999884	0.10272	0.932794	-1.64	0.23482	0.999995	0.0663444	0.965002	-1.28	0.0938944	0.999988	0.0800269	1.0033	1.19	0.105453	0.622706	0.207455	1.02039	1.5	0.00881155	0.92646	0.0147435	0.810111	108663220	108606584	0.932794	0.965002	100330354	102039176	0.810111
AT1G27120,1	galactosyltransferase family protein [AT1G27120,1]	-1.74	0.103621	0.816348	0.0194318	0.639055	-1.73	0.00546414	0.971424	0.0128847	0.659208	-1.79	0.101219	0.999884	0.0180295	0.989104	-1.88	0.140217	0.999995	0.0277373	0.936386	-1.65	0.00154133	0.999988	0.00263947	0.411259	-1.2	0.293303	0.797065	0.197281	0.995959	-1.02	0.903117	0.987852	0.235484	1.15236	0.639055	0.659208	0.989104	0.936386	0.411259	0.995959	115235544
AT1G53290,1	galactosyltransferase family protein [AT1G53290,1]	-1.54	0.0490986	0.808894	0.0353236	0.730097	-1.64	0.00517235	0.971424	0.0161573	0.689655	-1.59	0.209131	0.999884	0.0276307	0.992642	-1.46	0.493386	0.999995	0.0861925	1.10104	-1.48	0.00565662	0.999988	0.00799044	0.638118	-1.13	0.431549	0.870894	0.242602	1.04959	-1.15	0.604832	0.944995	0.164589	1.16256	0.730097	0.689655	0.992642	110104378	0.638118	104959172	116256224
AT4G32940,1	GAMMA-VPE (Vacuolar processing enzyme gamma); cysteine-type endopeptidase [AT4G32940,1]	-1.58	0.0117517	0.808894	0.0292323	0.709504	-1.53	0.0119158	0.971424	0.0267403	0.775277	-1.34	0.0650986	0.999884	0.0899372	0.988308	-1.05	0.825752	0.999995	0.342135	1.0306	-1.38	0.00956363	0.999988	0.029847	0.881989	-2.24	0.0338492	0.465552	0.00172008	0.126694	-1.29	0.17318	0.92646	0.170998	0.954437	0.709504	0.775277	0.988308	103059627	0.881989	0.126694	0.954437
AT3G26650,1	GAPA (GLYCERALDEHYDE 3-PHOSPHATE DEHYDROGENASE A SUBUNIT); glyceraldehyde-3-phosphate dehydrogenase [AT3G26650,1]	-1	0.988377	0.999176	0.379776	1.15559	1.29	0.281938	0.971424	0.110686	0.972168	1.28	0.0401008	0.999884	0.0899637	0.995648	-1.23	0.294404	0.999995	0.172008	0.956206	1.15	0.44507	0.999988	0.289837	0.989668	1.63	0.00963898	0.350882	0.00682622	0.360842	-1.12	0.660705	0.953844	0.210492	1.07806	115558689	0.972168	0.995648	0.956206	0.989668	0.360842	107805840
AT3G26650,1	GAPA (GLYCERALDEHYDE 3-PHOSPHATE DEHYDROGENASE A SUBUNIT); glyceraldehyde-3-phosphate dehydrogenase [AT3G26650,1]	-1.75	0.210725	0.872261	0.00809614	0.514665	-1.38	0.53228	0.974108	0.0889509	0.966081	1.02	0.838446	0.999884	0.519613	0.951991	1.04	0.737611	0.999995	0.502922	0.929281	1.08	0.795719	0.999988	0.142808	1.11042	1.4	0.00821323	0.339516	0.0314124	0.627151	-1.56	0.42501	0.92646	0.0566602	1.01769	0.514665	0.966081	0.951991	0.929281	111042226	0.627151	101769045
AT1G12900,1	GAPA-2; glyceraldehyde-3-phosphate dehydrogenase [AT1G12900,1]	1.23	0.300413	0.902308	0.230858	0.956291	1.38	0.169268	0.971424	0.109938	0.985328	1.39	0.069556	0.999884	0.0272189	0.887943	1.12	0.353311	0.999995	0.299507	0.968091	1.24	0.335554	0.999988	0.133505	0.941913	2.45	0.00052048	0.218809	0.000103	0.0468367	1.03	0.912607	0.989439	0.0372369	0.997805	0.956291	0.985328	0.887943	0.968091	0.941913	0.0468367	0.997805
AT3G04120,1	GAPC (GLYCERALDEHYDE-3-PHOSPHATE DEHYDROGENASE C SUBUNIT); glyceraldehyde-3-phosphate dehydrogenase [AT3G04120,1]	-1.64	0.122123	0.827499	0.0215244	0.655619	-1.5	0.384687	0.971424	0.0551694	0.899217	-1.14	0.626365	0.999884	0.0681917	1.047	2.25	0.00612628	0.999995	0.00297541	0.576478	1.4	0.0815265	0.999988	0.0344699	0.753335	-1.08	0.764358	0.965838	0.215145	1.14754	-2.36	0.158421	0.92646	0.00237287	0.429837	0.655619	0.899217	104699727	0.576478	0.753335	114753920	0.429837
AT1G75750,1	GASA1 (GAST1 PROTEIN HOMOLOG 1) [AT1G75750,1]	9.47	0.0224384	0.808894	4.5e-07	0.02	5.64	0.0627507	0.971424	1.414e-05	0.039375	3.96	0.0518798	0.999884	5.206e-05	0.10087	4.03	0.16099	0.999995	0.00106817	0.40339	3.37	0.0578195	0.999988	5.61e-05	0.0609756	-6.42	0.0149174	0.382259	2.2e-07	0.00018519	1.24	0.584732	0.943207	0.157022	1.16146	0.02	0.039375	0.10087	0.40339	0.0609756	0.00018519	116145943
AT1G75750,1	GASA1 (GAST1 PROTEIN HOMOLOG 1) [AT1G75750,1]	7.05	0.0260304	0.808894	1.57e-06	0.0116667	4.56	0.0509954	0.971424	4.062e-05	0.0464103	3.6	0.0564676	0.999884	0.0001149	0.128	3.69	0.185615	0.999995	0.00188973	0.498284	3.41	0.043876	0.999988	2.446e-05	0.0454167	-5.8	0.0112748	0.359465	1.35e-06	0.00090909	1.04	0.916938	0.989767	0.0499437	1.01071	0.0116667	0.0464103	0.128	0.498284	0.0454167	0.00090909	101071299
AT5G15230,1	GASA4 (GAST1 PROTEIN HOMOLOG 4) [AT5G15230,1]	-3.17	0.322503	0.91072	6.396e-05	0.0730769	-4.59	0.0820027	0.971424	6.508e-05	0.1	-3.27	0.118823	0.999884	0.00010637	0.107727	-11.22	0.00815588	0.999995	3.59e-06	0.02	-3.66	0.131854	0.999988	1.571e-05	0.028	-1.92	0.0194358	0.403604	0.00189601	0.134111	-1.03	0.931095	0.99146	0.149463	1.126	0.0730769	0.1	0.107727	0.02	0.028	0.134111	112600361
AT5G15230,1	GASA4 (GAST1 PROTEIN HOMOLOG 4) [AT5G15230,1]	-3.39	0.290516	0.900947	4.892e-05	0.0703226	-4.88	0.0570677	0.971424	2.468e-05	0.0916667	-3.48	0.0770852	0.999884	7.832e-05	0.0943243	-5.92	0.0473624	0.999995	0.00022687	0.194423	-3.04	0.117856	0.999988	4.152e-05	0.0544118	-1.82	0.00660079	0.321709	0.00284435	0.172215	-1.14	0.72562	0.965824	0.153218	1.13062	0.0703226	0.0916667	0.0943243	0.194423	0.0544118	0.172215	113061625
AT1G48520,1	GATB (GLU-ADT SUBUNIT B); glutaminyl-tRNA synthase (glutamine-hydrolyzing) [AT1G48520,1]	-1.86	0.00451779	0.808894	0.00869844	0.52452	-1.62	0.258265	0.971424	0.0343239	0.832176	-1.19	0.177803	0.999884	0.164001	0.960691	1.23	0.275912	0.999995	0.170743	0.972325	-1.09	0.500795	0.999988	0.199642	0.972119	1.04	0.845889	0.978271	0.282759	1.12775	-1.75	0.20476	0.92646	0.04998	0.970853	0.52452	0.832176	0.960691	0.972325	0.972119	112774635	0.970853
AT3G28340,1	GATL10 (Galacturonosyltransferase-like 10); polygalacturonate 4-alpha-galacturonosyltransferase/ transferase, transferring hexosyl groups [AT3G28340,1]	1.74	0.00847781	0.808894	0.0167834	0.551549	1.69	0.0878893	0.971424	0.0219272	0.618039	1.25	0.0706841	0.999884	0.0867645	0.991249	-1.13	0.306142	0.999995	0.241308	0.977881	1.32	0.26136	0.999988	0.0713738	0.910813	-1.55	0.0528832	0.51835	0.0122616	0.394513	1.15	0.344786	0.92646	0.287364	0.95579	0.551549	0.618039	0.991249	0.977881	0.910813	0.394513	0.95579
AT3G28340,1	GATL10 (Galacturonosyltransferase-like 10); polygalacturonate 4-alpha-galacturonosyltransferase/ transferase, transferring hexosyl groups [AT3G28340,1]	1.58	0.164091	0.855795	0.0555985	0.788285	1.62	0.248803	0.971424	0.0299176	0.675033	1.3	0.145835	0.999884	0.0449652	0.968622	1.07	0.747558	0.999995	0.318865	0.975959	1.35	0.465753	0.999988	0.0602715	0.873153	-2.06	0.00479007	0.308957	0.00114829	0.095824	1.12	0.346674	0.92646	0.337818	0.935513	0.788285	0.675033	0.968622	0.975959	0.873153	0.095824	0.935513
AT1G24170,1	GATL8/LGT9 (Galacturonosyltransferase-like 8); polygalacturonate 4-alpha-galacturonosyltransferase/ transferase, transferring glycosyl groups / transferase, transferring hexosyl groups [AT1G24170,1]	-1.12	0.182859	0.862728	0.322927	0.986562	-1.14	0.2715	0.971424	0.247906	0.978982	-1.14	0.413794	0.999884	0.240226	0.958773	-1.08	0.715851	0.999995	0.321779	0.997963	-1.05	0.603848	0.999988	0.443831	1.00078	-1.83	0.00599592	0.31766	0.00426327	0.22272	-1.1	0.412005	0.92646	0.353094	0.938848	0.986562	0.978982	0.958773	0.997963	100078149	0.22272	0.938848
AT1G70090,1	GATL9/LGT8 (Galacturonosyltransferase-like 9); polygalacturonate 4-alpha-galacturonosyltransferase/ transferase, transferring glycosyl groups / transferase, transferring hexosyl groups [AT1G70090,1]	-1.18	0.272666	0.891287	0.247209	0.967588	-1.3	0.0587707	0.971424	0.110394	0.992409	-1.18	0.155635	0.999884	0.211622	0.970608	-1.16	0.344011	0.999995	0.25119	0.952735	-1.14	0.239625	0.999988	0.248514	0.952299	-1.71	0.00269984	0.277109	0.00627844	0.271105	1.05	0.602241	0.944995	0.541134	0.950826	0.967588	0.992409	0.970608	0.952735	0.952299	0.271105	0.950826
NP454574	GB	-2.1	0.00596725	0.808894	0.00308514	0.406746	-1.76	0.0944351	0.971424	0.0325558	0.821955	-1.28	0.207298	0.999884	0.0665058	0.934456	-1.01	0.921847	0.999995	0.444402	0.967703	-1.14	0.256862	0.999988	0.266446	0.959913	1.19	0.508182	0.902755	0.133999	0.958011	-1.41	0.225151	0.92646	0.103691	0.935064	0.406746	0.821955	0.934456	0.967703	0.959913	0.958011	0.935064
NP229787	GB	-1.55	0.00549693	0.808894	0.0336109	0.723211	-1.52	0.0106044	0.971424	0.0255572	0.77317	-1.48	0.113467	0.999884	0.0437707	0.951556	-1.32	0.453995	0.999995	0.151845	0.987778	-1.22	0.0351585	0.999988	0.120551	1.00429	-1.16	0.206732	0.734495	0.221478	0.991892	-1.32	0.167806	0.92646	0.137072	0.943411	0.723211	0.77317	0.951556	0.987778	100428757	0.991892	0.943411
NP301294	GB	1.42	0.119031	0.82685	0.0810938	0.864108	2.14	0.00191025	0.971424	0.00210179	0.27386	2.08	0.125317	0.999884	0.00350096	0.47564	-1	0.989441	0.999995	0.311435	1.07053	1.2	0.157743	0.999988	0.131843	0.983679	1.04	0.696898	0.952758	0.465776	1.03402	1.1	0.537411	0.93613	0.310395	1.04724	0.864108	0.27386	0.47564	107052638	0.983679	103401978	104723870
NP041886	GB	-1.35	0.11082	0.822731	0.104053	0.933335	-1.03	0.801614	0.989706	0.434743	1.00147	1.03	0.834448	0.999884	0.419682	0.958904	-2.16	0.00770612	0.999995	0.00800604	0.692076	-1.34	0.0102566	0.999988	0.0379866	0.911556	-1.02	0.902982	0.986925	0.329813	1.10954	1.45	0.347525	0.92646	0.146247	1.02052	0.933335	100146533	0.958904	0.692076	0.911556	110954275	102051849
NP221601	GB	-1.02	0.86317	0.990564	0.571216	1.04705	-1.05	0.732872	0.985399	0.459195	1.06341	-1.12	0.32413	0.999884	0.274471	0.941193	1.32	0.0802677	0.999995	0.111139	1.0046	1.04	0.717612	0.999988	0.451981	0.992376	-1.51	0.00799281	0.337607	0.0214656	0.529945	-1.37	0.180199	0.92646	0.108494	0.933366	104705063	106340615	0.941193	100459949	0.992376	0.529945	0.933366
NP168999	GB	1.01	0.941929	0.995663	0.347416	1.13326	1.05	0.782054	0.98883	0.471318	1.08304	-1.02	0.937673	0.999884	0.362887	1.08022	1.29	0.150575	0.999995	0.148614	1.00023	1.09	0.488419	0.999988	0.375552	0.961282	-1.75	0.00416304	0.302139	0.00567748	0.260288	-1.3	0.140581	0.92646	0.137612	0.958533	113325778	108304332	108022445	100022854	0.961282	0.260288	0.958533
NP227392	GB	-1.53	0.12721	0.831315	0.0374752	0.738598	-1.36	0.0975212	0.971424	0.0921994	0.971068	-1.28	0.197671	0.999884	0.126336	0.934864	1.05	0.655067	0.999995	0.449382	0.930024	-1.18	0.193245	0.999988	0.117036	0.954765	-1.59	0.00210458	0.266416	0.0109048	0.374665	-1.29	0.386996	0.92646	0.148211	1.12219	0.738598	0.971068	0.934864	0.930024	0.954765	0.374665	112219254
NP221578	GB	-1.86	0.081031	0.808894	0.0131127	0.572873	-2.17	0.0624017	0.971424	0.00862529	0.601502	-2.09	0.0493667	0.999884	0.00115682	0.363028	-3.21	0.00863855	0.999995	0.00081235	0.338318	-1.67	0.101901	0.999988	0.00341883	0.467331	-6.2	0.00113482	0.25637	4.5e-07	0.00033898	1.22	0.349968	0.92646	0.071265	0.935809	0.572873	0.601502	0.363028	0.338318	0.467331	0.00033898	0.935809
AT5G65280,1	GCL1 (GCR2-LIKE 1); catalytic [AT5G65280,1]	1.01	0.877307	0.991124	0.56317	1.00611	1.13	0.403275	0.971424	0.330515	0.957613	-1.25	0.393886	0.999884	0.0775133	1.04114	-1.12	0.75827	0.999995	0.220445	1.1084	-1.16	0.216232	0.999988	0.197823	0.956491	-2.97	0.00339985	0.286008	9.223e-05	0.0186818	-1.02	0.899984	0.987682	0.40708	1.05511	100611005	0.957613	104114308	110839732	0.956491	0.0186818	105510675
AT2G39000,1	GCN5-related N-acetyltransferase (GNAT) family protein [AT2G39000,1]	-1.36	0.0153564	0.808894	0.0864295	0.891131	-1.44	0.031887	0.971424	0.0327824	0.820702	-1.36	0.101467	0.999884	0.0828177	0.970653	-1.27	0.153594	0.999995	0.141477	1.00086	-1.47	0.00545167	0.999988	0.0116115	0.711733	-1.4	0.0206567	0.409295	0.0461806	0.74212	-1.21	0.306788	0.92646	0.224141	0.954335	0.891131	0.820702	0.970653	100085934	0.711733	0.74212	0.954335
TA30725_3702	GCSH1_ARATH (P25855) Glycine cleavage system H protein 1	-1.43	0.0594853	0.808894	0.0627322	0.839228	-1.24	0.3341	0.971424	0.157445	0.965894	1.02	0.932174	0.999884	0.121612	1.12094	-1.06	0.912811	0.999995	0.106407	1.11859	1.01	0.948753	0.999988	0.340248	1.14578	1.51	0.00508287	0.310922	0.0124844	0.453777	-1.12	0.617734	0.94765	0.13723	1.15376	0.839228	0.965894	112093609	111858929	114578025	0.453777	115376489
AT2G35370,1	GDCH (Glycine decarboxylase complex H) [AT2G35370,1]	-1.13	0.3499	0.916183	0.30664	0.96953	-1.19	0.319787	0.971424	0.234146	0.975579	1.14	0.308928	0.999884	0.178095	0.942813	-1.32	0.314912	0.999995	0.160041	0.935777	1.12	0.201922	0.999988	0.18169	0.976752	1.71	0.00522704	0.310922	0.00601275	0.339165	1.07	0.565269	0.941277	0.276785	0.942341	0.96953	0.975579	0.942813	0.935777	0.976752	0.339165	0.942341
AT5G18170,1	GDH1 (GLUTAMATE DEHYDROGENASE 1); oxidoreductase [AT5G18170,1]	-1.37	0.228256	0.877025	0.0881264	0.895574	-1.56	0.00725404	0.971424	0.0227851	0.751554	-1.66	0.111049	0.999884	0.0286771	0.99123	-2.05	0.23055	0.999995	0.0330064	0.961429	-1.36	0.0401606	0.999988	0.0160545	0.767618	1.31	0.0617533	0.536737	0.0390909	0.667166	-1.86	0.0736817	0.92646	0.0045642	0.543824	0.895574	0.751554	0.99123	0.961429	0.767618	0.667166	0.543824
AT3G43570,1	GDSL-motif lipase	-1.22	0.317138	0.910544	0.173566	0.973365	-1.13	0.250559	0.971424	0.271458	0.981302	-1.22	0.473795	0.999884	0.196316	1.0689	-1.16	0.760044	0.999995	0.154519	1.12748	-1.21	0.0612248	0.999988	0.10754	1.00285	1.78	0.00200634	0.261504	0.00229299	0.232756	1.22	0.17994	0.92646	0.130047	0.943193	0.973365	0.981302	106890303	112748230	100285037	0.232756	0.943193
AT5G14450,1	GDSL-motif lipase/hydrolase family protein [AT5G14450,1]	-1.54	0.244025	0.882845	0.0279949	0.70441	-2	0.00668425	0.971424	0.00338293	0.43319	-1.78	0.194287	0.999884	0.0281522	0.933445	-2.11	0.265596	0.999995	0.0345124	0.931292	-1.47	0.0367198	0.999988	0.0194722	0.801219	-1.34	0.219582	0.744108	0.0701717	0.866923	-1.2	0.327751	0.92646	0.164709	0.992272	0.70441	0.43319	0.933445	0.931292	0.801219	0.866923	0.992272
AT5G55050,1	GDSL-motif lipase/hydrolase family protein [AT5G55050,1]	-1.73	0.00667442	0.808894	0.0158029	0.604472	-1.42	0.0630079	0.971424	0.0383771	0.845358	-1.2	0.343878	0.999884	0.233978	0.934551	-1.84	0.160188	0.999995	0.0321756	0.972075	-1.34	0.167732	0.999988	0.0390723	0.911592	-1.05	0.745347	0.961379	0.371893	1.10253	-1.37	0.0742092	0.92646	0.0454596	0.987217	0.604472	0.845358	0.934551	0.972075	0.911592	110252814	0.987217
AT3G29970,1	germination protein-related [AT3G29970,1]	1.14	0.465053	0.940027	0.23114	0.991624	-1.23	0.286286	0.971424	0.107616	0.969404	-1.19	0.26905	0.999884	0.211916	0.946316	-1.18	0.585436	0.999995	0.176826	0.999499	-1.15	0.317022	0.999988	0.215481	0.947687	-4.71	0.00129282	0.260984	2.02e-06	0.001125	1.16	0.13543	0.92646	0.227923	0.963791	0.991624	0.969404	0.946316	0.999499	0.947687	0.001125	0.963791
AT1G08880,1	G-H2AX/GAMMA-H2AX/H2AXA/HTA5; DNA binding [AT1G08880,1]	-1.74	0.0046629	0.808894	0.0133645	0.574301	-1.81	0.029139	0.971424	0.0186668	0.725222	-1.24	0.147674	0.999884	0.145124	0.974794	1.05	0.676184	0.999995	0.463024	0.931232	-1.03	0.788226	0.999988	0.463285	1.04089	-1.01	0.96274	0.99591	0.434391	1.06929	-1.4	0.240056	0.92646	0.172646	0.949472	0.574301	0.725222	0.974794	0.931232	104088849	106928931	0.949472
AT2G23170,1	GH3,3; indole-3-acetic acid amido synthetase [AT2G23170,1]	1.79	0.453197	0.93914	0.00966631	0.467698	1.61	0.560423	0.974108	0.0185389	0.580963	1.03	0.881221	0.999884	0.314283	1.09486	-1.34	0.330182	0.999995	0.153769	0.931331	1.3	0.668601	0.999988	0.0528722	0.946601	2.3	0.00323248	0.283575	0.00015439	0.0603509	-1.29	0.209078	0.92646	0.0370185	0.952436	0.467698	0.580963	109486132	0.931331	0.946601	0.0603509	0.952436
AT4G27260,1	GH3,5/WES1; indole-3-acetic acid amido synthetase [AT4G27260,1]	3.93	0.0635993	0.808894	2.132e-05	0.0527778	3.56	0.0300404	0.971424	1.346e-05	0.04	2.72	0.0964421	0.999884	0.00049908	0.241739	1.73	0.422411	0.999995	0.0411761	1.03666	2.61	0.0654828	0.999988	9.2e-06	0.0315385	1.41	0.45639	0.883977	0.0114362	0.432248	1.77	0.361977	0.92646	0.00222117	0.449909	0.0527778	0.04	0.241739	103666102	0.0315385	0.432248	0.449909
AT5G14470,1	GHMP kinase-related [AT5G14470,1]	1.96	0.310739	0.907062	0.0102031	0.476593	1.7	0.296815	0.971424	0.0314981	0.691779	1.05	0.88812	0.999884	0.0469983	0.989296	1.79	0.162853	0.999995	0.00832525	0.78934	1.54	0.311067	0.999988	0.076175	0.926702	1.2	0.146604	0.67312	0.109983	0.908954	-3.2	0.00831128	0.92646	3.59e-06	0.0266667	0.476593	0.691779	0.989296	0.78934	0.926702	0.908954	0.0266667
AT3G27160,1	GHS1 (GLUCOSE HYPERSENSITIVE 1); structural constituent of ribosome [AT3G27160,1]	-1.05	0.567194	0.958062	0.504529	0.976753	-1.1	0.442453	0.971424	0.373829	0.974112	1.05	0.66089	0.999884	0.381687	0.935645	1.16	0.320242	0.999995	0.249141	0.966621	1.11	0.184173	0.999988	0.24237	0.963915	1.49	0.0047944	0.308957	0.0206768	0.542958	-1.02	0.803271	0.975655	0.502946	0.944611	0.976753	0.974112	0.935645	0.966621	0.963915	0.542958	0.944611
AT1G22770,1	GI (GIGANTEA); binding [AT1G22770,1]	-1.1	0.395089	0.922736	0.380931	0.967542	-1.41	0.027557	0.971424	0.0472539	0.875928	-1.38	0.104794	0.999884	0.044084	0.9858	-1.11	0.557768	0.999995	0.289884	0.936921	-1.34	0.0352206	0.999988	0.0421613	0.912477	-1.42	0.00754807	0.332771	0.033573	0.65474	-1.06	0.501954	0.93196	0.458817	0.933538	0.967542	0.875928	0.9858	0.936921	0.912477	0.65474	0.933538
AT5G40990,1	GLIP1 (GDSL LIPASE1); carboxylesterase [AT5G40990,1]	4.3	0.236521	0.878793	2.917e-05	0.0541667	5.11	0.137378	0.971424	2.042e-05	0.0337037	3.23	0.0421175	0.999884	4.264e-05	0.105556	4.04	0.0536966	0.999995	0.00034289	0.26807	3.11	0.298207	0.999988	0.00096966	0.223886	-1.22	0.216296	0.742599	0.154195	0.98778	1.02	0.940813	0.992828	0.162224	1.15849	0.0541667	0.0337037	0.105556	0.26807	0.223886	0.98778	115848735
AT2G33470,1	GLTP1 (GLYCOLIPID TRANSFER PROTEIN 1); glycolipid binding / glycolipid transporter [AT2G33470,1]	-1.43	0.00751617	0.808894	0.06219	0.8403	-1.33	0.0558481	0.971424	0.11469	0.999963	-1.11	0.366165	0.999884	0.339581	0.936271	-1.05	0.80488	0.999995	0.374952	0.992796	-1.02	0.83983	0.999988	0.479853	1.04484	1.39	0.0897147	0.595956	0.08018	0.828037	-1.2	0.266004	0.92646	0.297705	0.943279	0.8403	0.999963	0.936271	0.992796	104484132	0.828037	0.943279
AT1G09460,1	glucan endo-1	1.17	0.265298	0.888189	0.236663	0.956489	-1.18	0.262001	0.971424	0.169793	0.974111	-1.34	0.323608	0.999884	0.116397	0.957736	1.01	0.966309	0.999995	0.207155	1.12467	-1.22	0.0252767	0.999988	0.104213	1.00501	-3.05	0.0307055	0.454075	0.00025986	0.0382178	-1.68	0.105916	0.92646	0.0246136	0.866374	0.956489	0.974111	0.957736	112466618	100500853	0.0382178	0.866374
AT1G14190,1	glucose-methanol-choline (GMC) oxidoreductase family protein [AT1G14190,1]	1.29	0.571315	0.958653	0.0393201	0.71576	-1.12	0.76391	0.987908	0.235879	1.1022	-1.09	0.570624	0.999884	0.340043	0.973501	-1.34	0.205555	0.999995	0.127409	0.98829	1	0.999877	0.999988	0.322311	1.12777	1.64	0.00372477	0.294296	0.00891073	0.39708	1.2	0.267424	0.92646	0.22634	0.934489	0.71576	110220273	0.973501	0.98829	112777481	0.39708	0.934489
AT1G03070,1	glutamate binding / [AT1G03070,1]	-1.04	0.633485	0.968882	0.49447	0.971696	-1.13	0.700842	0.981756	0.066374	0.931578	-1.11	0.818643	0.999884	0.0365439	0.950654	1.18	0.816415	0.999995	0.0142411	0.858742	-1.15	0.453535	0.999988	0.189469	1.02994	-2	0.00074275	0.245175	0.00154055	0.116752	-2.04	0.014423	0.92646	0.00110475	0.305776	0.971696	0.931578	0.950654	0.858742	102993737	0.116752	0.305776
AT3G53180,1	glutamate-ammonia ligase [AT3G53180,1]	1.63	0.142803	0.841042	0.0421173	0.731422	1.94	0.00857402	0.971424	0.00702976	0.412184	1.68	0.00793511	0.999884	0.00980454	0.657008	1.71	0.135299	0.999995	0.0381249	1.00503	1.64	0.0235416	0.999988	0.00816009	0.480992	-1.12	0.178404	0.708147	0.247889	1.01217	-1.03	0.770573	0.97126	0.38631	0.936243	0.731422	0.412184	0.657008	100503314	0.480992	101216934	0.936243
AT1G15040,1	glutamine amidotransferase-related [AT1G15040,1]	1.4	0.522391	0.951845	0.034485	0.680868	1.51	0.197814	0.971424	0.0915545	0.938328	1	0.994649	0.999884	0.0742312	1.18881	1.1	0.790191	0.999995	0.206027	1.12374	1.23	0.407271	0.999988	0.224727	1.01127	1.16	0.245817	0.765059	0.144946	0.977319	-2.06	0.00094449	0.92646	0.00022441	0.153846	0.680868	0.938328	118881457	112374419	101127069	0.977319	0.153846
AT1G15040,1	glutamine amidotransferase-related [AT1G15040,1]	1.07	0.856549	0.989725	0.139685	0.990555	1.26	0.338229	0.971424	0.135667	0.979334	1.01	0.97549	0.999884	0.0926819	1.18239	1.21	0.625268	0.999995	0.158935	1.106	1.42	0.0426769	0.999988	0.0373008	0.771323	1.05	0.706794	0.954288	0.284079	1.00918	-2.53	0.00325944	0.92646	6.553e-05	0.0858823	0.990555	0.979334	118239013	110599721	0.771323	100918127	0.0858823
AT1G63460,1	glutathione peroxidase	-1.22	0.0504889	0.808894	0.169682	1.01392	-1.62	0.00575462	0.971424	0.0166285	0.696429	-1.32	0.118038	0.999884	0.100022	0.962558	-1.23	0.181988	0.999995	0.167302	0.995339	-1.37	0.00869839	0.999988	0.0311207	0.881067	-1.23	0.168705	0.69797	0.134655	1.01365	-1.05	0.620653	0.947741	0.524914	0.945298	101391872	0.696429	0.962558	0.995339	0.881067	101364625	0.945298
AT3G47420,1	glycerol-3-phosphate transporter	-1.5	0.106507	0.818833	0.0433217	0.768205	-1.31	0.243022	0.971424	0.112701	0.966195	-1.41	0.0562026	0.999884	0.0383174	0.997114	-1.14	0.606822	0.999995	0.218711	0.983179	-1.39	0.0116965	0.999988	0.0163119	0.770827	-2.19	0.00193728	0.260984	0.00079373	0.0750955	-1.14	0.712672	0.96341	0.0748829	1.10494	0.768205	0.966195	0.997114	0.983179	0.770827	0.0750955	110494371
AT5G43300,1	glycerophosphodiester phosphodiesterase [AT5G43300,1]	1.03	0.89909	0.992943	0.261504	1.13468	-1.07	0.797497	0.989706	0.324436	1.12099	1.04	0.845871	0.999884	0.251366	1.11359	-1.27	0.483702	0.999995	0.122692	0.980615	-1.05	0.680272	0.999988	0.473535	1.08447	-3.61	0.00193326	0.260984	1.952e-05	0.00674419	1.86	0.0960346	0.92646	0.0104659	0.731003	113467868	112098637	111358636	0.980615	108447007	0.00674419	0.731003
AT5G08030,1	glycerophosphoryl diester phosphodiesterase family protein [AT5G08030,1]	-1.17	0.0866839	0.808894	0.243773	1.0061	-1.07	0.501552	0.973689	0.430486	0.96469	-1	0.965429	0.999884	0.59	0.964757	1.08	0.482245	0.999995	0.376311	0.952695	-1.15	0.0768078	0.999988	0.181708	0.996653	-6.3	0.00623088	0.318855	4.5e-07	0.00035714	1.21	0.241497	0.92646	0.182262	0.935103	100610434	0.96469	0.964757	0.952695	0.996653	0.00035714	0.935103
AT1G32470,1	glycine cleavage system H protein	-1.16	0.502781	0.950215	0.200031	1.02057	-1.18	0.327865	0.971424	0.269164	0.96853	1.01	0.976741	0.999884	0.0530073	1.01727	-1.68	0.355753	0.999995	0.0657767	0.986597	-1.08	0.510482	0.999988	0.328459	0.971804	1.72	0.00424841	0.303411	0.00565706	0.334781	1.06	0.839221	0.979967	0.0358382	0.987033	102057108	0.96853	101727390	0.986597	0.971804	0.334781	0.987033
AT5G17650,1	glycine/proline-rich protein [AT5G17650,1]	1.38	0.361092	0.918071	0.0791246	0.856437	1.47	0.110757	0.971424	0.073505	0.89009	1.49	0.00914876	0.999884	0.0188259	0.799733	1	0.999234	0.999995	0.324876	1.08545	1.51	0.315283	0.999988	0.00389323	0.369915	-1.13	0.271822	0.784009	0.278001	0.985593	-1.22	0.172455	0.92646	0.070191	0.971925	0.856437	0.89009	0.799733	108545222	0.369915	0.985593	0.971925
AT1G07135,1	glycine-rich protein [AT1G07135,1]	3.17	0.0134811	0.808894	0.00015596	0.0926667	2.64	0.0772733	0.971424	0.00023832	0.0983333	2.01	0.0924413	0.999884	0.00676787	0.577759	-1.07	0.898215	0.999995	0.0908897	1.11607	1.74	0.0229926	0.999988	0.00114739	0.241179	-3.12	0.0287855	0.450917	7.069e-05	0.01575	1.7	0.192246	0.92646	0.016868	0.837982	0.0926667	0.0983333	0.577759	111607192	0.241179	0.01575	0.837982
AT1G27695,1	glycine-rich protein [AT1G27695,1]	-1.39	0.0432157	0.808894	0.07144	0.859479	-1.33	0.0322858	0.971424	0.0865969	0.963528	-1.26	0.206187	0.999884	0.152107	0.943027	-1.26	0.477388	0.999995	0.182988	0.977131	-1.38	0.00495812	0.999988	0.0251284	0.854134	-1	0.986908	0.998821	0.530532	1.07617	-1.21	0.212253	0.92646	0.187226	0.935078	0.859479	0.963528	0.943027	0.977131	0.854134	107617360	0.935078
AT2G05440,1	glycine-rich protein [AT2G05440,1]	1.34	0.676431	0.972351	0.0126873	0.510262	-1.17	0.795781	0.989706	0.0539729	0.808994	-1.18	0.445799	0.999884	0.113449	0.967796	-1.75	0.0378576	0.999995	0.0218513	0.88926	-1.07	0.87916	0.999988	0.0290382	0.730661	-3.57	0.0149351	0.382305	1.705e-05	0.00612903	1.87	0.212096	0.92646	0.00040326	0.256714	0.510262	0.808994	0.967796	0.88926	0.730661	0.00612903	0.256714
AT2G05440,6	glycine-rich protein [AT2G05440,6]	-1.02	0.831933	0.987886	0.589166	1.0404	-1.09	0.41396	0.971424	0.380331	0.964493	-1.1	0.351713	0.999884	0.358759	0.942775	1.12	0.512859	0.999995	0.306383	0.926198	-1.02	0.801713	0.999988	0.616954	0.989837	-7.1	0.0204605	0.408234	0	0	1.14	0.859465	0.983258	6.642e-05	0.105714	104039746	0.964493	0.942775	0.926198	0.989837	0	0.105714
AT2G05510,3	glycine-rich protein [AT2G05510,3]	1.1	0.255398	0.884879	0.315658	0.964594	-1.07	0.45174	0.971424	0.451498	0.966176	-1.14	0.209894	0.999884	0.251258	0.958059	1.13	0.38674	0.999995	0.297591	0.95598	-1.02	0.749576	0.999988	0.580189	0.970301	-5.73	0.0326239	0.459415	1.12e-06	0.00076923	1.54	0.492637	0.931608	3.68e-05	0.082	0.964594	0.966176	0.958059	0.95598	0.970301	0.00076923	0.082
AT2G15340,1	glycine-rich protein [AT2G15340,1]	2.04	0.122302	0.827499	0.0158682	0.544777	1.77	0.00484535	0.971424	0.0138773	0.535875	2.02	0.0688173	0.999884	0.00388627	0.497644	1.08	0.64245	0.999995	0.390296	0.931009	1.43	0.0751554	0.999988	0.0312605	0.744538	1.02	0.762723	0.965772	0.541233	0.996581	1.05	0.625114	0.948564	0.552902	0.968095	0.544777	0.535875	0.497644	0.931009	0.744538	0.996581	0.968095
AT3G09070,1	glycine-rich protein [AT3G09070,1]	1.11	0.891358	0.991947	0.0249107	0.619805	1.05	0.92408	0.995285	0.0273267	0.663252	-1.15	0.716606	0.999884	0.0283708	1.15458	-2.19	0.00730618	0.999995	0.00760581	0.679218	-1.05	0.920383	0.999988	0.0394354	0.782422	-1.01	0.922578	0.99052	0.336056	1.11923	1.97	0.133254	0.92646	0.00546654	0.624615	0.619805	0.663252	115457534	0.679218	0.782422	111922718	0.624615
AT3G44950,1	glycine-rich protein [AT3G44950,1]	-1.68	0.00352796	0.808894	0.0179301	0.62963	-1.7	0.0166338	0.971424	0.0077961	0.580953	-1.51	0.220872	0.999884	0.0159405	1.00536	1.1	0.812653	0.999995	0.104176	1.11971	-1.52	0.0477584	0.999988	0.00660877	0.598577	1.08	0.399483	0.855842	0.353287	0.992913	-1.15	0.476087	0.930401	0.187492	1.08058	0.62963	0.580953	100535596	111970815	0.598577	0.992913	108057908
AT4G21620,1	glycine-rich protein [AT4G21620,1]	1.46	0.664017	0.97092	0.00194134	0.259012	-1.4	0.541349	0.974108	0.0998238	0.980029	-1.16	0.65827	0.999884	0.0406263	1.12273	-2.22	0.00761614	0.999995	0.00783807	0.683523	-1.06	0.873394	0.999988	0.0831246	0.944949	1.49	0.139488	0.667464	0.0510042	0.73035	2.33	0.101719	0.92646	0.0014932	0.437763	0.259012	0.980029	112273494	0.683523	0.944949	0.73035	0.437763
AT5G46730,1	glycine-rich protein [AT5G46730,1]	1.1	0.802624	0.983975	0.163378	1.02499	1.06	0.874185	0.992918	0.0813346	0.913185	1.01	0.955271	0.999884	0.181402	1.14321	-1.39	0.306159	0.999995	0.0946398	0.933817	-1.21	0.427912	0.999988	0.202061	1.05465	1.25	0.202838	0.731384	0.122675	0.930652	2.29	0.00080657	0.92646	9.133e-05	0.119706	102498522	0.913185	114320718	0.933817	105464583	0.930652	0.119706
AT5G61660,1	glycine-rich protein [AT5G61660,1]	-2.33	0.277776	0.893419	0.00094161	0.281611	-3.48	0.0489729	0.971424	0.00045375	0.232414	-1.81	0.150187	0.999884	0.0198268	0.983142	-3.41	0.156885	0.999995	0.00382456	0.58769	-1.76	0.214171	0.999988	0.00706993	0.616536	2.73	0.0259537	0.436786	3.68e-05	0.0234286	1.04	0.881636	0.985532	0.038943	1.00311	0.281611	0.232414	0.983142	0.58769	0.616536	0.0234286	100310983
AT1G02850,1	glycosyl hydrolase family 1 protein [AT1G02850,1]	1.76	0.00576758	0.808894	0.0162048	0.545408	1.63	0.131597	0.971424	0.0460042	0.768669	1.47	0.0260323	0.999884	0.0363511	0.950634	1.24	0.342221	0.999995	0.164032	0.939386	1.27	0.41473	0.999988	0.203942	1.05245	-1.69	0.133364	0.658863	0.0152994	0.447062	-1.11	0.414314	0.92646	0.267214	0.936073	0.545408	0.768669	0.950634	0.939386	105245351	0.447062	0.936073
AT3G18080,1	glycosyl hydrolase family 1 protein [AT3G18080,1]	1.35	0.101602	0.812172	0.0778679	0.853826	1.43	0.0420509	0.971424	0.0596816	0.834231	1.17	0.220052	0.999884	0.173032	0.951503	1.22	0.224637	0.999995	0.204863	0.983309	1.26	0.119275	0.999988	0.0946757	0.9791	-6.81	0.00789754	0.337544	0	0	-1.08	0.437674	0.92646	0.345352	0.937061	0.853826	0.834231	0.951503	0.983309	0.9791	0	0.937061
AT3G18080,1	glycosyl hydrolase family 1 protein [AT3G18080,1]	1.83	0.0369791	0.808894	0.00841636	0.448624	1.73	0.0234863	0.971424	0.0113758	0.493123	1.4	0.0687201	0.999884	0.0670544	0.989764	1.3	0.145754	0.999995	0.138369	1.00122	1.26	0.0587756	0.999988	0.0732308	0.916918	-6.43	0.00834312	0.34039	2.2e-07	0.00020408	1.1	0.640587	0.95015	0.347252	1.11049	0.448624	0.493123	0.989764	100121725	0.916918	0.00020408	111048935
AT5G36890,1	glycosyl hydrolase family 1 protein [AT5G36890,1]	-1.14	0.369852	0.918521	0.287692	0.971749	-1.17	0.342555	0.971424	0.282808	0.965179	1.09	0.460155	0.999884	0.361369	0.930415	-1.17	0.217844	0.999995	0.196138	0.991001	1.02	0.715611	0.999988	0.50992	0.934588	1.72	0.00630033	0.318855	0.00433441	0.305134	1.19	0.0992547	0.92646	0.181086	0.974151	0.971749	0.965179	0.930415	0.991001	0.934588	0.305134	0.974151
AT2G27500,1	glycosyl hydrolase family 17 protein [AT2G27500,1]	2.1	0.213234	0.872716	0.0114508	0.496372	2.07	0.125236	0.971424	0.0144594	0.546514	1.79	0.00951842	0.999884	0.00445963	0.518877	1.52	0.098222	0.999995	0.059509	1.00565	1.74	0.261211	0.999988	0.0217407	0.669068	-1.07	0.461682	0.885961	0.30322	0.985771	1.05	0.653948	0.951987	0.553131	0.96785	0.496372	0.546514	0.518877	100565146	0.669068	0.985771	0.96785
AT4G18340,1	glycosyl hydrolase family 17 protein [AT4G18340,1]	-1.42	0.0862986	0.808894	0.0683363	0.853236	-1.5	0.033349	0.971424	0.0493131	0.888952	-1.76	0.0027361	0.999884	0.00471523	0.691184	-2.04	0.0148906	0.999995	0.0101501	0.745157	-1.43	0.012484	0.999988	0.0163222	0.769683	1.59	0.0360933	0.473129	0.0223141	0.554888	-1.25	0.0420389	0.92646	0.100311	0.998342	0.853236	0.888952	0.691184	0.745157	0.769683	0.554888	0.998342
AT5G55180,1	glycosyl hydrolase family 17 protein [AT5G55180,1]	-1.39	0.515165	0.951453	0.0505505	0.797109	-1.35	0.529436	0.974108	0.140008	1.02413	1.05	0.923573	0.999884	0.0595896	1.1508	-2.6	0.00426993	0.999995	0.0033073	0.562519	1.38	0.308809	0.999988	0.012999	0.564031	1.59	0.186616	0.717577	0.0176693	0.514964	1.77	0.239995	0.92646	0.0182386	0.860053	0.797109	102413493	115079624	0.562519	0.564031	0.514964	0.860053
[truncated: 1,569 more rows]
