# Supplementary material for: Gravitational and magnetic field variations synergize to cause subtle variations in the global transcriptional state of Arabidopsis in vitro callus cultures
Source: BMC Genomics. 2012 Mar 21;13:105. doi: 10.1186/1471-2164-13-105 (PMC3368779; doi:10.1186/1471-2164-13-105)
Supplement: Additional file 3 — Table S2. List of common probe sets representing up- or down-regulated genes in more than one experimental condition (EXCEL format). Fold change expression levels are indicated using three statistical confidence levels. [file 1471-2164-13-105-S3.XLS]

## Sheet: Summary
Table S2. List of common probeset fold change representing altered-expressed genes in more than one experimental condition
Three statistical confidence levels has been used and colors indicate fold change variations in the different positions with the three levels of statistical meaning
		0,1g	0g	1g	1,9g	2g	LDC	RPM
Statistical test 1	pvalimma <0,01	329	289	105	253	258	1256	116
Statistical test 2	pvalFDR <0,05	36	55	18	15	61	457	14
Statistical test 3	pvalimma <0,05 FDR<0,05	12	16	12	11	23	429	10
Note that probesets appear only once in the 3 tests (a probeset appears only in the first list in which is included and not appear in following list that also contained)
A fourth list has been included in which probesets appears repeated if they has to be included in more than 1 list (easily comparable to Table 2 results)

## Sheet: pValue Limma
Common genes obtained using boolean comparisons (Venn diagrams with a pvalue limma <0,01)
0,1G & OG	0, 1g	0g	2g	1,9g	1g	LDC	RPM
AT1G32440,1	-1.54	-1.55	-1.45					PKP3 (PLASTIDIAL PYRUVATE KINASE 3); pyruvate kinase [AT1G32440,1]
AT1G45545,1	2.21	1.63						similar to unknown protein [Arabidopsis thaliana] (TAIR:AT5G42880,1); similar to unnamed protein product [Vitis vinifera] (GB:CAO61337,1); contains InterPro domain Protein of unknown function DUF827, plant (InterPro:IPR008545) [AT1G45545,1]
AT1G51270,2	1.66	1.68						similar to transmembrane receptor [Arabidopsis thaliana] (TAIR:AT5G45000,1); similar to unnamed protein product [Vitis vinifera] (GB:CAO24545,1); contains InterPro domain Toll-Interleukin receptor; (InterPro:IPR000157); contains InterPro domain PapD-like (InterPro:IPR008962); contains InterPro domain Major sperm protein; (InterPro:IPR000535) [AT1G51270,2]
AT1G52760,1	1.78	1.98						esterase/lipase/thioesterase family protein [AT1G52760,1]
AT1G61370,1	2.67	2.2	1.78					S-locus lectin protein kinase family protein [AT1G61370,1]
AT1G73880,1	1.87	2.1						UDP-glucoronosyl/UDP-glucosyl transferase family protein [AT1G73880,1]
AT1G74730,1	1.92	2.01			1.67			similar to unknown [Populus trichocarpa x Populus deltoides] (GB:ABK96654,1); contains InterPro domain Protein of unknown function DUF1118 (InterPro:IPR009500) [AT1G74730,1]
AT1G74790,1	2.45	2.17						catalytic [AT1G74790,1]
AT1G75190,1	2.77	2.42	1.75					unknown protein [AT1G75190,1]
AT2G02390,3	2.1	1.94	1.69					ATGSTZ1 (GLUTATHIONE S-TRANSFERASE 18); glutathione transferase [AT2G02390,3]
AT2G05740,1	1.79	1.95	1.44					pseudogene
AT2G21180,1	2.14	2.08						similar to Os03g0249700 [Oryza sativa (japonica cultivar-group)] (GB:NP_001049562,1) [AT2G21180,1]
AT2G21940,1	1.8	1.68	1.46					shikimate kinase
AT2G23670,1	1.73	2.02	1.82					YCF37 (Arabidopsis homolog of Synechocystis YCF37) [AT2G23670,1]
AT2G23740,1	2.1	1.79						nucleic acid binding / transcription factor/ zinc ion binding [AT2G23740,1]
AT2G30020,1	-2.08	-1.57						protein phosphatase 2C
AT2G43140,1	-1.83	-2.1						DNA binding / transcription factor [AT2G43140,1]
		-2.5	-1.62
AT2G47010,1	2.28	2.47	1.84			1.48		similar to unknown protein [Arabidopsis thaliana] (TAIR:AT1G17030,1); similar to hypothetical protein [Vitis vinifera] (GB:CAN67131,1); similar to unnamed protein product [Vitis vinifera] (GB:CAO40236,1) [AT2G47010,1]
AT3G21420,1	-2.33	-2.57			-2.33			oxidoreductase
AT3G22900,1	-1.49	-1.6						RNA polymerase Rpb7 N-terminal domain-containing protein [AT3G22900,1]
AT3G23830,1	-1.48	-1.51						GR-RBP4/GRP4 (GLYCINE-RICH RNA-BINDING PROTEIN 4); RNA binding / double-stranded DNA binding / single-stranded DNA binding [AT3G23830,1]
AT3G25900,1	-1.7	-1.65						ATHMT-1/HMT-1; homocysteine S-methyltransferase [AT3G25900,1]
AT3G47510,1	2.38	2.51			2.22			unknown protein [AT3G47510,1]
AT3G48000,1	1.86	1.72						ALDH2B4 (ALDEHYDE DEHYDROGENASE 2); 3-chloroallyl aldehyde dehydrogenase/ aldehyde dehydrogenase (NAD) [AT3G48000,1]
AT3G52090,1	-1.58	-1.5						ATRPB13,6 (Arabidopsis thaliana RNA polymerase II 13,6 kDa subunit); DNA binding / DNA-directed RNA polymerase [AT3G52090,1]
AT3G53460,1	1.75	1.79			1.7	1.49		CP29 (chloroplast 29 kDa ribonucleoprotein); RNA binding / poly(U) binding [AT3G53460,1]
AT3G53890,1	-1.82	-1.64				1.55		40S ribosomal protein S21 (RPS21B) [AT3G53890,1]
AT4G00955,1	1.63	1.86	1.36					similar to protein kinase family protein [Arabidopsis thaliana] (TAIR:AT2G23450,2); similar to protein kinase family protein [Arabidopsis thaliana] (TAIR:AT2G23450,1); similar to unnamed protein product [Vitis vinifera] (GB:CAO41616,1); contains InterPro domain EGF (InterPro:IPR006210) [AT4G00955,1]
AT4G02050,1	2.12	2.22						sugar transporter
AT4G13420,1	-2.01	-1.9	-1.91	-2.31		-3.26		HAK5 (High affinity K+ transporter 5); potassium ion transmembrane transporter [AT4G13420,1]
AT4G34830,1	1.99	2.07						binding [AT4G34830,1]
AT5G09460,1	-1.85	-1.86	-1.86					transcription factor/ transcription regulator [AT5G09460,1]
AT5G11460,1	-1.91	-1.63						senescence-associated protein-related [AT5G11460,1]
AT5G15120,1	1.51	1.59						similar to unknown protein [Arabidopsis thaliana] (TAIR:AT5G39890,1); similar to unnamed protein product [Vitis vinifera] (GB:CAO14912,1); contains InterPro domain Protein of unknown function DUF1637 (InterPro:IPR012864) [AT5G15120,1]
AT5G19240,1	-1.8	-1.67	-1.49					Identical to Uncharacterized GPI-anchored protein At5g19240 precursor [Arabidopsis Thaliana] (GB:Q84VZ5;GB:Q8H7A4); similar to unknown protein [Arabidopsis thaliana] (TAIR:AT5G19230,1); similar to unknown [Populus trichocarpa] (GB:ABK94712,1) [AT5G19240,1]
AT5G24760,3	4.12	3.01	2.19					alcohol dehydrogenase
AT5G40720,1	3.03	3.77						similar to zinc finger (C3HC4-type RING finger) family protein [Arabidopsis thaliana] (TAIR:AT3G27330,1); similar to unnamed protein product [Vitis vinifera] (GB:CAO14626,1); contains InterPro domain Protein of unknown function DUF23 (InterPro:IPR008166) [AT5G40720,1]
AT5G62350,1	-4.02	-3.2	-3.08					invertase/pectin methylesterase inhibitor family protein / DC 1,2 homolog (FL5-2I22) [AT5G62350,1]
AT5G66190,1	1.58	1.6						ATLFNR1 (LEAF FNR 1); NADPH dehydrogenase/ electron transporter, transferring electrons within the cyclic electron transport pathway of photosynthesis/ electron transporter, transferring electrons within the noncyclic electron transport pathway of photosy [AT5G66190,1]
TA29046_3702	2.13	2.32	1.58
TC314163	2.9	2.67						NM_113770 structural constituent of ribosome {Arabidopsis thaliana} (exp=-1; wgp=0; cg=0), partial (84%) [TC314163]
0,1G & 1G	0,1g	1g	2g	1,9g	0g	LDC	RPM
AT1G64200,1	-1.5	-1.55						VHA-E3 (VACUOLAR H+-ATPASE SUBUNIT E ISOFORM 3); hydrogen ion transporting ATPase, rotational mechanism [AT1G64200,1]
AT1G73010,1	-5.01	-4.32	-3.3			-4.05		phosphoric monoester hydrolase [AT1G73010,1]
		-3.16				-3.05
		-4.3	-3.77			-4.03
AT2G01880,1	-2.03	-1.68	-1.73			-9.62		ATPAP7/PAP7 (purple acid phosphatase 7); acid phosphatase/ protein serine/threonine phosphatase [AT2G01880,1]
AT2G25910,1	1.75	1.71						3'-5' exonuclease domain-containing protein / K homology domain-containing protein / KH domain-containing protein [AT2G25910,1]
AT2G34420,1	-3	-2.4	-2.87	-3.28		1.99		LHB1B2 (Photosystem II light harvesting complex gene 1,5); chlorophyll binding [AT2G34420,1]
		-2.26	-2.57	-3.47		1.85
	-2	-2.4	-2.74	-4.37		1.88
		-1.98				1.93
AT2G34430,1	-2.55	-1.9				1.86		LHB1B1 (Photosystem II light harvesting complex gene 1,4); chlorophyll binding [AT2G34430,1]
AT2G44300,1	4.81	2.75	2.67	2.65				lipid transfer protein-related [AT2G44300,1]
AT2G46780,1	-1.96	-1.53						RNA recognition motif (RRM)-containing protein [AT2G46780,1]
AT3G30775,1	-1.55		-1.46					ERD5 (EARLY RESPONSIVE TO DEHYDRATION 5); proline dehydrogenase [AT3G30775,1]
		-1.82
	-2.62	-1.86					-3.71
AT3G57157,1	-1.7	-1.73				-3.7		other RNA [AT3G57157,1]
AT5G64110,1	2.93	1.95						peroxidase
TC314198	2.95	2.46	2.43					ATHMTLP metallothionein-like protein {Arabidopsis thaliana} (exp=-1; wgp=0; cg=0), partial (62%) [TC314198]
0,1G & 1,9G	0,1g	1,9g	2g	1g	0g	LDC	RPM
AT1G11700,1	-1.9	-2.35	-2.14					similar to unknown protein [Arabidopsis thaliana] (TAIR:AT1G61930,1); similar to unnamed protein product [Vitis vinifera] (GB:CAO17934,1); contains InterPro domain Protein of unknown function DUF584 (InterPro:IPR007608) [AT1G11700,1]
AT1G25530,1	3.26	2.41						lysine and histidine specific transporter
		2.38
AT3G19450,1	2.53							CAD4 (CINNAMYL ALCOHOL DEHYDROGENASE 4); cinnamyl-alcohol dehydrogenase [AT3G19450,1]
						-1.85
		2
ATCG00480,1	-3.11	-3.56						chloroplast-encoded gene for beta subunit of ATP synthase [ATCG00480,1]
0,1G & 2g	0,1g	2g
AT1G21830,1	-1.6	-1.67						similar to unnamed protein product [Vitis vinifera] (GB:CAO61865,1) [AT1G21830,1]
AT2G22780,1	2.14	1.44						PMDH1 (PEROXISOMAL NAD-MALATE DEHYDROGENASE 1); malate dehydrogenase [AT2G22780,1]
AT3G05970,1	2.14							LACS6 (LONG-CHAIN ACYL-COA SYNTHETASE 6) [AT3G05970,1]
	1.64	1.5
AT4G20320,2	-1.4	-1.41						similar to CTP synthase, putative / UTP--ammonia ligase, putative [Arabidopsis thaliana] (TAIR:AT1G30820,1); similar to CTP synthase, putative / UTP--ammonia ligase, putative [Arabidopsis thaliana] (TAIR:AT2G34890,1); similar to EMB2742 (EMBRYO DEFECTIVE 2742), CTP synthase [Arabidopsis thaliana] (TAIR:AT3G12670,1); similar to putative CTP synthetase [Oryza sativa (japonica cultivar-group)] (GB:B…
AT5G01650,1	-1.55	-1.55						macrophage migration inhibitory factor family protein / MIF family protein [AT5G01650,1]
AT5G49760,1	3.09	1.71						leucine-rich repeat family protein / protein kinase family protein [AT5G49760,1]
AT5G51220,1	1.5	1.36						ubiquinol-cytochrome C chaperone family protein [AT5G51220,1]
AT5G58330,1	1.5	1.46						malate dehydrogenase (NADP)
TA40468_3702	1.94	1.33
0,1G & LDC	0,1g	LDC
AT1G11070,1	1.87	1.84						hydroxyproline-rich glycoprotein family protein [AT1G11070,1]
AT1G13360,1		-1.76						similar to unknown protein [Arabidopsis thaliana] (TAIR:AT3G25870,1); similar to unknown [Populus trichocarpa] (GB:ABK92948,1) [AT1G13360,1]
	-1.59
AT1G35140,1	1.66	-2.1						PHI-1 (PHOSPHATE-INDUCED 1) [AT1G35140,1]
AT1G71130,1	-1.43	-2.63						AP2 domain-containing transcription factor
AT2G22470,1	2.74	-2.67						AGP2 (ARABINOGALACTAN-PROTEIN 2) [AT2G22470,1]
AT2G27710,3		1.7						60S acidic ribosomal protein P2 (RPP2B) [AT2G27710,3]
	-1.4
		1.52
AT2G38810,1	-1.65	1.4						HTA8; DNA binding [AT2G38810,1]
AT2G39390,1	-1.57	1.58						60S ribosomal protein L35 (RPL35B) [AT2G39390,1]
AT2G46680,1	1.47	-1.71						ATHB-7 (ARABIDOPSIS THALIANA HOMEOBOX 7); transcription factor [AT2G46680,1]
AT3G28340,1	1.74							GATL10 (Galacturonosyltransferase-like 10); polygalacturonate 4-alpha-galacturonosyltransferase/ transferase, transferring hexosyl groups [AT3G28340,1]
		-2.06
AT3G47470,1		1.78						LHCA4 (Photosystem I light harvesting complex gene 4); chlorophyll binding [AT3G47470,1]
		1.6
		1.59
	-1.75
AT3G57150,1		1.58						NAP57 (ARABIDOPSIS THALIANA HOMOLOGUE OF NAP57) [AT3G57150,1]
		1.56
	-2.11
AT3G59940,1	1.69							kelch repeat-containing F-box family protein [AT3G59940,1]
		-1.48
		-1.91
AT4G15000,1		1.59						60S ribosomal protein L27 (RPL27C) [AT4G15000,1]
	-1.55	1.62
AT4G17730,1	-1.59	-2.42						SYP23 (syntaxin 23); SNAP receptor [AT4G17730,1]
AT4G17730,2	-1.87	-2.07						SYP23 (syntaxin 23) [AT4G17730,2]
AT5G01600,1	4.01	-1.92						ATFER1 (FERRETIN 1); ferric iron binding [AT5G01600,1]
	3.27
		-1.84
AT5G02960,1		1.39						40S ribosomal protein S23 (RPS23B) [AT5G02960,1]
	-1.57	1.55
AT5G15200,1	-1.44	1.49						40S ribosomal protein S9 (RPS9B) [AT5G15200,1]
AT5G44610,1	1.65	-14.53						MAP18 (MICROTUBULE-ASSOCIATED PROTEIN 18); microtubule binding [AT5G44610,1]
AT5G53470,1		1.57						ACBP1 (ACYL-COA BINDING PROTEIN) [AT5G53470,1]
	-1.56
AT5G54160,1		1.37						ATOMT1 (O-METHYLTRANSFERASE 1) [AT5G54160,1]
	1.77
ATMG01040,1	2.33	1.74						hypothetical protein [ATMG01040,1]
0,1G & RPM	0,1g	RPM
AT3G48720,1	1.52	-1.89						transferase family protein [AT3G48720,1]
0G & 1g	0g	1g	2g
AT3G25480,1	1.77	1.91						rhodanese-like domain-containing protein [AT3G25480,1]
AT3G53180,1	1.94	1.68						glutamate-ammonia ligase [AT3G53180,1]
AT3G57450,1	1.81	1.85	1.55					similar to unnamed protein product [Vitis vinifera] (GB:CAO40798,1) [AT3G57450,1]
AT4G20070,1	-1.56	-1.67	-1.54					ATAAH (ARABIDOPSIS THALIANA ALLANTOATE AMIDOHYDROLASE); allantoate deiminase/ metallopeptidase [AT4G20070,1]
TA27098_3702	2.17	1.7
0G & 1,9 g	0g	1,9g	2g
AT1G52325,1	2.6	2.32						similar to MIF4G domain-containing protein / MA3 domain-containing protein [Arabidopsis thaliana] (TAIR:AT1G80930,1); similar to Os11g0151600 [Oryza sativa (japonica cultivar-group)] (GB:NP_001065768,1); similar to Major Facilitator Superfamily, putative [Oryza sativa (japonica cultivar-group)] (GB:AAX94836,1); similar to hypothetical protein OsJ_031668 [Oryza sativa (japonica cultivar-group)] (G…
AT3G54920,1		-2.19						PMR6 (POWDERY MILDEW RESISTANT 6); lyase/ pectate lyase [AT3G54920,1]
	-1.89		-1.6
AT5G15950,1	-2.29	-3.62	-2.02					adenosylmethionine decarboxylase family protein [AT5G15950,1]
0G & 2g	0g	2g	LDC	RPM
AT1G03420,1	-1.51	-1.45	1.59					transposable element gene [AT1G03420,1]
AT1G07040,1	1.8	1.61						similar to unknown protein [Arabidopsis thaliana] (TAIR:AT1G27030,1); similar to unnamed protein product [Vitis vinifera] (GB:CAO41035,1) [AT1G07040,1]
AT1G20330,1		1.53						SMT2 (STEROL METHYLTRANSFERASE 2) [AT1G20330,1]
	1.79	1.45
AT1G27120,1	-1.73	-1.65						galactosyltransferase family protein [AT1G27120,1]
AT1G28330,1	-1.78	-1.56						DRM1 (DORMANCY-ASSOCIATED PROTEIN 1) [AT1G28330,1]
			-1.73
AT1G53290,1	-1.64	-1.48						galactosyltransferase family protein [AT1G53290,1]
AT1G56240,1		1.76						ATPP2-B13 (Phloem protein 2-B13); carbohydrate binding [AT1G56240,1]
	1.83
AT1G59590,1	2.04	2.22						ZCF37 [AT1G59590,1]
AT1G60000,2	1.93	1.65						29 kDa ribonucleoprotein
AT1G61810,1	2.67	2.13						BGLU45; hydrolase, hydrolyzing O-glycosyl compounds [AT1G61810,1]
AT1G63180,1	1.85	1.65						UGE3 (UDP-D-GLUCOSE/UDP-D-GALACTOSE 4-EPIMERASE 3); UDP-glucose 4-epimerase/ protein dimerization [AT1G63180,1]
AT1G63460,1	-1.62	-1.37						glutathione peroxidase
AT1G67195,2	-1.83		-2.33					MIR414 [AT1G67195,2]
		-1.91	-2.86
AT1G69890,1	1.9	1.84						similar to unknown protein [Arabidopsis thaliana] (TAIR:AT1G27100,1); similar to unknown [Populus trichocarpa] (GB:ABK94560,1); contains InterPro domain Protein of unknown function DUF569 (InterPro:IPR007679); contains InterPro domain Actin-crosslinking proteins (InterPro:IPR008999) [AT1G69890,1]
AT1G75680,1	-1.7	-1.5						ATGH9B7 (ARABIDOPSIS THALIANA GLYCOSYL HYDROLASE 9B7); hydrolase, hydrolyzing O-glycosyl compounds [AT1G75680,1]
AT1G76440,1	-1.59	-1.44						similar to unknown protein [Arabidopsis thaliana] (TAIR:AT1G20870,1); similar to small heat shock protein [Nicotiana tabacum] (GB:BAF45120,1); contains InterPro domain HSP20-like chaperone (InterPro:IPR008978); contains InterPro domain Heat shock protein Hsp20 (InterPro:IPR002068) [AT1G76440,1]
AT1G79110,1	-1.61	-1.59						protein binding / zinc ion binding [AT1G79110,1]
AT2G02390,1	1.91	1.9						ATGSTZ1 (GLUTATHIONE S-TRANSFERASE 18); glutathione transferase [AT2G02390,1]
AT2G27960,1	-2.03	-1.48						CKS1/CKS1AT (CDK-SUBUNIT 1); cyclin-dependent protein kinase/ protein binding [AT2G27960,1]
AT2G37120,1	-2.3	-1.51						DNA-binding S1FA family protein [AT2G37120,1]
AT2G40350,1	1.52	1.64						DNA binding / transcription factor [AT2G40350,1]
AT2G41830,1	-1.68	-1.49						cyclin-related [AT2G41830,1]
AT2G43660,1	2	2.07	3.12	1.99				glycosyl hydrolase family protein 17 [AT2G43660,1]
			2.8
AT3G12700,1	-1.99							aspartyl protease family protein [AT3G12700,1]
		-1.47
AT3G14560,1	1.98	1.57						unknown protein [AT3G14560,1]
AT3G17820,1	2.01	1.8						ATGSKB6 (Arabidopsis thaliana glutamine synthase clone KB6); glutamate-ammonia ligase [AT3G17820,1]
AT3G26445,1	-1.51	-1.49						glycosyl transferase family 17 protein [AT3G26445,1]
AT3G26740,1	-2.59	-2.38						CCL (CCR-LIKE) [AT3G26740,1]
	-2.66
AT3G44716,1	-1.68	-1.52						similar to unnamed protein product [Vitis vinifera] (GB:CAO16682,1) [AT3G44716,1]
AT3G57320,1	-1.56	-1.5						similar to hypothetical protein [Vitis vinifera] (GB:CAN80638,1) [AT3G57320,1]
AT4G02070,1	-1.51	-1.32						MSH6 (MUTS HOMOLOG 6-1) [AT4G02070,1]
AT4G08555,1	2.3	2.51						unknown protein [AT4G08555,1]
AT4G15930,1	-1.51	-1.48						dynein light chain
AT4G16563,1	2.83	1.82						aspartyl protease family protein [AT4G16563,1]
AT4G18400,1	-1.79	-1.34						similar to hypothetical protein [Vitis vinifera] (GB:CAN62206,1) [AT4G18400,1]
AT4G18880,1	1.68	1.49						AT-HSFA4A (Arabidopsis thaliana heat shock transcription factor A4A); DNA binding / transcription factor [AT4G18880,1]
AT4G23100,2	2.33							RML1 (ROOT MERISTEMLESS 1) [AT4G23100,2]
	1.94	1.44
AT4G26580,1	1.71	1.57						protein binding / zinc ion binding [AT4G26580,1]
		1.48
AT4G33980,1	1.67	1.61						similar to unknown protein [Arabidopsis thaliana] (TAIR:AT5G42900,2); similar to unknown protein [Arabidopsis thaliana] (TAIR:AT5G42900,3); similar to unknown protein [Arabidopsis thaliana] (TAIR:AT5G42900,1); similar to hypothetical protein [Vitis vinifera] (GB:CAN64989,1) [AT4G33980,1]
				-1.55
AT4G36010,1	-1.76	-1.43						pathogenesis-related thaumatin family protein [AT4G36010,1]
AT5G07830,1	-1.61	-1.96						ATGUS2 (ARABIDOPSIS THALIANA GLUCURONIDASE 2); beta-glucuronidase [AT5G07830,1]
AT5G13380,1	2.77	1.47						auxin-responsive GH3 family protein [AT5G13380,1]
AT5G20410,1	-1.97	-1.95	-5.05					MGD2 (monogalactosyldiacylglycerol synthase 2); 1,2-diacylglycerol 3-beta-galactosyltransferase/ transferase, transferring glycosyl groups [AT5G20410,1]
AT5G27490,1	-2.05	-1.61						integral membrane Yip1 family protein [AT5G27490,1]
AT5G45410,1	1.88	1.65						similar to unknown protein [Arabidopsis thaliana] (TAIR:AT4G25030,2); similar to unknown protein [Arabidopsis thaliana] (TAIR:AT4G25030,1); similar to unnamed protein product [Vitis vinifera] (GB:CAO66717,1) [AT5G45410,1]
AT5G47180,1	-1.54	-1.33						vesicle-associated membrane family protein / VAMP family protein [AT5G47180,1]
AT5G57050,1	2.17	1.64						ABI2 (ABA INSENSITIVE 2); protein serine/threonine phosphatase [AT5G57050,1]
AT5G57123,1	2.81	2.22						similar to unknown protein [Arabidopsis thaliana] (TAIR:AT4G29905,1); similar to hypothetical protein MtrDRAFT_AC148819g4v2 [Medicago truncatula] (GB:ABD28467,1) [AT5G57123,1]
				-1.66	similar to unknown protein [Arabidopsis thaliana] (TAIR:AT5G57123,1); similar to unknown [Picea sitchensis] (GB:ABK22689,1) [AT5G10695,1]
AT5G60810,1	1.72	1.53						similar to hypothetical Protein [Brassica oleracea] (GB:AAV25872,1) [AT5G60810,1]
AT5G61130,1	-1.97	-1.44						glycosyl hydrolase family protein 17 [AT5G61130,1]
AV790791	3.99	1.86						Q9SZE9_ARATH (Q9SZE9) Formamidase-like protein
BP859106	2.17	1.57						BP859106 RAFL21 Arabidopsis thaliana cDNA clone RAFL25-39-I11 5'
TC301265	1.76	1.6						AAF01580,1
0G & LDC	0g	LDC	2g
AT1G04425,1	-3.04	2.5						other RNA [AT1G04425,1]
AT1G15290,1	2.22	1.91						binding [AT1G15290,1]
AT1G23170,1	-1.85	1.43						similar to unknown protein [Arabidopsis thaliana] (TAIR:AT1G70770,1); similar to hypothetical protein [Vitis vinifera] (GB:CAN67931,1); contains domain PTHR13448 (PTHR13448) [AT1G23170,1]
AT1G25550,1	-1.56	-1.44						myb family transcription factor [AT1G25550,1]
AT2G26760,1	-2.13	1.74						CYCB1;4; cyclin-dependent protein kinase regulator [AT2G26760,1]
AT2G38750,1	1.92	3.91						ANNAT4 (ANNEXIN ARABIDOPSIS 4); calcium ion binding / calcium-dependent phospholipid binding [AT2G38750,1]
AT2G45135,1	-1.94	-3.39						protein binding / zinc ion binding [AT2G45135,1]
AT3G09800,1		1.78						clathrin adaptor complex small chain family protein [AT3G09800,1]
	-1.75
AT3G61118,1	-2.08	2.28						other RNA [AT3G61118,1]
AT4G30290,1	-1.75	-4						ATXTH19 (XYLOGLUCAN ENDOTRANSGLUCOSYLASE/HYDROLASE 19); hydrolase, acting on glycosyl bonds [AT4G30290,1]
AT4G39730,1		-1.73						lipid-associated family protein [AT4G39730,1]
	-1.6
AT5G20440,1	1.91	1.49						protein binding [AT5G20440,1]
AT5G56580,1	-2.26	1.53						ATMKK6 (ARABIDOPSIS NQK1); kinase [AT5G56580,1]
AT5G59780,1	-2.75	1.75	-2.66					MYB59 (myb domain protein 59); DNA binding / transcription factor [AT5G59780,1]
NP231108	-2.52	1.7						Unknown
TA28253_3702	1.91	1.89						Q941C1_ARATH (Q941C1) At1g31330/T19E23_1
TA41735_3702	1.68	2.01						NIP61_ARATH (Q9SAI4) Probable aquaporin NIP6,1 (NOD26-like intrinsic protein 6,1)
0G & RPM	0g	RPM
AT3G48690,1	2.66							ATCXE12 (ARABIDOPSIS THALIANA CARBOXYESTERASE 12); carboxylesterase [AT3G48690,1]
	2.33	-2.12
1G & 1,9g	1g	1,9g	0,1g	0g	2g	LDC	RPM
AT1G08440,1	5.43	2.42	8.6	7.13	5.41			similar to ALMT1/ATALMT1 (AL-ACTIVATED MALATE TRANSPORTER 1), malate transmembrane transporter/ [Arabidopsis thaliana] (TAIR:AT1G08430,1); similar to putative aluminum activated malate transporter [Brassica napus] (GB:BAE97280,1); contains InterPro domain Protein of unknown function UPF0005 (InterPro:IPR006214) [AT1G08440,1]
				2.34	similar to unknown protein [Arabidopsis thaliana] (TAIR:AT1G08440,1); similar to unnamed protein product [Vitis vinifera] (GB:CAO14409,1); contains InterPro domain Protein of unknown function UPF0005 (InterPro:IPR006214) [AT4G00910,1]
AT1G29930,1						6.09		CAB1 (CHLOROPHYLL A/B BINDING PROTEIN 1); chlorophyll binding [AT1G29930,1]
						5.8
						4.28
						3.5
		-2.46				2.34
						3.32
						2.63
						2.52
	-1.76
AT1G48750,1	-2.05	-2.08						protease inhibitor/seed storage/lipid transfer protein (LTP) family protein [AT1G48750,1]
AT1G51680,3	2.77	3.96		4.59			1.87	4CL1 (4-COUMARATE:COA LIGASE 1) [AT1G51680,3]
		4.89
AT2G40890,1	1.48							CYP98A3 (CYTOCHROME P450, FAMILY 98, SUBFAMILY A, POLYPEPTIDE 3); monooxygenase/ p-coumarate 3-hydroxylase [AT2G40890,1]
		2.01
AT4G34050,1	2.04	2.37						caffeoyl-CoA 3-O-methyltransferase
AT5G07580,1	-1.96	-2.36						DNA binding / transcription factor [AT5G07580,1]
	-2.18				-1.73	-1.47
AT5G13170,1	-5.07	-5.4	-7.8		-3.61			nodulin MtN3 family protein [AT5G13170,1]
TA27739_3702	-2.21	-4.01			-2.43	1.8		Q8LF68_ARATH (Q8LF68) Vegetative storage protein Vsp2
1G & 2g	1g	2g
AT3G47500,1	-2.07	-1.79						CDF3 (CYCLING DOF FACTOR 3); DNA binding / protein binding / transcription factor [AT3G47500,1]
TA29617_3702	-1.92	-1.84
1G & LDC	1g	LDC	2g	0g
AT1G05810,1	-1.57	1.45						ARA/Ara-1/AtRABA5e/AtRab11D (Arabidopsis Rab GTPase homolog A5e); GTP binding [AT1G05810,1]
AT1G18080,1		1.51						ATARCA (Arabidopsis thaliana Homolog of the Tobacco ArcA); nucleotide binding [AT1G18080,1]
	-1.49
AT2G11810,1	-4.73	-6.13	-3.86					MGDC (monogalactosyldiacylglycerol synthase type C); 1,2-diacylglycerol 3-beta-galactosyltransferase [AT2G11810,1]
AT2G20230,1		-2.01						similar to unknown protein [Arabidopsis thaliana] (TAIR:AT4G28770,1); similar to unknown [Populus trichocarpa] (GB:ABK93408,1); similar to unknown [Populus trichocarpa] (GB:ABK93560,1); contains InterPro domain CD9/CD37/CD63 antigen; (InterPro:IPR000301) [AT2G20230,1]
	-1.58
AT3G19030,1	-2.49	-2.23						similar to unknown protein [Arabidopsis thaliana] (TAIR:AT1G49500,1) [AT3G19030,1]
				-1.74	similar to unknown protein [Arabidopsis thaliana] (TAIR:AT3G19030,1) [AT1G49500,1]
AT3G54700,1	-2.3	-10.53						carbohydrate transmembrane transporter/ phosphate transmembrane transporter/ sugar:hydrogen ion symporter [AT3G54700,1]
AT5G03545,1	-2.25	-5.53						unknown protein [AT5G03545,1]
	-2.07	-5.4
AT5G36120,1	1.65							YGGT family protein [AT5G36120,1]
		1.85
1G & RPM	1g	RPM
1,9G & 2g	1,9g	2g	LDC	RPM
AT2G18440,1			-1.8					GUT15 (GENE WITH UNSTABLE TRANSCRIPT 15); other RNA [AT2G18440,1]
	-2.2		-2.26
		-1.47	-2.74
TA26752_3702	-3.83	-2.37	1.85	1.56
1,9G &LDC	1,9g	LDC	1g	0,1g	2g	RPM
AT1G05850,1	-2.09	-1.52						POM1 (POM-POM1); chitinase [AT1G05850,1]
AT1G08165,1	-6.15	-8.15						unknown protein [AT1G08165,1]
AT1G17710,1	-4.04	-9.61						phosphoric monoester hydrolase [AT1G17710,1]
AT1G19020,1	2.56	-1.76						similar to unknown protein [Arabidopsis thaliana] (TAIR:AT3G48180,1); similar to unnamed protein product [Vitis vinifera] (GB:CAO40966,1) [AT1G19020,1]
AT1G23110,1	-5.41	-2.87						similar to unknown protein [Arabidopsis thaliana] (TAIR:AT1G70900,1); similar to hypothetical protein [Vitis vinifera] (GB:CAN77015,1) [AT1G23110,1]
			-1.68	similar to unknown protein [Arabidopsis thaliana] (TAIR:AT1G23110,3); similar to unknown protein [Arabidopsis thaliana] (TAIR:AT1G23110,1); similar to unknown protein [Arabidopsis thaliana] (TAIR:AT1G23110,2); similar to hypothetical protein [Vitis vinifera] (GB:CAN77015,1) [AT1G70900,1]
AT1G29910,1	-2.46	2.76						CAB3 (CHLOROPHYLL A/B BINDING PROTEIN 3); chlorophyll binding [AT1G29910,1]
		2.63
		2.44
AT1G29920,1		4.12						CAB2 (Chlorophyll a/b-binding protein 2); chlorophyll binding [AT1G29920,1]
	-2.56
AT1G58280,1	-2.67	-2.48						similar to unknown protein [Arabidopsis thaliana] (TAIR:AT5G64460,6); similar to unknown protein [Arabidopsis thaliana] (TAIR:AT5G64460,4); similar to unknown protein [Arabidopsis thaliana] (TAIR:AT5G64460,3); similar to hypothetical protein [Vitis vinifera] (GB:CAN70041,1); contains InterPro domain Phosphoglycerate mutase (InterPro:IPR013078) [AT1G58280,1]
AT1G58280,2	-2.86	-2.81						similar to unknown protein [Arabidopsis thaliana] (TAIR:AT5G64460,6); similar to unknown protein [Arabidopsis thaliana] (TAIR:AT5G64460,4); similar to unknown protein [Arabidopsis thaliana] (TAIR:AT5G64460,3); similar to hypothetical protein [Vitis vinifera] (GB:CAN70041,1); contains InterPro domain Phosphoglycerate mutase (InterPro:IPR013078) [AT1G58280,2]
AT1G78815,1	-2.56	-1.73						similar to unknown protein [Arabidopsis thaliana] (TAIR:AT1G16910,1); similar to hypothetical protein [Vitis vinifera] (GB:CAN63025,1); contains InterPro domain Protein of unknown function DUF640 (InterPro:IPR006936) [AT1G78815,1]
AT1G80440,1		-1.49						kelch repeat-containing F-box family protein [AT1G80440,1]
	2.31
AT2G02990,1	-6.34	-7.62		-4.63	-3.41			RNS1 (RIBONUCLEASE 1); endoribonuclease [AT2G02990,1]
AT2G42320,1	-2.46	-1.74						nucleolar protein gar2-related [AT2G42320,1]
		-2.53	similar to nucleolar protein gar2-related [Arabidopsis thaliana] (TAIR:AT2G42320,1); similar to nucleolar protein gar2-related [Arabidopsis thaliana] (TAIR:AT2G42320,2); similar to unnamed protein product [Vitis vinifera] (GB:CAO23533,1) [AT3G57780,1]
AT3G10040,1	-2.47	-2.22						transcription factor [AT3G10040,1]
AT3G12580,1	2.51	-4.12						HSP70 (heat shock protein 70); ATP binding [AT3G12580,1]
AT3G13630,1	-6.52	1.74						unknown protein [AT3G13630,1]
AT3G16470,1	-3.96	-1.97						JR1 (Jacalin lectin family protein) [AT3G16470,1]
	-2.2
AT3G18000,1	-1.98	-2.12						NMT1 (N-METHYLTRANSFERASE 1); phosphoethanolamine N-methyltransferase [AT3G18000,1]
AT3G19350,1	3.78	1.91						polyadenylate-binding protein-related / PABP-related [AT3G19350,1]
AT3G33002,1	-2.36	1.75						pseudogene
AT3G52527,1	-3.62	2.32						transposable element gene [AT3G52527,1]
AT3G53420,2	-2.22	-2.47						PIP2A (PLASMA MEMBRANE INTRINSIC PROTEIN 2A) [AT3G53420,2]
		-2.62
		-2.19
AT4G00940,1	-4.19	3.69						Dof-type zinc finger domain-containing protein [AT4G00940,1]
AT4G10120,1	-2.01	-4.18						ATSPS4F; sucrose-phosphate synthase/ transferase, transferring glycosyl groups [AT4G10120,1]
AT4G10270,1	-2.61	-2.04						wound-responsive family protein [AT4G10270,1]
AT4G15210,1	-2.09	-8.61						ATBETA-AMY (BETA-AMYLASE); beta-amylase [AT4G15210,1]
AT4G33030,1	-2.4	-2.94						SQD1 (sulfoquinovosyldiacylglycerol 1); UDPsulfoquinovose synthase [AT4G33030,1]
AT5G10580,1	-6.64	3.43						similar to unknown protein [Arabidopsis thaliana] (TAIR:AT4G31330,1); similar to hypothetical protein [Vitis vinifera] (GB:CAN79714,1); contains InterPro domain Protein of unknown function DUF599 (InterPro:IPR006747) [AT5G10580,1]
AT5G15230,1	-11.22				-3.66			GASA4 (GAST1 PROTEIN HOMOLOG 4) [AT5G15230,1]
		-1.82
AT5G26200,1	-3.32	-2.44						mitochondrial substrate carrier family protein [AT5G26200,1]
AT5G38420,1		2.67						ribulose bisphosphate carboxylase small chain 2B / RuBisCO small subunit 2B (RBCS-2B) (ATS2B) [AT5G38420,1]
	-2.13	1.89
		2.02
AT5G38980,1	-2.19	2.71				1.88		unknown protein [AT5G38980,1]
AT5G46110,1	-2.86	2.99						APE2 (ACCLIMATION OF PHOTOSYNTHESIS TO ENVIRONMENT); antiporter/ triose-phosphate transmembrane transporter [AT5G46110,1]
AT5G46110,2	-2.19	3.06						APE2 (ACCLIMATION OF PHOTOSYNTHESIS TO ENVIRONMENT); triose-phosphate transmembrane transporter [AT5G46110,2]
AT5G56870,1	2.43	-1.49						BGAL4 (beta-galactosidase 4); beta-galactosidase [AT5G56870,1]
ATCG00170,1	-2.8	1.58						RNA polymerase beta' subunit-2 [ATCG00170,1]
ATCG00720,1	-2.4	1.87						Encodes the cytochrome b(6) subunit of the cytochrome b6f complex, [ATCG00720,1]
NP221578	-3.21	-6.2						GB
1,9G & RPM	1,9g	RPM	1g	2g
AT1G12080,1	-15.56	-2.79	-6.1	-3.72				contains domain PTHR22683 (PTHR22683) [AT1G12080,1]
	-16.07	-2.88	-5.9	-4.01
	-10.58	-3.85	-5.82	-3.99
AT1G22500,1	-4.66	-1.96		-2.66				zinc finger (C3HC4-type RING finger) family protein [AT1G22500,1]
AT1G22885,1	2.04	1.64						unknown protein [AT1G22885,1]
AT3G46070,1	2.8	-2.27						zinc finger (C2H2 type) family protein [AT3G46070,1]
AT3G60140,1	2.66							DIN2 (DARK INDUCIBLE 2); hydrolase, hydrolyzing O-glycosyl compounds [AT3G60140,1]
		-2.39
2G & LDC	2g	LDC
AT1G49390,1		1.43						oxidoreductase
	1.54
AT1G58180,1	1.35	1.59						carbonic anhydrase family protein / carbonate dehydratase family protein [AT1G58180,1]
AT1G64060,1	1.39	-1.5						ATRBOH F (RESPIRATORY BURST OXIDASE PROTEIN F); NAD(P)H oxidase [AT1G64060,1]
AT1G70140,1	1.36							ATFH8 (FORMIN 8); actin binding / actin filament binding / profilin binding [AT1G70140,1]
		-1.62
AT2G01340,1		-1.77						similar to unknown protein [Arabidopsis thaliana] (TAIR:AT1G71015,1); similar to unknown [Glycine max] (GB:AAG38147,1); contains InterPro domain Trigger factor, C-terminal, bacterial; (InterPro:IPR008880) [AT2G01340,1]
	1.5
AT2G28110,1		-1.47						FRA8 (FRAGILE FIBER8); transferase [AT2G28110,1]
	1.41
AT3G17790,1	-1.5	-2.66						ATACP5 (acid phosphatase 5); acid phosphatase/ protein serine/threonine phosphatase [AT3G17790,1]
AT3G23810,1	1.6							SAHH2 (S-ADENOSYL-L-HOMOCYSTEINE (SAH) HYDROLASE 2); adenosylhomocysteinase [AT3G23810,1]
		1.67
AT3G53830,1	-1.42	-2.5						regulator of chromosome condensation (RCC1) family protein / UVB-resistance protein-related [AT3G53830,1]
AT4G20260,1	1.52							DREPP plasma membrane polypeptide family protein [AT4G20260,1]
		-1.99
		-2
AT4G21320,1		-1.51						HSA32 (HEAT-STRESS-ASSOCIATED 32); catalytic [AT4G21320,1]
	1.35
AT4G39300,2	-1.42	1.47						similar to unknown protein [Arabidopsis thaliana] (TAIR:AT3G13674,1); similar to unknown protein [Arabidopsis thaliana] (TAIR:AT5G11630,2); similar to unnamed protein product [Vitis vinifera] (GB:CAO47630,1) [AT4G39300,2]
AT5G12300,1	1.57	2.1						C2 domain-containing protein [AT5G12300,1]
AT5G24105,1	-1.91	-2.43						AGP41 [AT5G24105,1]
AT5G57610,1	-1.35	-1.68						protein kinase family protein [AT5G57610,1]
AT5G63130,1	-1.61	-4.69						octicosapeptide/Phox/Bem1p (PB1) domain-containing protein [AT5G63130,1]
TA35682_3702	1.49	1.79						Q9LEU8_ARATH (Q9LEU8) Argininosuccinate lyase (AtArgH)
2G & RPM	2g	RPM
AT3G23820,1		1.5						GAE6 (UDP-D-GLUCURONATE 4-EPIMERASE 6); catalytic [AT3G23820,1]
	-1.43
RPM Y LDC	LDC	RPM
AT1G01010,1	-2.25	-1.46						ANAC001 (Arabidopsis NAC domain containing protein 1); transcription factor [AT1G01010,1]
AT1G01720,1	-1.6	-1.46						ATAF1 (Arabidopsis NAC domain containing protein 2); transcription factor [AT1G01720,1]
		-1.49
	-1.56
AT1G15330,1	1.54	-2.38						CBS domain-containing protein [AT1G15330,1]
		-3.1
AT1G62540,1	-8.67	1.58						flavin-containing monooxygenase family protein / FMO family protein [AT1G62540,1]
	-6.34	1.53
AT1G78850,1	-2.56	-2.06						curculin-like (mannose-binding) lectin family protein [AT1G78850,1]
	-3.02
AT2G07774,1	-4.12	1.56						unknown protein [AT2G07774,1]
AT2G23620,1	2.21	1.63						esterase
AT2G26170,1	1.94	1.85						CYP711A1 (MORE AXILLARY BRANCHES 1); oxygen binding [AT2G26170,1]
AT2G38640,1	2.52	1.75						similar to unknown protein [Arabidopsis thaliana] (TAIR:AT5G41590,1); similar to unknown [Populus trichocarpa] (GB:ABK94888,1); contains InterPro domain Protein of unknown function DUF567 (InterPro:IPR007612) [AT2G38640,1]
AT2G46880,1	-12.59	1.96						ATPAP14/PAP14; acid phosphatase/ protein serine/threonine phosphatase [AT2G46880,1]
AT3G08970,1	-2.63	-1.71						DNAJ heat shock N-terminal domain-containing protein [AT3G08970,1]
AT3G19390,1	2.32	-2.03						cysteine proteinase
AT3G47720,1	-2.28	-1.67						SRO4 (SIMILAR TO RCD ONE 4); NAD+ ADP-ribosyltransferase [AT3G47720,1]
AT4G30270,1	-2.24							MERI5B (MERISTEM-5); hydrolase, acting on glycosyl bonds / xyloglucan:xyloglucosyl transferase [AT4G30270,1]
		-1.8
	-3.08
AT4G32480,1	-3.37							similar to unknown protein [Arabidopsis thaliana] (TAIR:AT2G20670,1); similar to unnamed protein product [Vitis vinifera] (GB:CAO69754,1); contains InterPro domain Protein of unknown function DUF506, plant (InterPro:IPR006502) [AT4G32480,1]
	-3.47	-1.63
	-1.53	similar to unknown protein [Arabidopsis thaliana] (TAIR:AT4G32480,1); similar to unnamed protein product [Vitis vinifera] (GB:CAO69754,1); contains InterPro domain Protein of unknown function DUF506, plant (InterPro:IPR006502) [AT2G20670,1]
AT4G33950,2	-1.8	-1.63						OST1/P44/SNRK2-6/SRK2E (OPEN STOMATA 1
AT4G34881,1		-1.58						unknown protein [AT4G34881,1]
	-2.41
AT5G10040,1		-1.68	similar to unknown protein [Arabidopsis thaliana] (TAIR:AT5G10040,1); similar to 80A08_3 [Brassica rapa subsp, pekinensis] (GB:AAZ67588,1) [AT5G65207,1]
	-2.38	-1.89						similar to unknown protein [Arabidopsis thaliana] (TAIR:AT5G65207,1); similar to 80A08_3 [Brassica rapa subsp, pekinensis] (GB:AAZ67588,1) [AT5G10040,1]
	-2.07	-1.96
AT5G24090,1	1.6	-1.56						acidic endochitinase (CHIB1) [AT5G24090,1]
AT5G35480,1	3.52	2.19						unknown protein [AT5G35480,1]
AT5G40690,1	-2.04							similar to unknown protein [Arabidopsis thaliana] (TAIR:AT2G41730,1); similar to unnamed protein product [Vitis vinifera] (GB:CAO14635,1) [AT5G40690,1]
	-1.91	-2.3
AT5G44578,1	3.38	2.54						unknown protein [AT5G44578,1]
AT5G54165,1	-1.95	-1.57						unknown protein [AT5G54165,1]
AV817792	2.92	1.69						Q9C8S5_ARATH (Q9C8S5) Chlorophyll A-B-binding protein 2, 5' partial; 1-750 (Fragment), partial (41%) [TC312813]
BU917432	1.61	1.63						JKHR01A12 Size-selected small cDNAs of Arabidopsis thaliana Arabidopsis thaliana cDNA clone JKHR01A12
TA49756_3702	-22.11	2.92						CPY18934 Solanum nigrum chloroplast tRNA-Ala

## Sheet: pValue FDR (RankProd)
Common genes obtained using boolean comparisons (Venn diagrams with a pvalue FDR <0,05)
0,1G & 0G	0,1g	0g	1g	1,9g	2g	LDC	RPM
AT1G08440,1	8.6	7.13	5.43	2.42	5.41			similar to ALMT1/ATALMT1 (AL-ACTIVATED MALATE TRANSPORTER 1), malate transmembrane transporter/ [Arabidopsis thaliana] (TAIR:AT1G08430,1); similar to putative aluminum activated malate transporter [Brassica napus] (GB:BAE97280,1); contains InterPro domain Protein of unknown function UPF0005 (InterPro:IPR006214) [AT1G08440,1]
		2.34	similar to unknown protein [Arabidopsis thaliana] (TAIR:AT1G08440,1); similar to unnamed protein product [Vitis vinifera] (GB:CAO14409,1); contains InterPro domain Protein of unknown function UPF0005 (InterPro:IPR006214) [AT4G00910,1]
AT1G75750,1	9.47	5.64				-6.42		GASA1 (GAST1 PROTEIN HOMOLOG 1) [AT1G75750,1]
	7.05	4.56			3.41	-5.8
AT2G04070,1	7.24	9.69			4.6			transporter [AT2G04070,1]
AT2G29490,1	5.48	4.37						ATGSTU1 (GLUTATHIONE S-TRANSFERASE 19); glutathione transferase [AT2G29490,1]
AT2G37870,1	8.66	6.1	4.87		4.58			protease inhibitor/seed storage/lipid transfer protein (LTP) family protein [AT2G37870,1]
AT2G40590,1	3.19	2.29			2.77	2.49	3.43	40S ribosomal protein S26 (RPS26B) [AT2G40590,1]
AT2G44490,1	5.53	5.79		6.15	3.76			PEN2 (PENETRATION 2); hydrolase, hydrolyzing O-glycosyl compounds [AT2G44490,1]
AT3G02550,1	3.52	2.36			2.11		2.77	LBD41 (LOB DOMAIN-CONTAINING PROTEIN 41) [AT3G02550,1]
AT5G53820,1	-4.62	-6.11						similar to unknown protein [Arabidopsis thaliana] (TAIR:AT5G38760,1); similar to pollen coat protein [Brassica oleracea] (GB:CAA63531,1); contains domain PTHR23241:SF11 (PTHR23241:SF11); contains domain PTHR23241 (PTHR23241) [AT5G53820,1]
AT5G67490,1	3.96	3.87			2.57	2.47	3.37	similar to unnamed protein product [Vitis vinifera] (GB:CAO48511,1); similar to hypothetical protein [Vitis vinifera] (GB:CAN66554,1); similar to Os06g0157800 [Oryza sativa (japonica cultivar-group)] (GB:NP_001056861,1); contains InterPro domain Protein of unknown function DUF1674 (InterPro:IPR012875) [AT5G67490,1]
DR229193	3.95	3.51			2.52			Q9SBM1_VOLCA (Q9SBM1) Hydroxyproline-rich glycoprotein DZ-HRGP precursor
TC303451	5.82	6.35						NM_126448 antiporter/ drug transporter/ transporter {Arabidopsis thaliana} (exp=-1; wgp=0; cg=0), complete [TC303451]
0,1G & 1g	0,1g	1g	0,1g	2g	LDC	RPM
AT1G66180,1	-3.16	-3.68	-17.69	-3.64				aspartyl protease family protein [AT1G66180,1]
AT1G73010,1	-5.01	-4.32		-3.3	-4.05			phosphoric monoester hydrolase [AT1G73010,1]
		-3.16			-3.05
		-4.3		-3.77	-4.03
AT3G25290,1	-4.93	-6.32		-4.03				auxin-responsive family protein [AT3G25290,1]
AT3G44990,1	-6.03	-4.33	-10.35	-4.01	2.52			XTR8 (xyloglucan:xyloglucosyl transferase 8); hydrolase, acting on glycosyl bonds [AT3G44990,1]
AT3G45160,1	-5.15	-4.14	-23.15	-5.72	5.86			contains domain PROKAR_LIPOPROTEIN (PS51257) [AT3G45160,1]
AT5G13170,1	-7.8	-5.07	-5.4	-3.61				nodulin MtN3 family protein [AT5G13170,1]
AT5G20700,1	-4.18	-4.83	-12.71	-3.3				senescence-associated protein-related [AT5G20700,1]
			-6.36
0,1G & 1,9G
AT1G03820,1	-6.47	-11.14						similar to E6-4 [Gossypium hirsutum] (GB:AAY43793,1); similar to E6-3 [Gossypium hirsutum] (GB:AAY43792,1); similar to E6 (GB:AAB03081,1) [AT1G03820,1]
AT1G28400,1	-4.21	-9.45						similar to unknown protein [Arabidopsis thaliana] (TAIR:AT2G33850,1); similar to unknown [Brassica napus] (GB:AAC06020,1) [AT1G28400,1]
AT5G44400,1	-4.74	-8.08						FAD-binding domain-containing protein [AT5G44400,1]
0,1G & 2g	0,1g	2g	1,9g	LDC
AT2G02990,1	-4.63	-3.41	-6.34	-7.62				RNS1 (RIBONUCLEASE 1); endoribonuclease [AT2G02990,1]
AT4G02290,1	-3.61	-3.37		-2.62				ATGH9B13 (ARABIDOPSIS THALIANA GLYCOSYL HYDROLASE 9B13); hydrolase, hydrolyzing O-glycosyl compounds [AT4G02290,1]
AT5G43580,1	3.17	3.97	5.93					serine-type endopeptidase inhibitor [AT5G43580,1]
0,1G & LDC	0,1g	LDC	See previous common probesets lists
0,1G & RPM	0,1g	RPM	See previous common probesets lists
0G & 1g	0g	1g	See previous common probesets lists
0G & 1,9 g	0g	1,9g	See previous common probesets lists
NINGUNO
0G & 2g	0g	2g	LDC
AT1G25275,1	2.36	2.26						similar to unnamed protein product [Vitis vinifera] (GB:CAO43403,1) [AT1G25275,1]
AT1G65430,1	2.84	2.23						zinc finger protein-related [AT1G65430,1]
AT2G46490,1	2.44	1.89	1.87					similar to unknown protein [Arabidopsis thaliana] (TAIR:AT5G35110,1); similar to hypothetical protein [Vitis vinifera] (GB:CAN80242,1) [AT2G46490,1]
AT3G17430,1	1.83	1.84	1.87					phosphate translocator-related [AT3G17430,1]
AT4G14930,1	3.03	2.24						acid phosphatase survival protein SurE
AT4G27260,1	3.56	2.61						GH3,5/WES1; indole-3-acetic acid amido synthetase [AT4G27260,1]
AT5G21105,1	2.62	1.83						L-ascorbate oxidase/ copper ion binding [AT5G21105,1]
AT5G36290,1	2.18	1.71	2.08					similar to unknown protein [Arabidopsis thaliana] (TAIR:AT1G25520,1); similar to unnamed protein product [Vitis vinifera] (GB:CAO22988,1); contains InterPro domain Protein of unknown function UPF0016; (InterPro:IPR001727) [AT5G36290,1]
BX826725	2.29	1.84						Arabidopsis thaliana Full-length cDNA Complete sequence from clone GSLTFB58ZB06 of Flowers and buds of strain col-0 of Arabidopsis thaliana (thale cress) [BX826725]
TA28914_3702	2.36	1.88
TC308314	2.16	1.88	2.26					AF325004 At1g67090 {Arabidopsis thaliana} (exp=-1; wgp=0; cg=0), partial (36%) [TC308314]
0G & LDC	0g	LDC	See previous common probesets lists
0G & RPM	0g	RPM	See previous common probesets lists
1G & 1,9g	1g	1,9g	2g	RPM
AT1G12080,1	-6.1	-15.56	-3.72	-2.79				contains domain PTHR22683 (PTHR22683) [AT1G12080,1]
	-5.9	-16.07	-4.01	-2.88
	-5.82	-10.58	-3.99	-3.85
1G & 2g	1g	2g	LDC
AT2G11810,1	-4.73	-3.86	-6.13					MGDC (monogalactosyldiacylglycerol synthase type C); 1,2-diacylglycerol 3-beta-galactosyltransferase [AT2G11810,1]
AT2G45130,1	-4.04	-3.17	-8.03					SPX (SYG1/Pho81/XPR1) domain-containing protein [AT2G45130,1]
AT4G37800,1	-4.42	-3.73						xyloglucan:xyloglucosyl transferase
1G & LDC	1g	LDC	See previous common probesets lists
1G & RPM	1g	RPM	See previous common probesets lists
1,9G & 2g	1,9g	2g	LDC
AT5G15230,1	-11.22	-3.66						GASA4 (GAST1 PROTEIN HOMOLOG 4) [AT5G15230,1]
			-1.82
1,9G &LDC	1,9g	LDC
AT5G10580,1	-6.64	3.43						similar to unknown protein [Arabidopsis thaliana] (TAIR:AT4G31330,1); similar to hypothetical protein [Vitis vinifera] (GB:CAN79714,1); contains InterPro domain Protein of unknown function DUF599 (InterPro:IPR006747) [AT5G10580,1]
1,9G & RPM	1,9g	RPM	See previous common probesets lists
2G & LDC	2g	LDC
AT3G23620,1	1.65	2.17						brix domain-containing protein [AT3G23620,1]
AT3G26520,1		-3						TIP2 (TONOPLAST INTRINSIC PROTEIN 2); water channel [AT3G26520,1]
	-2.68	-2.75
		-2.91
		-3.18
	-2.95	-3.36
ATCG00650,1	1.94	2.78						chloroplast-encoded ribosomal protein S18 [ATCG00650,1]
2G & RPM	2g	RPM	See previous common probesets lists
RPM Y LDC	LDC	RPM
AT2G05520,5	-3.06	3.02						GRP-3 (GLYCINE-RICH PROTEIN 3) [AT2G05520,5]
TA49756_3702	-22.11	2.92						CPY18934 Solanum nigrum chloroplast tRNA-Ala

## Sheet: pValue Limma+FDR
Common genes obtained using boolean comparisons (Venn diagrams with a pvalue limma & FDR<0,05)
0,1G & 0g	0,1g	0g	1g	1,9g	2g
AT1G08440,1	8.6	7.13	5.43	2.42	5.41	similar to ALMT1/ATALMT1 (AL-ACTIVATED MALATE TRANSPORTER 1), malate transmembrane transporter/ [Arabidopsis thaliana] (TAIR:AT1G08430,1); similar to putative aluminum activated malate transporter [Brassica napus] (GB:BAE97280,1); contains InterPro domain Protein of unknown function UPF0005 (InterPro:IPR006214) [AT1G08440,1]
		2.34	similar to unknown protein [Arabidopsis thaliana] (TAIR:AT1G08440,1); similar to unnamed protein product [Vitis vinifera] (GB:CAO14409,1); contains InterPro domain Protein of unknown function UPF0005 (InterPro:IPR006214) [AT4G00910,1]
0,1G & 1g	0,1g	1g	2g	0g	LDC
AT1G73010,1	-5.01	-4.32	-3.3		-4.05	phosphoric monoester hydrolase [AT1G73010,1]
		-3.16			-3.05
		-4.3	-3.77		-4.03
AT2G37870,1	8.66	4.87	4.58	6.1		protease inhibitor/seed storage/lipid transfer protein (LTP) family protein [AT2G37870,1]
0,1G & 1,9G	0,1g	1,9g	1g	2g	LDC
AT3G44990,1	-6.03	-10.35	-4.33	-4.01	2.52	XTR8 (xyloglucan:xyloglucosyl transferase 8); hydrolase, acting on glycosyl bonds [AT3G44990,1]
AT5G44400,1	-4.74	-8.08				FAD-binding domain-containing protein [AT5G44400,1]
0,1G & 2g	0,1g	2g	0g	LDC	1,9g
AT1G75750,1	9.47		5.64	-6.42		GASA1 (GAST1 PROTEIN HOMOLOG 1) [AT1G75750,1]
	7.05	3.41	4.56	-5.8
AT2G02990,1	-4.63	-3.41		-7.62	-6.34	RNS1 (RIBONUCLEASE 1); endoribonuclease [AT2G02990,1]
0,1G & LDC	0,1g	LDC	See previous common probesets lists
0,1G & RPM	0,1g	RPM	See previous common probesets lists
NINGUNO
0G & 1g	0g	1g	See previous common probesets lists
0G & 1,9 g	0g	1,9g	See previous common probesets lists
NINGUNO
0G & 2g	0g	2g	0,1g
AT2G04070,1	9.69	4.6	7.24			transporter [AT2G04070,1]
0G & LDC	0g	LDC	See previous common probesets lists
NINGUNA
0G & RPM	0g	RPM	See previous common probesets lists
NINGUNA
1G & 1,9g	1g	1,9g	See previous common probesets lists
1G & 2g	1g	2g	LDC
AT2G11810,1	-4.73	-3.86	-6.13			MGDC (monogalactosyldiacylglycerol synthase type C); 1,2-diacylglycerol 3-beta-galactosyltransferase [AT2G11810,1]
1G & LDC	1g	LDC	2g
AT2G45130,1	-4.04	-8.03	-3.17			SPX (SYG1/Pho81/XPR1) domain-containing protein [AT2G45130,1]
1G & RPM	1g	RPM	1,9g	2g
AT1G12080,1	-6.1	-2.79	-15.56	-3.72		contains domain PTHR22683 (PTHR22683) [AT1G12080,1]
	-5.9	-2.88	-16.07	-4.01
	-5.82	-3.85	-10.58	-3.99
1,9G & 2g	1,9g	2g	See previous common probesets lists
coinciden todos
1,9G &LDC	1,9g	LDC	0,1g	1g	2g
AT3G45160,1	-23.15	5.86	-5.15	-4.14	-5.72	contains domain PROKAR_LIPOPROTEIN (PS51257) [AT3G45160,1]
AT5G10580,1	-6.64	3.43				similar to unknown protein [Arabidopsis thaliana] (TAIR:AT4G31330,1); similar to hypothetical protein [Vitis vinifera] (GB:CAN79714,1); contains InterPro domain Protein of unknown function DUF599 (InterPro:IPR006747) [AT5G10580,1]
1,9G & RPM	1,9g	RPM	See previous common probesets lists
2G & LDC	2g	LDC
AT3G26520,1		-3				TIP2 (TONOPLAST INTRINSIC PROTEIN 2); water channel [AT3G26520,1]
	-2.68	-2.75
		-2.91
		-3.18
	-2.95	-3.36
2G & RPM	2g	RPM
NINGUNO
RPM Y LDC	LDC	RPM
TA49756_3702	-22.11	2.92				CPY18934 Solanum nigrum chloroplast tRNA-Ala

## Sheet: pValue Limma (REPEATED_Table2)
0,1g y0g (41)	0,1g	0g		In red, probesets also found in a third position
AT1G32440,1	-1.54	-1.55		PKP3 (PLASTIDIAL PYRUVATE KINASE 3); pyruvate kinase [AT1G32440,1]
AT1G45545,1	2.21	1.63		similar to unknown protein [Arabidopsis thaliana] (TAIR:AT5G42880,1); similar to unnamed protein product [Vitis vinifera] (GB:CAO61337,1); contains InterPro domain Protein of unknown function DUF827, plant (InterPro:IPR008545) [AT1G45545,1]
AT1G51270,2	1.66	1.68		similar to transmembrane receptor [Arabidopsis thaliana] (TAIR:AT5G45000,1); similar to unnamed protein product [Vitis vinifera] (GB:CAO24545,1); contains InterPro domain Toll-Interleukin receptor; (InterPro:IPR000157); contains InterPro domain PapD-like (InterPro:IPR008962); contains InterPro domain Major sperm protein; (InterPro:IPR000535) [AT1G51270,2]
AT1G52760,1	1.78	1.98		esterase/lipase/thioesterase family protein [AT1G52760,1]
AT1G61370,1	2.67	2.2		S-locus lectin protein kinase family protein [AT1G61370,1]
AT1G73880,1	1.87	2.1		UDP-glucoronosyl/UDP-glucosyl transferase family protein [AT1G73880,1]
AT1G74730,1	1.92	2.01		similar to unknown [Populus trichocarpa x Populus deltoides] (GB:ABK96654,1); contains InterPro domain Protein of unknown function DUF1118 (InterPro:IPR009500) [AT1G74730,1]
AT1G74790,1	2.45	2.17		catalytic [AT1G74790,1]
AT1G75190,1	2.77	2.42		unknown protein [AT1G75190,1]
AT2G02390,3	2.1	1.94		ATGSTZ1 (GLUTATHIONE S-TRANSFERASE 18); glutathione transferase [AT2G02390,3]
AT2G05740,1	1.79	1.95		pseudogene
AT2G21180,1	2.14	2.08		similar to Os03g0249700 [Oryza sativa (japonica cultivar-group)] (GB:NP_001049562,1) [AT2G21180,1]
AT2G21940,1	1.8	1.68		shikimate kinase
AT2G23670,1	1.73	2.02		YCF37 (Arabidopsis homolog of Synechocystis YCF37) [AT2G23670,1]
AT2G23740,1	2.1	1.79		nucleic acid binding / transcription factor/ zinc ion binding [AT2G23740,1]
AT2G30020,1	-2.08	-1.57		protein phosphatase 2C
AT2G43140,1	-1.83	-2.1		DNA binding / transcription factor [AT2G43140,1]
		-2.5
AT2G47010,1	2.28	2.47		similar to unknown protein [Arabidopsis thaliana] (TAIR:AT1G17030,1); similar to hypothetical protein [Vitis vinifera] (GB:CAN67131,1); similar to unnamed protein product [Vitis vinifera] (GB:CAO40236,1) [AT2G47010,1]
AT3G21420,1	-2.33	-2.57		oxidoreductase
AT3G22900,1	-1.49	-1.6		RNA polymerase Rpb7 N-terminal domain-containing protein [AT3G22900,1]
AT3G23830,1	-1.48	-1.51		GR-RBP4/GRP4 (GLYCINE-RICH RNA-BINDING PROTEIN 4); RNA binding / double-stranded DNA binding / single-stranded DNA binding [AT3G23830,1]
AT3G25900,1	-1.7	-1.65		ATHMT-1/HMT-1; homocysteine S-methyltransferase [AT3G25900,1]
AT3G47510,1	2.38	2.51		unknown protein [AT3G47510,1]
AT3G48000,1	1.86	1.72		ALDH2B4 (ALDEHYDE DEHYDROGENASE 2); 3-chloroallyl aldehyde dehydrogenase/ aldehyde dehydrogenase (NAD) [AT3G48000,1]
AT3G52090,1	-1.58	-1.5		ATRPB13,6 (Arabidopsis thaliana RNA polymerase II 13,6 kDa subunit); DNA binding / DNA-directed RNA polymerase [AT3G52090,1]
AT3G53460,1	1.75	1.79		CP29 (chloroplast 29 kDa ribonucleoprotein); RNA binding / poly(U) binding [AT3G53460,1]
AT3G53890,1	-1.82	-1.64		40S ribosomal protein S21 (RPS21B) [AT3G53890,1]
AT4G00955,1	1.63	1.86		similar to protein kinase family protein [Arabidopsis thaliana] (TAIR:AT2G23450,2); similar to protein kinase family protein [Arabidopsis thaliana] (TAIR:AT2G23450,1); similar to unnamed protein product [Vitis vinifera] (GB:CAO41616,1); contains InterPro domain EGF (InterPro:IPR006210) [AT4G00955,1]
AT4G02050,1	2.12	2.22		sugar transporter
AT4G13420,1	-2.01	-1.9		HAK5 (High affinity K+ transporter 5); potassium ion transmembrane transporter [AT4G13420,1]
AT4G34830,1	1.99	2.07		binding [AT4G34830,1]
AT5G09460,1	-1.85	-1.86		transcription factor/ transcription regulator [AT5G09460,1]
AT5G11460,1	-1.91	-1.63		senescence-associated protein-related [AT5G11460,1]
AT5G15120,1	1.51	1.59		similar to unknown protein [Arabidopsis thaliana] (TAIR:AT5G39890,1); similar to unnamed protein product [Vitis vinifera] (GB:CAO14912,1); contains InterPro domain Protein of unknown function DUF1637 (InterPro:IPR012864) [AT5G15120,1]
AT5G19240,1	-1.8	-1.67		Identical to Uncharacterized GPI-anchored protein At5g19240 precursor [Arabidopsis Thaliana] (GB:Q84VZ5;GB:Q8H7A4); similar to unknown protein [Arabidopsis thaliana] (TAIR:AT5G19230,1); similar to unknown [Populus trichocarpa] (GB:ABK94712,1) [AT5G19240,1]
AT5G24760,3	4.12	3.01		alcohol dehydrogenase
AT5G40720,1	3.03	3.77		similar to zinc finger (C3HC4-type RING finger) family protein [Arabidopsis thaliana] (TAIR:AT3G27330,1); similar to unnamed protein product [Vitis vinifera] (GB:CAO14626,1); contains InterPro domain Protein of unknown function DUF23 (InterPro:IPR008166) [AT5G40720,1]
AT5G62350,1	-4.02	-3.2		invertase/pectin methylesterase inhibitor family protein / DC 1,2 homolog (FL5-2I22) [AT5G62350,1]
AT5G66190,1	1.58	1.6		ATLFNR1 (LEAF FNR 1); NADPH dehydrogenase/ electron transporter, transferring electrons within the cyclic electron transport pathway of photosynthesis/ electron transporter, transferring electrons within the noncyclic electron transport pathway of photosy [AT5G66190,1]
TA29046_3702	2.13	2.32
TC314163	2.9	2.67		NM_113770 structural constituent of ribosome {Arabidopsis thaliana} (exp=-1; wgp=0; cg=0), partial (84%) [TC314163]
0g y 2g (72)	0g	2g
AT1G03420,1	-1.51	-1.45		transposable element gene [AT1G03420,1]
AT1G07040,1	1.8	1.61		similar to unknown protein [Arabidopsis thaliana] (TAIR:AT1G27030,1); similar to unnamed protein product [Vitis vinifera] (GB:CAO41035,1) [AT1G07040,1]
AT1G20330,1		1.53		SMT2 (STEROL METHYLTRANSFERASE 2) [AT1G20330,1]
	1.79	1.45
AT1G27120,1	-1.73	-1.65		galactosyltransferase family protein [AT1G27120,1]
AT1G28330,1	-1.78	-1.56		DRM1 (DORMANCY-ASSOCIATED PROTEIN 1) [AT1G28330,1]
AT1G53290,1	-1.64	-1.48		galactosyltransferase family protein [AT1G53290,1]
AT1G56240,1		1.76		ATPP2-B13 (Phloem protein 2-B13); carbohydrate binding [AT1G56240,1]
	1.83
AT1G59590,1	2.04	2.22		ZCF37 [AT1G59590,1]
AT1G60000,2	1.93	1.65		29 kDa ribonucleoprotein
AT1G61810,1	2.67	2.13		BGLU45; hydrolase, hydrolyzing O-glycosyl compounds [AT1G61810,1]
AT1G63180,1	1.85	1.65		UGE3 (UDP-D-GLUCOSE/UDP-D-GALACTOSE 4-EPIMERASE 3); UDP-glucose 4-epimerase/ protein dimerization [AT1G63180,1]
AT1G63460,1	-1.62	-1.37		glutathione peroxidase
AT1G67195,2	-1.83			MIR414 [AT1G67195,2]
		-1.91
AT1G69890,1	1.9	1.84		similar to unknown protein [Arabidopsis thaliana] (TAIR:AT1G27100,1); similar to unknown [Populus trichocarpa] (GB:ABK94560,1); contains InterPro domain Protein of unknown function DUF569 (InterPro:IPR007679); contains InterPro domain Actin-crosslinking proteins (InterPro:IPR008999) [AT1G69890,1]
AT1G75680,1	-1.7	-1.5		ATGH9B7 (ARABIDOPSIS THALIANA GLYCOSYL HYDROLASE 9B7); hydrolase, hydrolyzing O-glycosyl compounds [AT1G75680,1]
AT1G76440,1	-1.59	-1.44		similar to unknown protein [Arabidopsis thaliana] (TAIR:AT1G20870,1); similar to small heat shock protein [Nicotiana tabacum] (GB:BAF45120,1); contains InterPro domain HSP20-like chaperone (InterPro:IPR008978); contains InterPro domain Heat shock protein Hsp20 (InterPro:IPR002068) [AT1G76440,1]
AT1G79110,1	-1.61	-1.59		protein binding / zinc ion binding [AT1G79110,1]
AT2G02390,1	1.91	1.9		ATGSTZ1 (GLUTATHIONE S-TRANSFERASE 18); glutathione transferase [AT2G02390,1]
AT2G27960,1	-2.03	-1.48		CKS1/CKS1AT (CDK-SUBUNIT 1); cyclin-dependent protein kinase/ protein binding [AT2G27960,1]
AT2G37120,1	-2.3	-1.51		DNA-binding S1FA family protein [AT2G37120,1]
AT2G40350,1	1.52	1.64		DNA binding / transcription factor [AT2G40350,1]
AT2G41830,1	-1.68	-1.49		cyclin-related [AT2G41830,1]
AT2G43660,1	2	2.07		glycosyl hydrolase family protein 17 [AT2G43660,1]
AT3G12700,1	-1.99			aspartyl protease family protein [AT3G12700,1]
		-1.47
AT3G14560,1	1.98	1.57		unknown protein [AT3G14560,1]
AT3G17820,1	2.01	1.8		ATGSKB6 (Arabidopsis thaliana glutamine synthase clone KB6); glutamate-ammonia ligase [AT3G17820,1]
AT3G26445,1	-1.51	-1.49		glycosyl transferase family 17 protein [AT3G26445,1]
AT3G26740,1	-2.59	-2.38		CCL (CCR-LIKE) [AT3G26740,1]
	-2.66
AT3G44716,1	-1.68	-1.52		similar to unnamed protein product [Vitis vinifera] (GB:CAO16682,1) [AT3G44716,1]
AT3G57320,1	-1.56	-1.5		similar to hypothetical protein [Vitis vinifera] (GB:CAN80638,1) [AT3G57320,1]
AT4G02070,1	-1.51	-1.32		MSH6 (MUTS HOMOLOG 6-1) [AT4G02070,1]
AT4G08555,1	2.3	2.51		unknown protein [AT4G08555,1]
AT4G15930,1	-1.51	-1.48		dynein light chain
AT4G16563,1	2.83	1.82		aspartyl protease family protein [AT4G16563,1]
AT4G18400,1	-1.79	-1.34		similar to hypothetical protein [Vitis vinifera] (GB:CAN62206,1) [AT4G18400,1]
AT4G18880,1	1.68	1.49		AT-HSFA4A (Arabidopsis thaliana heat shock transcription factor A4A); DNA binding / transcription factor [AT4G18880,1]
AT4G23100,2	2.33			RML1 (ROOT MERISTEMLESS 1) [AT4G23100,2]
	1.94	1.44
AT4G26580,1	1.71	1.57		protein binding / zinc ion binding [AT4G26580,1]
		1.48
AT4G33980,1	1.67	1.61		similar to unknown protein [Arabidopsis thaliana] (TAIR:AT5G42900,2); similar to unknown protein [Arabidopsis thaliana] (TAIR:AT5G42900,3); similar to unknown protein [Arabidopsis thaliana] (TAIR:AT5G42900,1); similar to hypothetical protein [Vitis vinifera] (GB:CAN64989,1) [AT4G33980,1]
AT4G36010,1	-1.76	-1.43		pathogenesis-related thaumatin family protein [AT4G36010,1]
AT5G07830,1	-1.61	-1.96		ATGUS2 (ARABIDOPSIS THALIANA GLUCURONIDASE 2); beta-glucuronidase [AT5G07830,1]
AT5G13380,1	2.77	1.47		auxin-responsive GH3 family protein [AT5G13380,1]
AT5G20410,1	-1.97	-1.95		MGD2 (monogalactosyldiacylglycerol synthase 2); 1,2-diacylglycerol 3-beta-galactosyltransferase/ transferase, transferring glycosyl groups [AT5G20410,1]
AT5G27490,1	-2.05	-1.61		integral membrane Yip1 family protein [AT5G27490,1]
AT5G45410,1	1.88	1.65		similar to unknown protein [Arabidopsis thaliana] (TAIR:AT4G25030,2); similar to unknown protein [Arabidopsis thaliana] (TAIR:AT4G25030,1); similar to unnamed protein product [Vitis vinifera] (GB:CAO66717,1) [AT5G45410,1]
AT5G47180,1	-1.54	-1.33		vesicle-associated membrane family protein / VAMP family protein [AT5G47180,1]
AT5G57050,1	2.17	1.64		ABI2 (ABA INSENSITIVE 2); protein serine/threonine phosphatase [AT5G57050,1]
AT5G57123,1	2.81	2.22		similar to unknown protein [Arabidopsis thaliana] (TAIR:AT4G29905,1); similar to hypothetical protein MtrDRAFT_AC148819g4v2 [Medicago truncatula] (GB:ABD28467,1) [AT5G57123,1]
AT5G60810,1	1.72	1.53		similar to hypothetical Protein [Brassica oleracea] (GB:AAV25872,1) [AT5G60810,1]
AT5G61130,1	-1.97	-1.44		glycosyl hydrolase family protein 17 [AT5G61130,1]
AV790791	3.99	1.86		Q9SZE9_ARATH (Q9SZE9) Formamidase-like protein
BP859106	2.17	1.57		BP859106 RAFL21 Arabidopsis thaliana cDNA clone RAFL25-39-I11 5'
TC301265	1.76	1.6		AAF01580,1
AT1G32440,1	-1.55	-1.45		PKP3 (PLASTIDIAL PYRUVATE KINASE 3); pyruvate kinase [AT1G32440,1]
AT1G61370,1	2.2	1.78		S-locus lectin protein kinase family protein [AT1G61370,1]
AT1G75190,1	2.42	1.75		unknown protein [AT1G75190,1]
AT2G05740,1	1.95	1.44		pseudogene
AT2G21940,1	1.68	1.46		shikimate kinase
AT2G23670,1	2.02	1.82		YCF37 (Arabidopsis homolog of Synechocystis YCF37) [AT2G23670,1]
AT2G43140,1	-2.5	-1.62		DNA binding / transcription factor [AT2G43140,1]
AT2G47010,1	2.47	1.84		similar to unknown protein [Arabidopsis thaliana] (TAIR:AT1G17030,1); similar to hypothetical protein [Vitis vinifera] (GB:CAN67131,1); similar to unnamed protein product [Vitis vinifera] (GB:CAO40236,1) [AT2G47010,1]
AT3G54920,1	-1.89	-1.6		PMR6 (POWDERY MILDEW RESISTANT 6); lyase/ pectate lyase [AT3G54920,1]
AT3G57450,1	1.81	1.55		similar to unnamed protein product [Vitis vinifera] (GB:CAO40798,1) [AT3G57450,1]
AT4G00955,1	1.86	1.36		similar to protein kinase family protein [Arabidopsis thaliana] (TAIR:AT2G23450,2); similar to protein kinase family protein [Arabidopsis thaliana] (TAIR:AT2G23450,1); similar to unnamed protein product [Vitis vinifera] (GB:CAO41616,1); contains InterPro domain EGF (InterPro:IPR006210) [AT4G00955,1]
AT4G13420,1	-1.9	-1.91		HAK5 (High affinity K+ transporter 5); potassium ion transmembrane transporter [AT4G13420,1]
AT4G20070,1	-1.56	-1.54		ATAAH (ARABIDOPSIS THALIANA ALLANTOATE AMIDOHYDROLASE); allantoate deiminase/ metallopeptidase [AT4G20070,1]
AT5G09460,1	-1.86	-1.86		transcription factor/ transcription regulator [AT5G09460,1]
AT5G15950,1	-2.29	-2.02		adenosylmethionine decarboxylase family protein [AT5G15950,1]
AT5G19240,1	-1.67	-1.49		Identical to Uncharacterized GPI-anchored protein At5g19240 precursor [Arabidopsis Thaliana] (GB:Q84VZ5;GB:Q8H7A4); similar to unknown protein [Arabidopsis thaliana] (TAIR:AT5G19230,1); similar to unknown [Populus trichocarpa] (GB:ABK94712,1) [AT5G19240,1]
AT5G62350,1	-3.2	-3.08		invertase/pectin methylesterase inhibitor family protein / DC 1,2 homolog (FL5-2I22) [AT5G62350,1]
TA29046_3702	2.32	1.58
AT5G24760	3.01	2.19		alcohol dehydrogenase
1,9g y 2g (10)
AT2G18440,1				GUT15 (GENE WITH UNSTABLE TRANSCRIPT 15); other RNA [AT2G18440,1]
	-2.2
		-1.47
TA26752_3702	-3.83	-2.37
AT1G11700,1	-2.35	-2.14		similar to unknown protein [Arabidopsis thaliana] (TAIR:AT1G61930,1); similar to unnamed protein product [Vitis vinifera] (GB:CAO17934,1); contains InterPro domain Protein of unknown function DUF584 (InterPro:IPR007608) [AT1G11700,1]
AT2G44300,1	2.65	2.67		lipid transfer protein-related [AT2G44300,1]
AT3G54920,1	-2.19	-1.6		PMR6 (POWDERY MILDEW RESISTANT 6); lyase/ pectate lyase [AT3G54920,1]
AT4G13420,1	-2.31	-1.91		HAK5 (High affinity K+ transporter 5); potassium ion transmembrane transporter [AT4G13420,1]
AT5G07580,1	-2.36	-1.73		DNA binding / transcription factor [AT5G07580,1]
AT5G15950,1	-3.62	-2.02		adenosylmethionine decarboxylase family protein [AT5G15950,1]
AT2G34420,1	-3.28	-2.87		LHB1B2 (Photosystem II light harvesting complex gene 1,5); chlorophyll binding [AT2G34420,1]
TA27739_3702	-4.01	-2.43		Q8LF68_ARATH (Q8LF68) Vegetative storage protein Vsp2
0g y RPM (3)
AT3G48690,1	2.66			ATCXE12 (ARABIDOPSIS THALIANA CARBOXYESTERASE 12); carboxylesterase [AT3G48690,1]
	2.33	-2.12
AT2G43660,1	2	1.99		glycosyl hydrolase family protein 17 [AT2G43660,1]
AT4G33980,1	1.67	-1.55		similar to unknown protein [Arabidopsis thaliana] (TAIR:AT5G42900,2); similar to unknown protein [Arabidopsis thaliana] (TAIR:AT5G42900,3); similar to unknown protein [Arabidopsis thaliana] (TAIR:AT5G42900,1); similar to hypothetical protein [Vitis vinifera] (GB:CAN64989,1) [AT4G33980,1]
2g y LDC (30)
AT1G49390,1		1.43		oxidoreductase
	1.54
AT1G58180,1	1.35	1.59		carbonic anhydrase family protein / carbonate dehydratase family protein [AT1G58180,1]
AT1G64060,1	1.39	-1.5		ATRBOH F (RESPIRATORY BURST OXIDASE PROTEIN F); NAD(P)H oxidase [AT1G64060,1]
AT1G70140,1	1.36			ATFH8 (FORMIN 8); actin binding / actin filament binding / profilin binding [AT1G70140,1]
		-1.62
AT2G01340,1		-1.77		similar to unknown protein [Arabidopsis thaliana] (TAIR:AT1G71015,1); similar to unknown [Glycine max] (GB:AAG38147,1); contains InterPro domain Trigger factor, C-terminal, bacterial; (InterPro:IPR008880) [AT2G01340,1]
	1.5
AT2G28110,1		-1.47		FRA8 (FRAGILE FIBER8); transferase [AT2G28110,1]
	1.41
AT3G17790,1	-1.5	-2.66		ATACP5 (acid phosphatase 5); acid phosphatase/ protein serine/threonine phosphatase [AT3G17790,1]
AT3G23810,1	1.6			SAHH2 (S-ADENOSYL-L-HOMOCYSTEINE (SAH) HYDROLASE 2); adenosylhomocysteinase [AT3G23810,1]
		1.67
AT3G53830,1	-1.42	-2.5		regulator of chromosome condensation (RCC1) family protein / UVB-resistance protein-related [AT3G53830,1]
AT4G20260,1	1.52			DREPP plasma membrane polypeptide family protein [AT4G20260,1]
		-1.99
		-2
AT4G21320,1		-1.51		HSA32 (HEAT-STRESS-ASSOCIATED 32); catalytic [AT4G21320,1]
	1.35
AT4G39300,2	-1.42	1.47		similar to unknown protein [Arabidopsis thaliana] (TAIR:AT3G13674,1); similar to unknown protein [Arabidopsis thaliana] (TAIR:AT5G11630,2); similar to unnamed protein product [Vitis vinifera] (GB:CAO47630,1) [AT4G39300,2]
AT5G12300,1	1.57	2.1		C2 domain-containing protein [AT5G12300,1]
AT5G24105,1	-1.91	-2.43		AGP41 [AT5G24105,1]
AT5G57610,1	-1.35	-1.68		protein kinase family protein [AT5G57610,1]
AT5G63130,1	-1.61	-4.69		octicosapeptide/Phox/Bem1p (PB1) domain-containing protein [AT5G63130,1]
TA35682_3702	1.49	1.79		Q9LEU8_ARATH (Q9LEU8) Argininosuccinate lyase (AtArgH)
AT1G03420,1	-1.45	1.59		transposable element gene [AT1G03420,1]
AT1G28330,1	-1.56	-1.73		DRM1 (DORMANCY-ASSOCIATED PROTEIN 1) [AT1G28330,1]
AT1G67195,2	-1.91	-2.33		MIR414 [AT1G67195,2]
		-2.86		GUT15 (GENE WITH UNSTABLE TRANSCRIPT 15); other RNA [AT2G18440,1]
AT2G18440,1	-1.47	-1.8
		-2.26
		-2.74
AT2G34420,1	-2.87	1.99		LHB1B2 (Photosystem II light harvesting complex gene 1,5); chlorophyll binding [AT2G34420,1]
AT2G43660,1	2.07	3.12		glycosyl hydrolase family protein 17 [AT2G43660,1]
		2.8
AT2G47010,1	1.84	1.48		similar to unknown protein [Arabidopsis thaliana] (TAIR:AT1G17030,1); similar to hypothetical protein [Vitis vinifera] (GB:CAN67131,1); similar to unnamed protein product [Vitis vinifera] (GB:CAO40236,1) [AT2G47010,1]
AT4G13420,1	-1.91	-3.26		HAK5 (High affinity K+ transporter 5); potassium ion transmembrane transporter [AT4G13420,1]
AT5G07580,1	-1.73	-1.47		DNA binding / transcription factor [AT5G07580,1]
AT5G20410,1	-1.95	-5.05		MGD2 (monogalactosyldiacylglycerol synthase 2); 1,2-diacylglycerol 3-beta-galactosyltransferase/ transferase, transferring glycosyl groups [AT5G20410,1]
TA26752_3702	-2.37	1.85
TA27739_3702	-2.43	1.8		Q8LF68_ARATH (Q8LF68) Vegetative storage protein Vsp2
0,1G Y 1G(16)	0,1g	1g
AT1G64200,1	-1.5	-1.55		VHA-E3 (VACUOLAR H+-ATPASE SUBUNIT E ISOFORM 3); hydrogen ion transporting ATPase, rotational mechanism [AT1G64200,1]
AT1G73010,1	-5.01	-4.32		phosphoric monoester hydrolase [AT1G73010,1]
		-3.16
		-4.3
AT2G01880,1	-2.03	-1.68		ATPAP7/PAP7 (purple acid phosphatase 7); acid phosphatase/ protein serine/threonine phosphatase [AT2G01880,1]
AT2G25910,1	1.75	1.71		3'-5' exonuclease domain-containing protein / K homology domain-containing protein / KH domain-containing protein [AT2G25910,1]
AT2G34420,1	-3	-2.4		LHB1B2 (Photosystem II light harvesting complex gene 1,5); chlorophyll binding [AT2G34420,1]
		-2.26
	-2	-2.4
		-1.98
AT2G34430,1	-2.55	-1.9		LHB1B1 (Photosystem II light harvesting complex gene 1,4); chlorophyll binding [AT2G34430,1]
AT2G44300,1	4.81	2.75		lipid transfer protein-related [AT2G44300,1]
AT2G46780,1	-1.96	-1.53		RNA recognition motif (RRM)-containing protein [AT2G46780,1]
AT3G30775,1	-1.55			ERD5 (EARLY RESPONSIVE TO DEHYDRATION 5); proline dehydrogenase [AT3G30775,1]
		-1.82
	-2.62	-1.86
AT3G57157,1	-1.7	-1.73		other RNA [AT3G57157,1]
AT5G64110,1	2.93	1.95		peroxidase
TC314198	2.95	2.46		ATHMTLP metallothionein-like protein {Arabidopsis thaliana} (exp=-1; wgp=0; cg=0), partial (62%) [TC314198]
AT1G74730,1	1.92	1.67		similar to unknown [Populus trichocarpa x Populus deltoides] (GB:ABK96654,1); contains InterPro domain Protein of unknown function DUF1118 (InterPro:IPR009500) [AT1G74730,1]
AT3G21420,1	-2.33	-2.33		oxidoreductase
AT3G47510,1	2.38	2.22		unknown protein [AT3G47510,1]
AT3G53460,1	1.75	1.7		CP29 (chloroplast 29 kDa ribonucleoprotein); RNA binding / poly(U) binding [AT3G53460,1]
0g y1g (9)	0g	1g
AT3G25480,1	1.77	1.91		rhodanese-like domain-containing protein [AT3G25480,1]
AT3G53180,1	1.94	1.68		glutamate-ammonia ligase [AT3G53180,1]
AT3G57450,1	1.81	1.85		similar to unnamed protein product [Vitis vinifera] (GB:CAO40798,1) [AT3G57450,1]
AT4G20070,1	-1.56	-1.67		ATAAH (ARABIDOPSIS THALIANA ALLANTOATE AMIDOHYDROLASE); allantoate deiminase/ metallopeptidase [AT4G20070,1]
TA27098_3702	2.17	1.7
AT1G74730,1	2.01	1.67		similar to unknown [Populus trichocarpa x Populus deltoides] (GB:ABK96654,1); contains InterPro domain Protein of unknown function DUF1118 (InterPro:IPR009500) [AT1G74730,1]
AT3G21420,1	-2.57	-2.33		oxidoreductase
AT3G47510,1	2.51	2.22		unknown protein [AT3G47510,1]
AT3G53460,1	1.79	1.7		CP29 (chloroplast 29 kDa ribonucleoprotein); RNA binding / poly(U) binding [AT3G53460,1]
1g y 1,9g (11)	1g	1,9g
AT1G08440,1	5.43	2.42		similar to ALMT1/ATALMT1 (AL-ACTIVATED MALATE TRANSPORTER 1), malate transmembrane transporter/ [Arabidopsis thaliana] (TAIR:AT1G08430,1); similar to putative aluminum activated malate transporter [Brassica napus] (GB:BAE97280,1); contains InterPro domain Protein of unknown function UPF0005 (InterPro:IPR006214) [AT1G08440,1]
AT1G29930,1	-1.76	-2.46		CAB1 (CHLOROPHYLL A/B BINDING PROTEIN 1); chlorophyll binding [AT1G29930,1]
AT1G48750,1	-2.05	-2.08		protease inhibitor/seed storage/lipid transfer protein (LTP) family protein [AT1G48750,1]
AT1G51680,3	2.77	3.96		4CL1 (4-COUMARATE:COA LIGASE 1) [AT1G51680,3]
		4.89
AT2G40890,1	1.48			CYP98A3 (CYTOCHROME P450, FAMILY 98, SUBFAMILY A, POLYPEPTIDE 3); monooxygenase/ p-coumarate 3-hydroxylase [AT2G40890,1]
		2.01
AT4G34050,1	2.04	2.37		caffeoyl-CoA 3-O-methyltransferase
AT5G07580,1	-1.96	-2.36		DNA binding / transcription factor [AT5G07580,1]
	-2.18
AT5G13170,1	-5.07	-5.4		nodulin MtN3 family protein [AT5G13170,1]
TA27739_3702	-2.21	-4.01		Q8LF68_ARATH (Q8LF68) Vegetative storage protein Vsp2
AT2G34420,1	-2.4	-3.28		LHB1B2 (Photosystem II light harvesting complex gene 1,5); chlorophyll binding [AT2G34420,1]
	-2.26	-3.47
	-2.4	-4.37
	-1.98
AT2G44300,1	2.75	2.65		lipid transfer protein-related [AT2G44300,1]
1g y 2g (11)	1g	2g
AT3G47500,1	-2.07	-1.79		CDF3 (CYCLING DOF FACTOR 3); DNA binding / protein binding / transcription factor [AT3G47500,1]
TA29617_3702	-1.92	-1.84
AT2G01880,1	-1.68	-1.73		ATPAP7/PAP7 (purple acid phosphatase 7); acid phosphatase/ protein serine/threonine phosphatase [AT2G01880,1]
AT2G34420,1	-2.4	-2.87		LHB1B2 (Photosystem II light harvesting complex gene 1,5); chlorophyll binding [AT2G34420,1]
	-2.26	-2.57
	-2.4	-2.74
	-1.98
AT2G44300,1	2.75	2.67		lipid transfer protein-related [AT2G44300,1]
AT3G30775,1	-1.82	-1.46		ERD5 (EARLY RESPONSIVE TO DEHYDRATION 5); proline dehydrogenase [AT3G30775,1]
	-1.86
AT3G57450,1	1.85	1.55		similar to unnamed protein product [Vitis vinifera] (GB:CAO40798,1) [AT3G57450,1]
AT4G20070,1	-1.67	-1.54		ATAAH (ARABIDOPSIS THALIANA ALLANTOATE AMIDOHYDROLASE); allantoate deiminase/ metallopeptidase [AT4G20070,1]
AT5G07580,1	-1.96	-1.73		DNA binding / transcription factor [AT5G07580,1]
	-2.18
TA27739_3702	-2.21	-2.43		Q8LF68_ARATH (Q8LF68) Vegetative storage protein Vsp2
TC314198	2.46	2.43		ATHMTLP metallothionein-like protein {Arabidopsis thaliana} (exp=-1; wgp=0; cg=0), partial (62%) [TC314198]
0g y 1.9g (4)	0g	1,9g
AT1G52325,1	2.6	2.32		similar to MIF4G domain-containing protein / MA3 domain-containing protein [Arabidopsis thaliana] (TAIR:AT1G80930,1); similar to Os11g0151600 [Oryza sativa (japonica cultivar-group)] (GB:NP_001065768,1); similar to Major Facilitator Superfamily, putative [Oryza sativa (japonica cultivar-group)] (GB:AAX94836,1); similar to hypothetical protein OsJ_031668 [Oryza sativa (japonica cultivar-group)] (G…
AT3G54920,1		-2.19		PMR6 (POWDERY MILDEW RESISTANT 6); lyase/ pectate lyase [AT3G54920,1]
	-1.89
AT5G15950,1	-2.29	-3.62		adenosylmethionine decarboxylase family protein [AT5G15950,1]
AT4G13420,1	-1.9	-2.31		HAK5 (High affinity K+ transporter 5); potassium ion transmembrane transporter [AT4G13420,1]
0.1g 1.9g(7)	0.1g	1.9g
AT1G11700,1	-1.9	-2.35		similar to unknown protein [Arabidopsis thaliana] (TAIR:AT1G61930,1); similar to unnamed protein product [Vitis vinifera] (GB:CAO17934,1); contains InterPro domain Protein of unknown function DUF584 (InterPro:IPR007608) [AT1G11700,1]
AT1G25530,1	3.26	2.41		lysine and histidine specific transporter
		2.38
AT3G19450,1	2.53			CAD4 (CINNAMYL ALCOHOL DEHYDROGENASE 4); cinnamyl-alcohol dehydrogenase [AT3G19450,1]
		2
ATCG00480,1	-3.11	-3.56		chloroplast-encoded gene for beta subunit of ATP synthase [ATCG00480,1]
AT2G34420,1	-3	-3.28		LHB1B2 (Photosystem II light harvesting complex gene 1,5); chlorophyll binding [AT2G34420,1]
		-3.47
	-2	-4.37
AT2G44300,1	4.81	2.65		lipid transfer protein-related [AT2G44300,1]
AT4G13420,1	-2.01	-2.31		HAK5 (High affinity K+ transporter 5); potassium ion transmembrane transporter [AT4G13420,1]
0.1g y 2g(30)	0,1g	2g
AT1G21830,1	-1.6	-1.67		similar to unnamed protein product [Vitis vinifera] (GB:CAO61865,1) [AT1G21830,1]
AT2G22780,1	2.14	1.44		PMDH1 (PEROXISOMAL NAD-MALATE DEHYDROGENASE 1); malate dehydrogenase [AT2G22780,1]
AT3G05970,1	2.14			LACS6 (LONG-CHAIN ACYL-COA SYNTHETASE 6) [AT3G05970,1]
	1.64	1.5
AT4G20320,2	-1.4	-1.41		similar to CTP synthase, putative / UTP--ammonia ligase, putative [Arabidopsis thaliana] (TAIR:AT1G30820,1); similar to CTP synthase, putative / UTP--ammonia ligase, putative [Arabidopsis thaliana] (TAIR:AT2G34890,1); similar to EMB2742 (EMBRYO DEFECTIVE 2742), CTP synthase [Arabidopsis thaliana] (TAIR:AT3G12670,1); similar to putative CTP synthetase [Oryza sativa (japonica cultivar-group)] (GB:B…
AT5G01650,1	-1.55	-1.55		macrophage migration inhibitory factor family protein / MIF family protein [AT5G01650,1]
AT5G49760,1	3.09	1.71		leucine-rich repeat family protein / protein kinase family protein [AT5G49760,1]
AT5G51220,1	1.5	1.36		ubiquinol-cytochrome C chaperone family protein [AT5G51220,1]
AT5G58330,1	1.5	1.46		malate dehydrogenase (NADP)
TA40468_3702	1.94	1.33
AT1G11700,1	-1.9	-2.14		similar to unknown protein [Arabidopsis thaliana] (TAIR:AT1G61930,1); similar to unnamed protein product [Vitis vinifera] (GB:CAO17934,1); contains InterPro domain Protein of unknown function DUF584 (InterPro:IPR007608) [AT1G11700,1]
AT1G32440,1	-1.54	-1.45		PKP3 (PLASTIDIAL PYRUVATE KINASE 3); pyruvate kinase [AT1G32440,1]
AT1G61370,1	2.67	1.78		S-locus lectin protein kinase family protein [AT1G61370,1]
AT1G75190,1	2.77	1.75		unknown protein [AT1G75190,1]
AT2G01880,1	-2.03	-1.73		ATPAP7/PAP7 (purple acid phosphatase 7); acid phosphatase/ protein serine/threonine phosphatase [AT2G01880,1]
AT2G02390,3	2.1	1.69		ATGSTZ1 (GLUTATHIONE S-TRANSFERASE 18); glutathione transferase [AT2G02390,3]
AT2G05740,1	1.79	1.44		pseudogene
AT2G21940,1	1.8	1.46		shikimate kinase
AT2G23670,1	1.73	1.82		YCF37 (Arabidopsis homolog of Synechocystis YCF37) [AT2G23670,1]
AT2G34420,1	-3	-2.87		LHB1B2 (Photosystem II light harvesting complex gene 1,5); chlorophyll binding [AT2G34420,1]
	-2	-2.57
		-2.74
AT2G43140,1	-1.83	-1.62		DNA binding / transcription factor [AT2G43140,1]
AT2G44300,1	4.81	2.67		lipid transfer protein-related [AT2G44300,1]
AT2G47010,1	2.28	1.84		similar to unknown protein [Arabidopsis thaliana] (TAIR:AT1G17030,1); similar to hypothetical protein [Vitis vinifera] (GB:CAN67131,1); similar to unnamed protein product [Vitis vinifera] (GB:CAO40236,1) [AT2G47010,1]
AT3G30775,1	-1.55	-1.46		ERD5 (EARLY RESPONSIVE TO DEHYDRATION 5); proline dehydrogenase [AT3G30775,1]
	-2.62
AT4G00955,1	1.63	1.36		similar to protein kinase family protein [Arabidopsis thaliana] (TAIR:AT2G23450,2); similar to protein kinase family protein [Arabidopsis thaliana] (TAIR:AT2G23450,1); similar to unnamed protein product [Vitis vinifera] (GB:CAO41616,1); contains InterPro domain EGF (InterPro:IPR006210) [AT4G00955,1]
AT4G13420,1	-2.01	-1.91		HAK5 (High affinity K+ transporter 5); potassium ion transmembrane transporter [AT4G13420,1]
AT5G09460,1	-1.85	-1.86		transcription factor/ transcription regulator [AT5G09460,1]
AT5G19240,1	-1.8	-1.49		Identical to Uncharacterized GPI-anchored protein At5g19240 precursor [Arabidopsis Thaliana] (GB:Q84VZ5;GB:Q8H7A4); similar to unknown protein [Arabidopsis thaliana] (TAIR:AT5G19230,1); similar to unknown [Populus trichocarpa] (GB:ABK94712,1) [AT5G19240,1]
AT5G49760,1	3.09	1.71		leucine-rich repeat family protein / protein kinase family protein [AT5G49760,1]
AT5G62350,1	-4.02	-3.08		invertase/pectin methylesterase inhibitor family protein / DC 1,2 homolog (FL5-2I22) [AT5G62350,1]
TA29046_3702	2.13	1.58
TC314198	2.95	2.43		ATHMTLP metallothionein-like protein {Arabidopsis thaliana} (exp=-1; wgp=0; cg=0), partial (62%) [TC314198]
RPM y 0.1g(1)	0.1g	RPM
AT3G48720,1	1.52	-1.89		transferase family protein [AT3G48720,1]
RPM y 1g(1)	1g	RPM
AT1G51680,3	2.77	1.87		4CL1 (4-COUMARATE:COA LIGASE 1) [AT1G51680,3]
RPM y 1.9g (8)
AT1G12080,1	-15.56	-2.79		contains domain PTHR22683 (PTHR22683) [AT1G12080,1]												contains domain PTHR22683 (PTHR22683) [AT1G12080,1]
	-16.07	-2.88
	-10.58	-3.85
AT1G22500,1	-4.66	-1.96		zinc finger (C3HC4-type RING finger) family protein [AT1G22500,1]												zinc finger (C3HC4-type RING finger) family protein [AT1G22500,1]
AT1G22885,1	2.04	1.64		unknown protein [AT1G22885,1]												unknown protein [AT1G22885,1]
AT3G46070,1	2.8	-2.27		zinc finger (C2H2 type) family protein [AT3G46070,1]												zinc finger (C2H2 type) family protein [AT3G46070,1]
AT3G60140,1	2.66	-2.39		DIN2 (DARK INDUCIBLE 2); hydrolase, hydrolyzing O-glycosyl compounds [AT3G60140,1]												DIN2 (DARK INDUCIBLE 2); hydrolase, hydrolyzing O-glycosyl compounds [AT3G60140,1]
AT1G51680,3	3.96	1.87		4CL1 (4-COUMARATE:COA LIGASE 1) [AT1G51680,3]
	4.89
AT5G38980,1	-2.19	1.88		unknown protein [AT5G38980,1]
TA26752_3702	-3.83	1.56
RPM y 2g(4)	2g	RPM
AT2G43660,1	2.07	1.99		glycosyl hydrolase family protein 17 [AT2G43660,1]
AT3G23820,1	-1.43	1.5		GAE6 (UDP-D-GLUCURONATE 4-EPIMERASE 6); catalytic [AT3G23820,1]
AT4G33980,1	1.61	-1.55		similar to unknown protein [Arabidopsis thaliana] (TAIR:AT5G42900,2); similar to unknown protein [Arabidopsis thaliana] (TAIR:AT5G42900,3); similar to unknown protein [Arabidopsis thaliana] (TAIR:AT5G42900,1); similar to hypothetical protein [Vitis vinifera] (GB:CAN64989,1) [AT4G33980,1]
TA26752_3702	-2.37	1.56		GUT15 (GENE WITH UNSTABLE TRANSCRIPT 15); other RNA [AT2G18440,1]
LDC y 0g (26)	0g	LDC
AT1G04425,1	-3.04	2.5		other RNA [AT1G04425,1]
AT1G15290,1	2.22	1.91		binding [AT1G15290,1]
AT1G23170,1	-1.85	1.43		similar to unknown protein [Arabidopsis thaliana] (TAIR:AT1G70770,1); similar to hypothetical protein [Vitis vinifera] (GB:CAN67931,1); contains domain PTHR13448 (PTHR13448) [AT1G23170,1]
AT1G25550,1	-1.56	-1.44		myb family transcription factor [AT1G25550,1]
AT2G26760,1	-2.13	1.74		CYCB1;4; cyclin-dependent protein kinase regulator [AT2G26760,1]
AT2G38750,1	1.92	3.91		ANNAT4 (ANNEXIN ARABIDOPSIS 4); calcium ion binding / calcium-dependent phospholipid binding [AT2G38750,1]
AT2G45135,1	-1.94	-3.39		protein binding / zinc ion binding [AT2G45135,1]
AT3G09800,1		1.78		clathrin adaptor complex small chain family protein [AT3G09800,1]
	-1.75
AT3G61118,1	-2.08	2.28		other RNA [AT3G61118,1]
AT4G30290,1	-1.75	-4		ATXTH19 (XYLOGLUCAN ENDOTRANSGLUCOSYLASE/HYDROLASE 19); hydrolase, acting on glycosyl bonds [AT4G30290,1]
AT4G39730,1		-1.73		lipid-associated family protein [AT4G39730,1]
	-1.6
AT5G20440,1	1.91	1.49		protein binding [AT5G20440,1]
AT5G56580,1	-2.26	1.53		ATMKK6 (ARABIDOPSIS NQK1); kinase [AT5G56580,1]
AT5G59780,1	-2.75	1.75		MYB59 (myb domain protein 59); DNA binding / transcription factor [AT5G59780,1]
NP231108	-2.52	1.7		Unknown
TA28253_3702	1.91	1.89		Q941C1_ARATH (Q941C1) At1g31330/T19E23_1
TA41735_3702	1.68	2.01		NIP61_ARATH (Q9SAI4) Probable aquaporin NIP6,1 (NOD26-like intrinsic protein 6,1)
AT1G03420,1	-1.51	1.59		transposable element gene [AT1G03420,1]
AT1G28330,1	-1.78	-1.73		DRM1 (DORMANCY-ASSOCIATED PROTEIN 1) [AT1G28330,1]
AT1G67195,2	-1.83	-2.33		MIR414 [AT1G67195,2]
AT2G43660,1	2	3.12		glycosyl hydrolase family protein 17 [AT2G43660,1]
		2.8
AT2G47010,1	2.47	1.48		similar to unknown protein [Arabidopsis thaliana] (TAIR:AT1G17030,1); similar to hypothetical protein [Vitis vinifera] (GB:CAN67131,1); similar to unnamed protein product [Vitis vinifera] (GB:CAO40236,1) [AT2G47010,1]
AT3G53460,1	1.79	1.49		CP29 (chloroplast 29 kDa ribonucleoprotein); RNA binding / poly(U) binding [AT3G53460,1]
AT3G53890,1	-1.64	1.55		40S ribosomal protein S21 (RPS21B) [AT3G53890,1]
AT4G13420,1	-1.9	-3.26		HAK5 (High affinity K+ transporter 5); potassium ion transmembrane transporter [AT4G13420,1]
AT5G20410,1	-1.97	-5.05		MGD2 (monogalactosyldiacylglycerol synthase 2); 1,2-diacylglycerol 3-beta-galactosyltransferase/ transferase, transferring glycosyl groups [AT5G20410,1]
LDC y 0.1g (33)
AT1G11070,1	1.87	1.84		hydroxyproline-rich glycoprotein family protein [AT1G11070,1]
AT1G13360,1		-1.76		similar to unknown protein [Arabidopsis thaliana] (TAIR:AT3G25870,1); similar to unknown [Populus trichocarpa] (GB:ABK92948,1) [AT1G13360,1]
	-1.59
AT1G35140,1	1.66	-2.1		PHI-1 (PHOSPHATE-INDUCED 1) [AT1G35140,1]
AT1G71130,1	-1.43	-2.63		AP2 domain-containing transcription factor
AT2G22470,1	2.74	-2.67		AGP2 (ARABINOGALACTAN-PROTEIN 2) [AT2G22470,1]
AT2G27710,3		1.7		60S acidic ribosomal protein P2 (RPP2B) [AT2G27710,3]
	-1.4
		1.52
AT2G38810,1	-1.65	1.4		HTA8; DNA binding [AT2G38810,1]
AT2G39390,1	-1.57	1.58		60S ribosomal protein L35 (RPL35B) [AT2G39390,1]
AT2G46680,1	1.47	-1.71		ATHB-7 (ARABIDOPSIS THALIANA HOMEOBOX 7); transcription factor [AT2G46680,1]
AT3G28340,1	1.74			GATL10 (Galacturonosyltransferase-like 10); polygalacturonate 4-alpha-galacturonosyltransferase/ transferase, transferring hexosyl groups [AT3G28340,1]
		-2.06
AT3G47470,1		1.78		LHCA4 (Photosystem I light harvesting complex gene 4); chlorophyll binding [AT3G47470,1]
		1.6
		1.59
	-1.75
AT3G57150,1		1.58		NAP57 (ARABIDOPSIS THALIANA HOMOLOGUE OF NAP57) [AT3G57150,1]
		1.56
	-2.11
AT3G59940,1	1.69			kelch repeat-containing F-box family protein [AT3G59940,1]
		-1.48
		-1.91
AT4G15000,1		1.59		60S ribosomal protein L27 (RPL27C) [AT4G15000,1]
	-1.55	1.62
AT4G17730,1	-1.59	-2.42		SYP23 (syntaxin 23); SNAP receptor [AT4G17730,1]
AT4G17730,2	-1.87	-2.07		SYP23 (syntaxin 23) [AT4G17730,2]
AT5G01600,1	4.01	-1.92		ATFER1 (FERRETIN 1); ferric iron binding [AT5G01600,1]
	3.27
		-1.84
AT5G02960,1		1.39		40S ribosomal protein S23 (RPS23B) [AT5G02960,1]
	-1.57	1.55
AT5G15200,1	-1.44	1.49		40S ribosomal protein S9 (RPS9B) [AT5G15200,1]
AT5G44610,1	1.65	-14.53		MAP18 (MICROTUBULE-ASSOCIATED PROTEIN 18); microtubule binding [AT5G44610,1]
AT5G53470,1		1.57		ACBP1 (ACYL-COA BINDING PROTEIN) [AT5G53470,1]
	-1.56
AT5G54160,1		1.37		ATOMT1 (O-METHYLTRANSFERASE 1) [AT5G54160,1]
	1.77
ATMG01040,1	2.33	1.74		hypothetical protein [ATMG01040,1]
AT1G73010,1	-5.01	-4.05		phosphoric monoester hydrolase [AT1G73010,1]
AT2G01880,1	-2.03	-9.62		ATPAP7/PAP7 (purple acid phosphatase 7); acid phosphatase/ protein serine/threonine phosphatase [AT2G01880,1]
AT2G34420,1	-3	1.99		LHB1B2 (Photosystem II light harvesting complex gene 1,5); chlorophyll binding [AT2G34420,1]
	-2	1.85
		1.88
		1.93
AT2G34430,1	-2.55	1.86		LHB1B1 (Photosystem II light harvesting complex gene 1,4); chlorophyll binding [AT2G34430,1]
AT2G47010,1	2.28	1.48		similar to unknown protein [Arabidopsis thaliana] (TAIR:AT1G17030,1); similar to hypothetical protein [Vitis vinifera] (GB:CAN67131,1); similar to unnamed protein product [Vitis vinifera] (GB:CAO40236,1) [AT2G47010,1]
AT3G19450,1	2.53	-1.85		CAD4 (CINNAMYL ALCOHOL DEHYDROGENASE 4); cinnamyl-alcohol dehydrogenase [AT3G19450,1]
AT3G53460,1	1.75	1.49		CP29 (chloroplast 29 kDa ribonucleoprotein); RNA binding / poly(U) binding [AT3G53460,1]
AT3G53890,1	-1.82	1.55		40S ribosomal protein S21 (RPS21B) [AT3G53890,1]
AT3G57157,1	-1.7	-3.7		other RNA [AT3G57157,1]
AT4G13420,1	-2.01	-3.26		HAK5 (High affinity K+ transporter 5); potassium ion transmembrane transporter [AT4G13420,1]
LDC y 1g (17)	1g	LDC
AT1G05810,1	-1.57	1.45		ARA/Ara-1/AtRABA5e/AtRab11D (Arabidopsis Rab GTPase homolog A5e); GTP binding [AT1G05810,1]
AT1G18080,1		1.51		ATARCA (Arabidopsis thaliana Homolog of the Tobacco ArcA); nucleotide binding [AT1G18080,1]
	-1.49
AT2G11810,1	-4.73	-6.13		MGDC (monogalactosyldiacylglycerol synthase type C); 1,2-diacylglycerol 3-beta-galactosyltransferase [AT2G11810,1]
AT2G20230,1		-2.01		similar to unknown protein [Arabidopsis thaliana] (TAIR:AT4G28770,1); similar to unknown [Populus trichocarpa] (GB:ABK93408,1); similar to unknown [Populus trichocarpa] (GB:ABK93560,1); contains InterPro domain CD9/CD37/CD63 antigen; (InterPro:IPR000301) [AT2G20230,1]
	-1.58
AT3G19030,1	-2.49	-2.23		similar to unknown protein [Arabidopsis thaliana] (TAIR:AT1G49500,1) [AT3G19030,1]
AT3G54700,1	-2.3	-10.53		carbohydrate transmembrane transporter/ phosphate transmembrane transporter/ sugar:hydrogen ion symporter [AT3G54700,1]
AT5G03545,1	-2.25	-5.53		unknown protein [AT5G03545,1]
	-2.07	-5.4
AT5G36120,1	1.65	1.85		YGGT family protein [AT5G36120,1]
AT1G29930,1	-1.76	6.09		CAB1 (CHLOROPHYLL A/B BINDING PROTEIN 1); chlorophyll binding [AT1G29930,1]
		5.8
		4.28
		3.5
		2.34
		3.32
		2.63
		2.52
AT1G73010,1	-4.32	-4.05		phosphoric monoester hydrolase [AT1G73010,1]
	-3.16	-3.05
	-4.3	-4.03
AT2G01880,1	-1.68	-9.62		ATPAP7/PAP7 (purple acid phosphatase 7); acid phosphatase/ protein serine/threonine phosphatase [AT2G01880,1]
AT2G34420,1	-2.4	1.99		LHB1B2 (Photosystem II light harvesting complex gene 1,5); chlorophyll binding [AT2G34420,1]
	-2.26	1.85
	-2.4	1.88
	-1.98	1.93
AT2G34430,1	-1.9	1.86		LHB1B1 (Photosystem II light harvesting complex gene 1,4); chlorophyll binding [AT2G34430,1]
AT3G53460,1	1.7	1.49		CP29 (chloroplast 29 kDa ribonucleoprotein); RNA binding / poly(U) binding [AT3G53460,1]
AT3G57157,1	-1.73	-3.7		other RNA [AT3G57157,1]
AT5G07580,1	-1.96	-1.47		DNA binding / transcription factor [AT5G07580,1]
	-2.18
TA27739_3702	-2.21	1.8		Q8LF68_ARATH (Q8LF68) Vegetative storage protein Vsp2
LDC y 1.9g (46)
AT1G05850,1	-2.09	-1.52		POM1 (POM-POM1); chitinase [AT1G05850,1]
AT1G08165,1	-6.15	-8.15		unknown protein [AT1G08165,1]
AT1G17710,1	-4.04	-9.61		phosphoric monoester hydrolase [AT1G17710,1]
AT1G19020,1	2.56	-1.76		similar to unknown protein [Arabidopsis thaliana] (TAIR:AT3G48180,1); similar to unnamed protein product [Vitis vinifera] (GB:CAO40966,1) [AT1G19020,1]
AT1G23110,1	-5.41	-2.87		similar to unknown protein [Arabidopsis thaliana] (TAIR:AT1G70900,1); similar to hypothetical protein [Vitis vinifera] (GB:CAN77015,1) [AT1G23110,1]
AT1G29910,1	-2.46	2.76		CAB3 (CHLOROPHYLL A/B BINDING PROTEIN 3); chlorophyll binding [AT1G29910,1]
		2.63
		2.44
AT1G29920,1		4.12		CAB2 (Chlorophyll a/b-binding protein 2); chlorophyll binding [AT1G29920,1]
	-2.56
AT1G58280,1	-2.67	-2.48		similar to unknown protein [Arabidopsis thaliana] (TAIR:AT5G64460,6); similar to unknown protein [Arabidopsis thaliana] (TAIR:AT5G64460,4); similar to unknown protein [Arabidopsis thaliana] (TAIR:AT5G64460,3); similar to hypothetical protein [Vitis vinifera] (GB:CAN70041,1); contains InterPro domain Phosphoglycerate mutase (InterPro:IPR013078) [AT1G58280,1]
AT1G58280,2	-2.86	-2.81		similar to unknown protein [Arabidopsis thaliana] (TAIR:AT5G64460,6); similar to unknown protein [Arabidopsis thaliana] (TAIR:AT5G64460,4); similar to unknown protein [Arabidopsis thaliana] (TAIR:AT5G64460,3); similar to hypothetical protein [Vitis vinifera] (GB:CAN70041,1); contains InterPro domain Phosphoglycerate mutase (InterPro:IPR013078) [AT1G58280,2]
AT1G78815,1	-2.56	-1.73		similar to unknown protein [Arabidopsis thaliana] (TAIR:AT1G16910,1); similar to hypothetical protein [Vitis vinifera] (GB:CAN63025,1); contains InterPro domain Protein of unknown function DUF640 (InterPro:IPR006936) [AT1G78815,1]
AT1G80440,1		-1.49		kelch repeat-containing F-box family protein [AT1G80440,1]
	2.31
AT2G02990,1	-6.34	-7.62		RNS1 (RIBONUCLEASE 1); endoribonuclease [AT2G02990,1]
AT2G42320,1	-2.46	-1.74		nucleolar protein gar2-related [AT2G42320,1]
		-2.53
AT3G10040,1	-2.47	-2.22		transcription factor [AT3G10040,1]
AT3G12580,1	2.51	-4.12		HSP70 (heat shock protein 70); ATP binding [AT3G12580,1]
AT3G13630,1	-6.52	1.74		unknown protein [AT3G13630,1]
AT3G16470,1	-3.96	-1.97		JR1 (Jacalin lectin family protein) [AT3G16470,1]
	-2.2
AT3G18000,1	-1.98	-2.12		NMT1 (N-METHYLTRANSFERASE 1); phosphoethanolamine N-methyltransferase [AT3G18000,1]
AT3G19350,1	3.78	1.91		polyadenylate-binding protein-related / PABP-related [AT3G19350,1]
AT3G33002,1	-2.36	1.75		pseudogene
AT3G52527,1	-3.62	2.32		transposable element gene [AT3G52527,1]
AT3G53420,2	-2.22	-2.47		PIP2A (PLASMA MEMBRANE INTRINSIC PROTEIN 2A) [AT3G53420,2]
		-2.62
		-2.19
AT4G00940,1	-4.19	3.69		Dof-type zinc finger domain-containing protein [AT4G00940,1]
AT4G10120,1	-2.01	-4.18		ATSPS4F; sucrose-phosphate synthase/ transferase, transferring glycosyl groups [AT4G10120,1]
AT4G10270,1	-2.61	-2.04		wound-responsive family protein [AT4G10270,1]
AT4G15210,1	-2.09	-8.61		ATBETA-AMY (BETA-AMYLASE); beta-amylase [AT4G15210,1]
AT4G33030,1	-2.4	-2.94		SQD1 (sulfoquinovosyldiacylglycerol 1); UDPsulfoquinovose synthase [AT4G33030,1]
AT5G10580,1	-6.64	3.43		similar to unknown protein [Arabidopsis thaliana] (TAIR:AT4G31330,1); similar to hypothetical protein [Vitis vinifera] (GB:CAN79714,1); contains InterPro domain Protein of unknown function DUF599 (InterPro:IPR006747) [AT5G10580,1]
AT5G15230,1	-11.22			GASA4 (GAST1 PROTEIN HOMOLOG 4) [AT5G15230,1]
		-1.82
AT5G26200,1	-3.32	-2.44		mitochondrial substrate carrier family protein [AT5G26200,1]
AT5G38420,1		2.67		ribulose bisphosphate carboxylase small chain 2B / RuBisCO small subunit 2B (RBCS-2B) (ATS2B) [AT5G38420,1]
	-2.13	1.89
		2.02
AT5G38980,1	-2.19	2.71		unknown protein [AT5G38980,1]
AT5G46110,1	-2.86	2.99		APE2 (ACCLIMATION OF PHOTOSYNTHESIS TO ENVIRONMENT); antiporter/ triose-phosphate transmembrane transporter [AT5G46110,1]
AT5G46110,2	-2.19	3.06		APE2 (ACCLIMATION OF PHOTOSYNTHESIS TO ENVIRONMENT); triose-phosphate transmembrane transporter [AT5G46110,2]
AT5G56870,1	2.43	-1.49		BGAL4 (beta-galactosidase 4); beta-galactosidase [AT5G56870,1]
ATCG00170,1	-2.8	1.58		RNA polymerase beta' subunit-2 [ATCG00170,1]
ATCG00720,1	-2.4	1.87		Encodes the cytochrome b(6) subunit of the cytochrome b6f complex, [ATCG00720,1]
NP221578	-3.21	-6.2		GB
AT1G29930,1	-2.46	6.09		CAB1 (CHLOROPHYLL A/B BINDING PROTEIN 1); chlorophyll binding [AT1G29930,1]
		5.8
		4.28
		3.5
		2.34
		3.32
		2.63
		2.52
AT2G18440,1	-2.2	-1.8		GUT15 (GENE WITH UNSTABLE TRANSCRIPT 15); other RNA [AT2G18440,1]
		-2.26
AT2G34420,1	-3.28	1.99		LHB1B2 (Photosystem II light harvesting complex gene 1,5); chlorophyll binding [AT2G34420,1]
	-3.47	1.85
	-4.37	1.88
		1.93
AT3G19450,1	2	-1.85		CAD4 (CINNAMYL ALCOHOL DEHYDROGENASE 4); cinnamyl-alcohol dehydrogenase [AT3G19450,1]
AT4G13420,1	-2.31	-3.26		HAK5 (High affinity K+ transporter 5); potassium ion transmembrane transporter [AT4G13420,1]
AT5G07580,1	-2.36	-1.47		DNA binding / transcription factor [AT5G07580,1]
TA26752_3702	-3.83	1.85
TA27739_3702	-4.01	1.8		Q8LF68_ARATH (Q8LF68) Vegetative storage protein Vsp2
RPM y LDC(29)	LDC	RPM
AT1G01010,1	-2.25	-1.46		ANAC001 (Arabidopsis NAC domain containing protein 1); transcription factor [AT1G01010,1]
AT1G01720,1	-1.6	-1.46		ATAF1 (Arabidopsis NAC domain containing protein 2); transcription factor [AT1G01720,1]
		-1.49
	-1.56
AT1G15330,1	1.54	-2.38		CBS domain-containing protein [AT1G15330,1]
		-3.1
AT1G62540,1	-8.67	1.58		flavin-containing monooxygenase family protein / FMO family protein [AT1G62540,1]
	-6.34	1.53
AT1G78850,1	-2.56	-2.06		curculin-like (mannose-binding) lectin family protein [AT1G78850,1]
	-3.02
AT2G07774,1	-4.12	1.56		unknown protein [AT2G07774,1]
AT2G23620,1	2.21	1.63		esterase
AT2G26170,1	1.94	1.85		CYP711A1 (MORE AXILLARY BRANCHES 1); oxygen binding [AT2G26170,1]
AT2G38640,1	2.52	1.75		similar to unknown protein [Arabidopsis thaliana] (TAIR:AT5G41590,1); similar to unknown [Populus trichocarpa] (GB:ABK94888,1); contains InterPro domain Protein of unknown function DUF567 (InterPro:IPR007612) [AT2G38640,1]
AT2G46880,1	-12.59	1.96		ATPAP14/PAP14; acid phosphatase/ protein serine/threonine phosphatase [AT2G46880,1]
AT3G08970,1	-2.63	-1.71		DNAJ heat shock N-terminal domain-containing protein [AT3G08970,1]
AT3G19390,1	2.32	-2.03		cysteine proteinase
AT3G47720,1	-2.28	-1.67		SRO4 (SIMILAR TO RCD ONE 4); NAD+ ADP-ribosyltransferase [AT3G47720,1]
AT4G30270,1	-2.24			MERI5B (MERISTEM-5); hydrolase, acting on glycosyl bonds / xyloglucan:xyloglucosyl transferase [AT4G30270,1]
		-1.8
	-3.08
AT4G32480,1	-3.37			similar to unknown protein [Arabidopsis thaliana] (TAIR:AT2G20670,1); similar to unnamed protein product [Vitis vinifera] (GB:CAO69754,1); contains InterPro domain Protein of unknown function DUF506, plant (InterPro:IPR006502) [AT4G32480,1]
	-3.47	-1.63
	-1.53
AT4G33950,2	-1.8	-1.63		OST1/P44/SNRK2-6/SRK2E (OPEN STOMATA 1
AT4G34881,1		-1.58		unknown protein [AT4G34881,1]
	-2.41
AT5G10040,1		-1.68
	-2.38	-1.89		similar to unknown protein [Arabidopsis thaliana] (TAIR:AT5G65207,1); similar to 80A08_3 [Brassica rapa subsp, pekinensis] (GB:AAZ67588,1) [AT5G10040,1]
	-2.07	-1.96
AT5G24090,1	1.6	-1.56		acidic endochitinase (CHIB1) [AT5G24090,1]
AT5G35480,1	3.52	2.19		unknown protein [AT5G35480,1]
AT5G40690,1	-2.04			similar to unknown protein [Arabidopsis thaliana] (TAIR:AT2G41730,1); similar to unnamed protein product [Vitis vinifera] (GB:CAO14635,1) [AT5G40690,1]
	-1.91	-2.3
AT5G44578,1	3.38	2.54		unknown protein [AT5G44578,1]
AT5G54165,1	-1.95	-1.57		unknown protein [AT5G54165,1]
AV817792	2.92	1.69		Q9C8S5_ARATH (Q9C8S5) Chlorophyll A-B-binding protein 2, 5' partial; 1-750 (Fragment), partial (41%) [TC312813]
BU917432	1.61	1.63		JKHR01A12 Size-selected small cDNAs of Arabidopsis thaliana Arabidopsis thaliana cDNA clone JKHR01A12
TA49756_3702	-22.11	2.92		CPY18934 Solanum nigrum chloroplast tRNA-Ala
AT2G43660,1	3.12	1.99		glycosyl hydrolase family protein 17 [AT2G43660,1]
	2.8
AT5G38980,1	2.71	1.88		unknown protein [AT5G38980,1]
TA26752_3702	1.85	1.56
