# Supplementary material for: Gravitational and magnetic field variations synergize to cause subtle variations in the global transcriptional state of Arabidopsis in vitro callus cultures
Source: BMC Genomics. 2012 Mar 21;13:105. doi: 10.1186/1471-2164-13-105 (PMC3368779; doi:10.1186/1471-2164-13-105)
Supplement: Additional file 4 — Compressed GEDI analysis files have been uploaded as zip file, including each cluster list of probe sets and their expression ratio for each condition. [file 1471-2164-13-105-S4.ZIP]

Archive with 1 entries (1 files):
- GBF-Callus0.5replicates.gdi
